# Supplementary material for: Global Transcriptomic Analysis of Inbred Lines Reveal Candidate Genes for Response to Maize Lethal Necrosis
Source: Plants (Basel). 2025 Jan 20;14(2):295. doi: 10.3390/plants14020295 (PMC11768128; doi:10.3390/plants14020295)
Supplement: Supplementary file 1 [file plants-14-00295-s001.zip › Table S5.xlsx]

## Sheet: CML536vs.CML543_GOTerm
GO Term	Ontology	Term	Number in input list	Number in BG/Ref	p-value	FDR
GO:0006310	Biological Process	DNA recombination	46	65	5.1e-20	2.3e-16
GO:0046777	Biological Process	protein aa autophosphorylation	48	83	3.4e-18	7.9e-15
GO:0000279	Biological Process	M phase	42	80	5.5e-15	8.4e-12
GO:0009987	Biological Process	cellular process	1415	12394	1.3e-13	9.6e-11
GO:0007049	Biological Process	cell cycle	67	247	1.7e-11	8.7e-09
GO:0006366	Biological Process	transcription from RNA pol II promoter	30	60	1e-10	4.7e-08
GO:0044237	Biological Process	cellular metabolic process	1100	9644	3.7e-09	1.1e-06
GO:0042592	Biological Process	homeostatic process	67	325	2.1e-07	3.5e-05
GO:0042743	Biological Process	hydrogen peroxide metabolic process	14	23	1.8e-06	0.00018
GO:0009056	Biological Process	catabolic process	157	1104	1.4e-05	0.00097
GO:0001871	Molecular Function	pattern binding	20	76	0.00029	0.014
GO:0008017	Molecular Function	microtubule binding	35	49	1.1e-15	2.3e-12
GO:0003678	Molecular Function	DNA helicase activity	27	36	9.1e-13	6.1e-10
GO:0016709	Molecular Function	oxidoreductase activity	27	41	8.1e-12	4.1e-09
GO:0022804	Molecular Function	active transmembrane transporter activity	92	456	3.2e-09	9e-07
GO:0016538	Molecular Function	cyclin-dep protein kinase regulator activity	13	14	1.4e-07	2.6e-05
GO:0015293	Molecular Function	symporter activity	19	38	2.7e-07	4.1e-05
GO:0005275	Molecular Function	amine transmembrane transporter activity	18	44	5.2e-06	0.00048
GO:0004497	Molecular Function	monooxygenase activity	49	255	4.2e-05	0.0028
GO:0016020	Cellular Component	membrane	943	5709	3.5e-59	5e-57
GO:0005634	Cellular Component	nucleus	399	2821	2.9e-12	3.1e-10
GO:0005874	Cellular Component	microtubule	30	102	1.6e-06	0.00012
GO:0000228	Cellular Component	nuclear chromosome	20	50	2.1e-06	0.00014
GO:0005789	Cellular Component	ER membrane	25	103	0.00016	0.0052
GO:0005856	Cellular Component	cytoskeleton	54	308	0.00015	0.0052
GO:0043226	Cellular Component	organelle	847	7692	0.00014	0.0052
GO:0042175	Cellular Component	nuclear envelope-ER network	25	104	0.00018	0.0056

## Sheet: CML536vs.CKL05004_GOTerm
GO Term	Ontology	Term	Number in input list	Number in BG/Ref	p-value	FDR
GO:0006310	Biological Process	DNA recombination	50	65	7.7e-23	3.6e-19
GO:0046777	Biological Process	protein aa autophosphorylation	52	83	8.5e-21	2e-17
GO:0000279	Biological Process	M phase	41	80	1.9e-14	2.9e-11
GO:0007166	Biological Process	cell surface receptor linked signaling pw	35	59	6e-14	6.9e-11
GO:0006996	Biological Process	organelle organization	152	799	9.3e-13	7.2e-10
GO:0051276	Biological Process	chromosome organization	73	292	4.5e-11	2.6e-08
GO:0007049	Biological Process	cell cycle	64	247	2e-10	9.3e-08
GO:0044237	Biological Process	cellular metabolic process	1108	9644	1.9e-10	9.3e-08
GO:0071103	Biological Process	DNA conformation change	51	172	2.9e-10	1.2e-07
GO:0070647	Biological Process	protein modification activity	51	178	7.9e-10	3e-07
GO:0006357	Biological Process	reg. of transcription via RNA pol II promoter	22	38	3.8e-09	9.9e-07
GO:0042592	Biological Process	homeostatic process	72	325	5.3e-09	1.3e-06
GO:0033554	Biological Process	cellular response to stress	84	442	1.2e-07	1.8e-05
GO:0006793	Biological Process	phosphorus metabolic process	301	2279	5e-07	4.9e-05
GO:0003678	Molecular Function	DNA helicase activity	36	36	2.4e-19	4.5e-16
GO:0016709	Molecular Function	oxidoreductase activity	33	41	5.8e-16	5.4e-13
GO:0008017	Molecular Function	microtubule binding	30	49	2e-12	1.3e-09
GO:0030246	Molecular Function	carbohydrate binding	59	220	3.4e-10	1.3e-07
GO:0008092	Molecular Function	cytoskeletal protein binding	45	164	2.3e-08	7e-06
GO:0022804	Molecular Function	active transmembrane transporter activity	87	456	6.4e-08	1.5e-05
GO:0015293	Molecular Function	symporter activity	18	38	9.5e-07	0.00011
GO:0004497	Molecular Function	monooxygenase activity	53	255	2.8e-06	0.00024
GO:0005200	Molecular Function	structural constituent of cytoskeleton	13	22	5e-06	0.00038
GO:0043565	Molecular Function	sequence-specific DNA binding	90	571	3.8e-05	0.0022
GO:0004386	Molecular Function	helicase activity	46	252	0.00018	0.0098
GO:0016020	Cellular Component	membrane	931	5709	1e-56	1.5e-54
GO:0005634	Cellular Component	nucleus	409	2821	3.1e-14	3.9e-12
GO:0022627	Cellular Component	cytosolic small ribosomal subunit	35	73	6.5e-12	6.4e-10
GO:0005874	Cellular Component	microtubule	31	102	5.4e-07	4.4e-05
GO:0071212	Cellular Component	subsynaptic reticulum	32	116	2.1e-06	0.00014
GO:0012505	Cellular Component	endomembrane system	60	314	6.4e-06	0.00036
GO:0000228	Cellular Component	nuclear chromosome	18	50	2e-05	0.00095
GO:0005789	Cellular Component	ER membrane	27	103	2.7e-05	0.0012
GO:0042175	Cellular Component	nuclear envelope-ER network	27	104	3.1e-05	0.0013
GO:0005694	Cellular Component	chromosome	47	253	0.00011	0.0041

## Sheet: CML543vs.CKL05022_GOTerm
GO Term	Ontology	Term	Number in input list	Number in BG/Ref	p-value	FDR
GO:0007166	Biological Process	cell surface receptor linked signaling pw	20	59	2.6e-10	7.3e-07
GO:0006518	Biological Process	peptide metabolic process	15	46	6.8e-08	4.2e-05
GO:0032508	Biological Process	DNA duplex unwinding	11	21	9e-08	4.2e-05
GO:0046777	Biological Process	protein aa autophosphorylation	19	83	1.6e-07	6.2e-05
GO:0009987	Biological Process	cellular process	677	12394	1.2e-06	0.00043
GO:0006310	Biological Process	DNA recombination	15	65	2.9e-06	0.00089
GO:0006749	Biological Process	glutathione metabolic process	10	27	4.2e-06	0.0012
GO:0022403	Biological Process	cell cycle phase	17	91	7.7e-06	0.002
GO:0006885	Biological Process	regulation of pH	6	8	1.9e-05	0.0039
GO:0006996	Biological Process	organelle organization	67	799	1.8e-05	0.0039
GO:0002229	Biological Process	defense response to oomycetes	6	9	3.1e-05	0.0054
GO:0007049	Biological Process	cell cycle	28	247	6.5e-05	0.0095
GO:0007051	Biological Process	spindle organization	5	6	7.2e-05	0.0095
GO:0006357	Biological Process	reg. of transcription via RNA pol II promoter	9	38	0.00023	0.023
GO:0031047	Biological Process	gene silencing by RNA	10	47	0.00023	0.023
GO:0019199	Molecular Function	transmembrane receptor kinase activity	13	13	2.1e-11	2.7e-08
GO:0015294	Molecular Function	solute:cation symporter activity	13	35	1.5e-07	2.4e-05
GO:0015293	Molecular Function	symporter activity	13	38	3.2e-07	4.7e-05
GO:0004683	Molecular Function	calmodulin-dep protein kinase activity	6	6	6.5e-06	0.0007
GO:0015631	Molecular Function	tubulin binding	13	52	6.2e-06	0.0007
GO:0003678	Molecular Function	DNA helicase activity	10	36	3.4e-05	0.0025
GO:0003729	Molecular Function	mRNA binding	8	23	5.6e-05	0.0035
GO:0008194	Molecular Function	UDP-glycosyltransferase activity	25	222	0.00017	0.0094
GO:0003723	Molecular Function	RNA binding	50	606	0.00029	0.013
GO:0003735	Molecular Function	structural constituent of ribosome	51	649	0.00071	0.026
GO:0004364	Molecular Function	glutathione transferase activity	8	38	0.001	0.035
GO:0016020	Cellular Component	membrane	475	5709	8.2e-37	1.1e-34
GO:0022627	Cellular Component	cytosolic small ribosomal subunit	30	73	1.4e-16	1.3e-14
GO:0015935	Cellular Component	small ribosomal subunit	31	123	2.5e-12	2.1e-10
GO:0005887	Cellular Component	integral to plasma membrane	13	15	6.8e-11	5e-09
GO:0022626	Cellular Component	cytosolic ribosome	34	323	4.5e-05	0.0023
GO:0000139	Cellular Component	Golgi membrane	14	85	0.00016	0.0075
GO:0032991	Cellular Component	macromolecular complex	161	2550	0.00027	0.012
GO:0043228	Cellular Component	non-membrane-bounded organelle	106	1579	0.00046	0.018

## Sheet: CKL05022vs.CKL05004_GOTerm
GO Term	Ontology	Term	Number in input list	Number in BG/Ref	p-value	FDR
GO:0032508	Biological Process	DNA duplex unwinding	15	21	3.2e-11	4.7e-08
GO:0006310	Biological Process	DNA recombination	21	65	4.9e-10	4.6e-07
GO:0007166	Biological Process	cell surface receptor linked signaling pw	20	59	6.4e-10	4.6e-07
GO:0009987	Biological Process	cellular process	727	12394	1.7e-08	9.6e-06
GO:0006996	Biological Process	organelle organization	79	799	6.3e-08	3e-05
GO:0070647	Biological Process	protein modification	30	178	7.4e-08	3e-05
GO:0044237	Biological Process	cellular metabolic process	566	9644	5.2e-06	0.0013
GO:0046777	Biological Process	protein aa autophosphorylation	17	83	5.2e-06	0.0013
GO:0032259	Biological Process	methylation	36	309	1.1e-05	0.0022
GO:0019199	Molecular Function	transmembrane receptor kinase activity	13	13	3.9e-11	5e-08
GO:0003678	Molecular Function	DNA helicase activity	13	36	3.5e-07	5e-05
GO:0030246	Molecular Function	carbohydrate binding	31	220	1.5e-06	0.00015
GO:0015293	Molecular Function	symporter activity	11	38	1.6e-05	0.0012
GO:0005215	Molecular Function	transporter activity	95	1225	5.2e-05	0.0029
GO:0015631	Molecular Function	tubulin binding	12	52	4.6e-05	0.0029
GO:0000139	Cellular Component	Golgi membrane	13	85	0.00081	0.038
GO:0005615	Cellular Component	extracellular space	5	9	0.00035	0.023
GO:0015629	Cellular Component	actin cytoskeleton	11	59	0.00047	0.026
GO:0016020	Cellular Component	membrane	489	5709	9e-35	9.8e-33
GO:0022627	Cellular Component	cytosolic small ribosomal subunit	20	73	1.3e-08	1.1e-06

## Sheet: CML536vs.KS23-6_GOTerm
GO Term	Ontology	Term	Number in input list	Number in BG/Ref	p-value	FDR
GO:0006310	Biological Process	DNA recombination	52	65	2.5e-23	1.2e-19
GO:0006996	Biological Process	organelle organization	179	799	8.3e-19	2e-15
GO:0006357	Biological Process	reg. transcription via RNA pol II promoter	29	38	2.8e-13	2.2e-10
GO:0009987	Biological Process	cellular process	1466	12394	2.3e-12	1.3e-09
GO:0046777	Biological Process	protein aa autophosphorylation	39	83	2.8e-12	1.3e-09
GO:0051276	Biological Process	chromosome organization	79	292	2.5e-12	1.3e-09
GO:0033554	Biological Process	cellular response to stress	102	442	6.9e-12	3e-09
GO:0042592	Biological Process	homeostatic process	83	325	8.8e-12	3.5e-09
GO:0044237	Biological Process	cellular metabolic process	1169	9644	2.7e-11	8.9e-09
GO:0016043	Biological Process	cellular component organization	222	1325	4.2e-11	1.2e-08
GO:0048522	Biological Process	positive regulation of cellular process	56	179	4.2e-11	1.2e-08
GO:0018193	Biological Process	peptidyl-aa modification	23	30	7.5e-11	1.9e-08
GO:0071103	Biological Process	DNA conformation change	53	172	2.2e-10	5.2e-08
GO:0007049	Biological Process	cell cycle	65	247	5.6e-10	1e-07
GO:0010628	Biological Process	positive regulation of gene expression	32	75	1.6e-09	2.3e-07
GO:0008017	Molecular Function	microtubule binding	31	49	1.5e-12	1.5e-09
GO:0016709	Molecular Function	oxidoreductase activity	28	41	4.8e-12	3.2e-09
GO:0008092	Molecular Function	cytoskeletal protein binding	48	164	6e-09	3e-06
GO:0051213	Molecular Function	dioxygenase activity	27	63	2.8e-08	1.1e-05
GO:0004386	Molecular Function	helicase activity	57	252	5e-07	0.00016
GO:0016020	Cellular Component	membrane	930	5709	2e-46	2.9e-44
GO:0005634	Cellular Component	nucleus	410	2821	1.7e-11	1.9e-09
GO:0005887	Cellular Component	integral to plasma membrane	14	15	7.5e-08	6e-06
GO:0000228	Cellular Component	nuclear chromosome	22	50	3.7e-07	2.3e-05
GO:0015935	Cellular Component	small ribosomal subunit	33	123	6.4e-06	0.00038
GO:0000323	Cellular Component	lytic vacuole	9	10	2.1e-05	0.0011
GO:0005694	Cellular Component	chromosome	50	253	5.5e-05	0.0026

## Sheet: CML543vs.KS23-6_GOTerm
GO Term	Ontology	Term	Number in input list	Number in BG/Ref	p-value	FDR
GO:0006310	Biological Process	DNA recombination	52	65	1.1e-23	5e-20
GO:0046777	Biological Process	protein aa autophosphorylation	47	83	3.7e-17	4.2e-14
GO:0007166	Biological Process	cell surface receptor linked signaling pw	35	59	1.4e-13	1.3e-10
GO:0006357	Biological Process	reg. transcription via RNA pol II promoter	28	38	8.5e-13	5.6e-10
GO:0007049	Biological Process	cell cycle	71	247	1.4e-12	7.8e-10
GO:0033554	Biological Process	cellular response to stress	101	442	5.1e-12	2.6e-09
GO:0006259	Biological Process	DNA metabolic process	104	464	6.6e-12	3e-09
GO:0051276	Biological Process	chromosome organization	76	292	1.3e-11	4.8e-09
GO:0009057	Biological Process	macromolecule catabolic process	113	565	3.4e-10	8.1e-08
GO:0009987	Biological Process	cellular process	1418	12394	5e-10	1.1e-07
GO:0006366	Biological Process	transcription via RNA pol II promoter	29	60	6.7e-10	1.4e-07
GO:0007346	Biological Process	regulation of mitotic cell cycle	18	21	1.9e-09	3.8e-07
GO:0051716	Biological Process	cellular response to stimulus	154	893	2.7e-09	4.7e-07
GO:0016567	Biological Process	protein ubiquitination	45	156	1.5e-08	1.8e-06
GO:0003678	Molecular Function	DNA helicase activity	34	36	1.8e-17	3.5e-14
GO:0008017	Molecular Function	microtubule binding	34	49	1.1e-14	7e-12
GO:0016709	Molecular Function	oxidoreductase activity	28	41	3.2e-12	1.2e-09
GO:0015293	Molecular Function	symporter activity	24	38	3.6e-10	9.8e-08
GO:0008092	Molecular Function	cytoskeletal protein binding	44	164	1.2e-07	2.4e-05
GO:0019899	Molecular Function	enzyme binding	38	134	2.7e-07	4.7e-05
GO:0030246	Molecular Function	carbohydrate binding	52	220	2.9e-07	4.7e-05
GO:0008194	Molecular Function	UDP-glycosyltransferase activity	51	222	7.8e-07	0.00012
GO:0016020	Cellular Component	membrane	938	5709	2.8e-52	4e-50
GO:0005634	Cellular Component	nucleus	410	2821	1.4e-12	1.5e-10
GO:0015935	Cellular Component	small ribosomal subunit	34	123	1.8e-06	0.00016
GO:0005694	Cellular Component	chromosome	51	253	1.9e-05	0.0013
GO:0071212	Cellular Component	subsynaptic reticulum	29	116	4.9e-05	0.003
