# Supplementary material for: Global Transcriptomic Analysis of Inbred Lines Reveal Candidate Genes for Response to Maize Lethal Necrosis
Source: Plants (Basel). 2025 Jan 20;14(2):295. doi: 10.3390/plants14020295 (PMC11768128; doi:10.3390/plants14020295)
Supplement: Supplementary file 1 [file plants-14-00295-s001.zip › Table S6.xlsx]

## Sheet: CML543_KEGG
FDR	nGenes	Pathway Genes	Fold Enrichment	Pathways
2.8e-07	5	18	57.5	Flavonoid biosynthesis
4.3e-05	4	24	34.5	Phenylalanine metabolism
0.034	2	22	18.8	Fatty acid elongation
0.041	2	26	15.9	Arginine biosynthesis
1.1e-05	7	109	13.3	Phenylpropanoid biosynthesis
3.2e-08	22	950	4.8	Biosynthesis of secondary metabolites
2.8e-10	33	1680	4.1	Metabolic pathways

## Sheet: CKL05004_KEGG
FDR	nGenes	Pathway Genes	Fold Enrichment	Pathways
0.016	3	57	16.2	Ribosome biogenesis in eukaryotes

## Sheet: CKL05022_KEGG
FDR	nGenes	Pathway Genes	Fold Enrichment	Pathways
4.6e-05	4	24	35.8	Phenylalanine metabolism
0.00063	3	18	35.8	Flavonoid biosynthesis
0.035	2	23	18.7	Carotenoid biosynthesis
1.7e-06	8	109	15.8	Phenylpropanoid biosynthesis
3.5e-05	17	950	3.8	Biosynthesis of secondary metabolites
1.7e-06	26	1680	3.3	Metabolic pathways

## Sheet: CML536_KEGG
FDR	nGenes	Pathway Genes	Fold Enrichment	Pathways
0.00034	4	24	23.7	Phenylalanine metabolism
0.0053	3	25	17.1	Nitrogen metabolism
0.035	2	18	15.8	Flavonoid biosynthesis
0.039	2	20	14.2	Diterpenoid biosynthesis
0.0019	4	42	13.6	Biosynthesis of various plant secondary metabolites
0.046	2	23	12.4	Carotenoid biosynthesis
0.0014	6	109	7.8	Phenylpropanoid biosynthesis
0.035	4	104	5.5	Amino sugar and nucleotide sugar metabolism
0.035	4	105	5.4	Starch and sucrose metabolism
1e-07	26	950	3.9	Biosynthesis of secondary metabolites
1.1e-08	38	1680	3.2	Metabolic pathways

## Sheet: Sheet1
FDR	nGenes	Pathway Genes	Fold Enrichment	Pathways
0.0011	3	24	42.1	Phenylalanine metabolism
0.031	2	32	21.1	Tryptophan metabolism
0.033	2	39	17.3	Circadian rhythm-plant
0.036	2	52	13	Glyoxylate and dicarboxylate metabolism
0.031	3	109	9.3	Phenylpropanoid biosynthesis
0.033	8	950	2.8	Biosynthesis of secondary metabolites
0.036	11	1680	2.2	Metabolic pathways
