# Supplementary material for: Global Transcriptomic Analysis of Inbred Lines Reveal Candidate Genes for Response to Maize Lethal Necrosis
Source: Plants (Basel). 2025 Jan 20;14(2):295. doi: 10.3390/plants14020295 (PMC11768128; doi:10.3390/plants14020295)
Supplement: Supplementary file 1 [file plants-14-00295-s001.zip › Table S7.xlsx]

## Sheet: CML536vs.CML543_KEGG
FDR	nGenes	Pathway Genes	Fold Enrichment	Pathways
0.028	6	51	5.2	Pentose and glucuronate interconversions
0.0037	41	950	1.9	Biosynthesis of secondary metabolites
0.0037	64	1680	1.7	Metabolic pathways

## Sheet: CML536vs.CKL05004_KEGG
FDR	nGenes	Pathway Genes	Fold Enrichment	Pathways
0.00083	11	105	4.6	Starch and sucrose metabolism
0.014	9	104	3.8	Glycolysis/Gluconeogenesis
0.041	12	201	2.6	Plant hormone signal transduction
0.00017	46	950	2.1	Biosynthesis of secondary metabolites
0.0002	68	1680	1.8	Metabolic pathways

## Sheet: CML543vs.CKL05022_KEGG
FDR	nGenes	Pathway Genes	Fold Enrichment	Pathways
8.1e-06	13	201	6.4	Plant hormone signal transduction
0.015	5	79	6.2	Glutathione metabolism
0.00014	26	950	2.7	Biosynthesis of secondary metabolites
0.0087	32	1680	1.9	Metabolic pathways

## Sheet: CKL05022vs.CKL05004_KEGG
FDR	nGenes	Pathway Genes	Fold Enrichment	Pathways
0.00031	27	950	2.7	Biosynthesis of secondary metabolites
0.039	32	1680	1.8	Metabolic pathways

## Sheet: CML536vs.KS23-6_KEGG
FDR	nGenes	Pathway Genes	Fold Enrichment	Pathways
0.00068	10	79	5.3	Glutathione metabolism
0.015	8	85	3.9	Cysteine and methionine metabolism
0.00068	16	201	3.3	Plant hormone signal transduction
0.00068	45	950	2	Biosynthesis of secondary metabolites
0.00068	67	1680	1.7	Metabolic pathways

## Sheet: CML543vs.KS23-6_KEGG
FDR	nGenes	Pathway Genes	Fold Enrichment	Pathways
3.6112e-05	73	1680	1.84759	Metabolic pathways
6.16275e-05	18	201	3.80774	Plant hormone signal transduction
0.00235797	42	950	1.87982	Biosynthesis of secondary metabolites
0.00869342	6	42	6.07426	Biosynthesis of various plant secondary metabolites
0.00891117	8	79	4.3058	Glutathione metabolism
0.0449166	11	177	2.64247	Biosynthesis of cofactors
0.0459747	7	85	3.50163	Cysteine and methionine metabolism
