# Supplementary material for: Global Transcriptomic Analysis of Inbred Lines Reveal Candidate Genes for Response to Maize Lethal Necrosis
Source: Plants (Basel). 2025 Jan 20;14(2):295. doi: 10.3390/plants14020295 (PMC11768128; doi:10.3390/plants14020295)
Supplement: Supplementary file 1 [file plants-14-00295-s001.zip › Table S8.xlsx]

## Sheet: Sheet1
Gene_Name	Gene_ID	KS23-6	CML543	CKL05004	CKL05022	CML536	Protein Name	Chromosome
eIF1A_6	Zm00001d036151	-0.185612	-0.326504	-0.139024	-0.245058	-0.61176	Nucleic acid-binding, OB-fold-like protein	Chr6
eIF2A_5	Zm00001d017150	-0.374694	-0.0675188	0.295299	0.229575	-0.237745	Eukaryotic translation initiation factor eIF2A family protein	Chr5
eIF2α_1	Zm00001d028782	-0.124313	0.612487	0.415538	0.467475	0.480854	Eukaryotic translation initiation factor 2 subunit	Chr1
eIF2α_9	Zm00001d047713	0.0898223	0.212973	0.16939	0.259201	0.205038	eukaryotic translation initiation factor 2 alpha subunit	Chr9
eIF2β_1	Zm00001d029048	0.018406	0.07166	0.274748	0.171586	0.00662621	eukaryotic translation initiation factor 2 beta subunit	Chr1
eIF2β_2	Zm00001d007179	-0.46242	-0.0461309	0.302994	0.00348711	-0.732866	eukaryotic translation initiation factor 2 beta subunit	Chr7
eIF2β_7	Zm00001d022433	-0.381642	-0.324434	0.141252	-0.28903	-0.408681	eukaryotic translation initiation factor 2 beta subunit	Chr2
eIF3A_3	Zm00001d039518	0.0995286	0.339396	0.571209	0.585223	0.623724	eukaryotic translation initiation factor 3 subunit A	Chr3
eIF3B_1	Zm00001d030011	0.0166821	0.164659	0.0989316	0.299156	0.0568143	eukaryotic translation initiation factor 3 subunit B	Chr7
eIF3E_2	Zm00001d005238	0.0421745	0.235927	0.391348	0.351288	0.5227	eukaryotic translation initiation factor 3E	Chr10
eIF3H_10	Zm00001d025193	-0.412369	-0.112797	0.0417893	0.12624	0.25561	eukaryotic translation initiation factor 3 subunit H	Chr2
eIF3I_2	Zm00001d007900	0.2537	0.438524	0.392247	0.570871	0.273843	eukaryotic translation initiation factor 3 subunit I	Chr5
eIF3I_7	Zm00001d018873	-0.00350965	0.20909	0.500602	0.186581	0.0707955	eukaryotic translation initiation factor 3 subunit I	Chr1
eIF3J_1	Zm00001d015061	-0.0509623	0.342327	0.663636	0.509291	0.366947	eukaryotic translation initiation factor eIF3 subunit J	Chr2
eIF3K_9	Zm00001d048255	0.0230563	0.0183525	NA	0.0332152	NA	eukaryotic translation initiation factor 3K	Chr9
eIF4B_10	Zm00001d025692	-0.223252	-0.211387	-0.0883797	-0.00928076	-0.0661379	eukaryotic translation initiation factor 4B1	Chr10
eIF4B2_2	Zm00001d003288	-0.00752079	-0.222211	0.0820846	0.142204	-0.152056	eukaryotic translation initiation factor 4B1	Chr2
eIF4E1_3	Zm00001d041682	-0.201451	-0.159487	0.0580063	0.117813	-0.0606669	eukaryotic translation initiation factor 4E	Chr3
eIF4E2_3	Zm00001d041973	0.324092	-0.116071	-0.0600809	0.341516	-0.00967018	eukaryotic translation initiation factor 4E	Chr3
eIF(iso)4E2_1	Zm00001d032775	-0.228882	-0.238426	0.0977808	-0.0466718	-0.303772	Eukaryotic initiation factor 4E protein	Chr1
eIF4G_2	Zm00001d006573	-0.207658	-0.0241232	0.174156	0.118701	0.235416	eukaryotic translation initiation factor 4G	Chr2
eIF4G_5	Zm00001d017310	0.0293147	-0.00376969	-0.0209306	-0.137314	-0.119719	eukaryotic translation initiation factor 4G	Chr5
eIF4G_7	Zm00001d021741	-0.383103	-0.166348	0.0920732	0.100536	0.148189	eukaryotic translation initiation factor 4G	Chr7
eIF4G_10	Zm00001d025979	-0.356877	-0.0655962	0.0655722	0.0436822	0.179386	eukaryotic translation initiation factor 4G	Chr10
eIF(Iso)4G_2	Zm00001d003147	-0.135746	0.000824843	0.0738971	0.0727394	0.0832547	MIF4G/ MA3 domain-containing protein	Chr2
eIF(Iso)4G_10	Zm00001d025777	-0.0577392	-0.00429216	0.0558799	0.164675	0.124695	MIF4G/ MA3 domain-containing protein	Chr10
eIF5	Zm00001d000300	-0.0711324	-0.0076481	-0.0175522	0.113346	0.160967	Translation initiation factor IF2/IF5	B73V4_ctg107
eIF5A_7	Zm00001d022042	-0.713076	-0.686189	-0.0616059	-0.567896	-0.559175	eukaryotic elongation factor 5A-1	Chr7
eIF5A-1/2_2	Zm00001d007940	2.01966	0.992971	0.845258	1.37111	1.61982	eukaryotic elongation factor 5A-1	Chr2
eIF6_1	Zm00001d031747	-0.0813608	-0.0793477	-0.0319499	-0.0534072	-0.0531049	eukaryotic translation initiation factor IF6	Chr1
eIF6_8	Zm00001d008223	-0.0855287	-0.427346	-2.13901	-0.205834	0.0308828	eukaryotic translation initiation factor IF6	Chr8
eIF7_5	Zm00001d014065	-0.186991	-0.0681381	0.223121	0.0789162	0.0498573	eukaryotic translation initiation factor 7	Chr5
