# Supplementary material for: Global Transcriptomic Analysis of Inbred Lines Reveal Candidate Genes for Response to Maize Lethal Necrosis
Source: Plants (Basel). 2025 Jan 20;14(2):295. doi: 10.3390/plants14020295 (PMC11768128; doi:10.3390/plants14020295)
Supplement: Supplementary file 1 [file plants-14-00295-s001.zip › Table S1.xlsx]

## Sheet: Sheet1
Genotype	Sample	Condition	Hours post Inoculation	Clean reads	Mapping Rate (%)	Mapped reads
CKL05004	CKDHL05004_1-1	Null	0	51032543	80.77	4.1219e+07
CKL05004	CKDHL05004_1-2	Null	0	67277800		5.65201e+07
CKL05004	CKDHL05004_1-3	Null	0	79584537	82.76	6.58642e+07
CKL05004	CKDHL05004_1-4	Null	0	92029813	85.16	7.83726e+07
CKL05022	CKDHL05022_1-1	Null	0	33561693	81.98	2.75139e+07
CKL05022	CKDHL05022_1-2	Null	0	84015792	84.78	7.12286e+07
CKL05022	CKDHL05022_1-3	Null	0	85432855	83.71	7.15158e+07
CKL05022	CKDHL05022_1-4	Null	0	80660804	82.19	6.62951e+07
CML536	CML536_1-1	Null	0	59054126	85.88	5.07157e+07
CML536	CML536_1-2	Null	0	75485478	85.39	6.4457e+07
CML536	CML536_1-3	Null	0	73114617	84.68	6.19135e+07
CML543	CML543_1-1	Null	0	62309510	84.28	5.25145e+07
CML543	CML543_1-2	Null	0	66138596	84.46	5.58607e+07
CML543	CML543_1-3	Null	0	53164045	85.19	4.52904e+07
CML543	CML543_1-4	Null	0	52791532	83.94	4.43132e+07
KS23-6	KS23-6_1-1	Null	0	64687514	84.89	5.49132e+07
KS23-6	KS23-6_1-2	Null	0	80056149	85.15	6.81678e+07
KS23-6	KS23-6_1-3	Null	0	70253619	82.9	5.82403e+07
KS23-6	KS23-6_1-4	Null	0	61121173	83.96	5.13173e+07
CKL05004	CKDHL05004_2-1	Treated	72	100873306	79.28	7.99724e+07
CKL05004	CKDHL05004_2-2	Treated	72	84542242	80.88	6.83778e+07
CKL05004	CKDHL05004_2-3	Treated	72	84715876	80.97	6.85944e+07
CKL05004	CKDHL05004_2-4	Treated	72	98510971	78.27	7.71045e+07
CKL05022	CKDHL05022_2-1	Treated	72	92445554	82.98	7.67113e+07
CKL05022	CKDHL05022_2-2	Treated	72	114853577	82.96	9.52825e+07
CKL05022	CKDHL05022_2-3	Treated	72	84068894	81.27	6.83228e+07
CKL05022	CKDHL05022_2-4	Treated	72	76452345	79.72	6.09478e+07
CML536	CML536_2-1	Treated	72	92614962	79.02	7.31843e+07
CML536	CML536_2-2	Treated	72	88416347	81.5	7.20593e+07
CML536	CML536_2-3	Treated	72	112148660	81.94	9.18946e+07
CML536	CML536_2-4	Treated	72	85578432	82.17	7.03198e+07
CML543	CML543_2-1	Treated	72	90898612	79.64	7.23917e+07
CML543	CML543_2-2	Treated	72	56165105	82.2	4.61677e+07
CML543	CML543_2-3	Treated	72	106821331	80.46	8.59484e+07
CML543	CML543_2-4	Treated	72	102111345	81.69	8.34148e+07
KS23-6	KS23-6_2-1	Treated	72	75067047	82.06	6.16e+07
KS23-6	KS23-6_2-2	Treated	72	112032392	83.51	9.35583e+07
KS23-6	KS23-6_2-3	Treated	72	101207123	83.29	8.42954e+07
KS23-6	KS23-6_2-4	Treated	72	108639521	80.5	8.74548e+07
