# Supplementary material for: Global Transcriptomic Analysis of Inbred Lines Reveal Candidate Genes for Response to Maize Lethal Necrosis
Source: Plants (Basel). 2025 Jan 20;14(2):295. doi: 10.3390/plants14020295 (PMC11768128; doi:10.3390/plants14020295)
Supplement: Supplementary file 1 [file plants-14-00295-s001.zip › Table S2.xlsx]

## Sheet: CML543_DEGs
Gene_ID	Chromosome	baseMean	log2FoldChange	lfcSE	pvalue	padj	Protein Name
Zm00001d044906	Chr9	8.4857	4.54233	1.65242	0.000113841	0.000649864	12-oxophytodienoate reductase
Zm00001d044908	Chr9	4.38759	4.96479	2.82886	0.000828289	0.00377588	12-oxophytodienoate reductase
Zm00001d041656	Chr3	3422.89	2.17104	0.202681	7.1428e-28	7.86336e-26	23 kDa jasmonate-induced protein
Zm00001d035001	Chr6	47679.6	-2.0481	0.171804	6.1745e-34	1.03442e-31	2Fe-2S ferredoxin-like superfamily protein
Zm00001d044954	Chr9	32.2798	6.19488	1.09234	4.96954e-09	6.83032e-08	2-oxoglutarate (2OG) and Fe(II)-dependent oxygenase superfamily protein
Zm00001d022181	Chr7	971.843	-2.75287	0.692205	3.03903e-06	2.48652e-05	3-deoxy-d-arabino-heptulosonate 7-phosphate synthase
Zm00001d051787	Chr4	188.579	-3.58589	0.301136	5.27676e-34	8.94932e-32	3-ketoacyl-CoA synthase
Zm00001d032728	Chr1	19.8171	-2.40288	0.708128	3.19935e-05	0.000207806	3-ketoacyl-CoA synthase
Zm00001d051529	Chr4	4037.04	-3.64466	0.204493	2.83252e-72	4.57785e-69	4-coumarate:CoA ligase
Zm00001d040785	Chr3	13.9487	2.60051	0.967443	0.000345838	0.00175021	ABA/WDS induced protein domain containing protein
Zm00001d044442	Chr3	72.2352	2.82928	0.539404	9.06735e-09	1.19199e-07	ABC-2 and Plant PDR ABC-type transporter family protein
Zm00001d014294	Chr5	17911.3	-3.04387	0.118958	1.3846e-145	9.51045e-142	acetyl-CoA carboxylase
Zm00001d013410	Chr5	58.3858	-2.04633	0.353723	4.61291e-10	7.45527e-09	actin-11
Zm00001d051972	Chr4	18.8592	2.72203	1.09178	0.000504571	0.00245061	Actin-like ATPase superfamily protein
Zm00001d039337	Chr3	132.284	-2.22335	0.264083	2.72849e-18	1.18429e-16	Acyl-coenzyme A:6-aminopenicillanic acid acyl-transferase domain containing protein
Zm00001d009118	Chr8	118.936	2.52203	0.305293	1.00563e-17	4.05127e-16	Adenine nucleotide alpha hydrolases-like superfamily protein
Zm00001d006875	Chr2	168.684	-2.72007	0.776371	1.8458e-05	0.000127157	alanine aminotransferas
Zm00001d017418	Chr5	10.7965	-3.14663	0.896191	2.37531e-05	0.000159291	aldehyde dehydrogenase 3F1
Zm00001d048709	Chr4	2912.9	3.87941	0.771822	2.14728e-08	2.65511e-07	Aldolase-type TIM barrel family protein
Zm00001d002260	Chr2	8.85458	6.75193	2.6422	1.63723e-06	1.41991e-05	Aldolase-type TIM barrel family protein
Zm00001d020636	Chr7	22877	2.35124	0.187495	2.731e-37	5.86204e-35	aleurain-like protease
Zm00001d015238	Chr5	4.23083	4.8759	2.83021	0.00093127	0.00417716	alfin-like
Zm00001d017785	Chr5	58.984	-2.76145	0.354079	3.66501e-16	1.26981e-14	alpha/beta-Hydrolases superfamily protein
Zm00001d020752	Chr7	5.6699	2.20272	2.30938	0.00770033	0.0259559	alpha/beta-Hydrolases superfamily protein
Zm00001d042944	Chr3	25.2403	3.17149	0.78967	3.21553e-06	2.61846e-05	alpha/beta-Hydrolases superfamily protein
Zm00001d029320	Chr1	11.4462	2.5562	0.91015	0.000289649	0.00149617	Amino acid permease family protein
Zm00001d017249	Chr5	658.461	-2.85714	0.136901	6.80032e-98	1.55699e-94	ammonium transporter 1;2
Zm00001d045774	Chr9	21.8543	2.51109	0.65276	7.4163e-06	5.56577e-05	Ankyrin repeat family protein
Zm00001d023446	Chr10	42.8404	-2.95853	0.448743	2.09043e-12	4.63555e-11	AP2/B3-like transcriptional factor family protein
Zm00001d021596	Chr7	13803.2	-2.28087	0.152203	5.98195e-52	2.73924e-49	APS reductase
Zm00001d052386	Chr4	100.562	3.76735	0.364048	3.06911e-26	2.96915e-24	apyrase
Zm00001d051194	Chr4	13372.2	2.10426	0.30984	9.78448e-13	2.28014e-11	arginine decarboxylase
Zm00001d013063	Chr5	9.47944	-4.30948	1.19174	1.35709e-05	9.63712e-05	Argonaute family protein
Zm00001d038471	Chr6	51.5192	-2.60322	0.462239	1.03465e-09	1.56969e-08	ARM repeat superfamily protein
Zm00001d003830	Chr2	837.824	-2.14235	0.125534	2.06633e-66	2.36552e-63	arogenate dehydratase
Zm00001d033793	Chr1	33.0999	5.37694	0.88207	2.19284e-10	3.68717e-09	azelaic acid induced
Zm00001d031907	Chr1	7.96574	-4.15392	1.73979	0.000555615	0.00266926	Barwin-like endoglucanases superfamily protein
Zm00001d014840	Chr5	77.9127	3.79065	1.35878	0.00014306	0.000799872	basic chitinase
Zm00001d003677	Chr2	5.25289	-3.71897	1.49958	0.00058618	0.00279849	basic helix-loop-helix (bHLH) DNA-binding superfamily protein
Zm00001d048229	Chr9	14.3215	-2.29811	0.785141	0.000127156	0.000717227	basic helix-loop-helix (bHLH) DNA-binding superfamily protein
Zm00001d024522	Chr10	48.5904	2.17719	0.521419	1.7298e-06	1.49313e-05	basic helix-loop-helix (bHLH) DNA-binding superfamily protein
Zm00001d025141	Chr10	5.31361	2.48069	1.71335	0.00527597	0.018833	basic helix-loop-helix (bHLH) DNA-binding superfamily protein
Zm00001d003529	Chr2	5.60506	-2.26484	1.43369	0.00318357	0.0121738	basic leucine zipper
Zm00001d041230	Chr3	8.27742	-5.54465	1.54595	2.59075e-06	2.14918e-05	basic pathogenesis-related protein
Zm00001d046402	Chr9	89.6205	-2.11763	0.257392	1.21885e-17	4.88162e-16	Basic-leucine zipper (bZIP) transcription factor family protein
Zm00001d024037	Chr10	66.4335	-3.25849	0.534766	5.16622e-11	9.43763e-10	beta glucosidase
Zm00001d029164	Chr1	1010.47	-2.38927	0.185297	3.07138e-39	7.33793e-37	beta-amylase
Zm00001d038196	Chr6	1117.42	-2.42542	0.184902	1.24493e-40	3.19667e-38	beta-hexosaminidase
Zm00001d027291	Chr1	17.9925	-4.44694	0.776415	1.07404e-09	1.62585e-08	Bifunctional inhibitor/lipid-transfer protein/seed storage 2S albumin superfamily protein
Zm00001d040029	Chr3	7.55059	2.62207	1.48081	0.00321878	0.0122868	Bowman-Birk type wound-induced proteinase inhibitor WIP1
Zm00001d008548	Chr8	344.417	4.26431	0.691148	3.42034e-11	6.4146e-10	Bowman-Birk type wound-induced proteinase inhibitor WIP1
Zm00001d020875	Chr7	13.0943	4.03857	1.15273	4.10208e-05	0.000260589	BURP domain-containing protein
Zm00001d053006	Chr4	9.03819	-7.99817	2.80913	1.89674e-08	2.36769e-07	C2H2-like zinc finger protein
Zm00001d031375	Chr1	120.69	2.14709	0.429318	3.29639e-08	3.93935e-07	Calcium-binding EF-hand family protein
Zm00001d034032	Chr1	748.321	-2.64852	0.19976	2.32799e-41	6.39616e-39	Calcium-dependent phosphotriesterase superfamily protein
Zm00001d022546	Chr7	4169.01	-2.54341	0.148572	6.28887e-67	7.51247e-64	calmodulin
Zm00001d028829	Chr1	15.6945	-2.54174	0.808621	7.86862e-05	0.000467338	Calmodulin-binding protein
Zm00001d047662	Chr9	26.8892	-2.09288	0.581169	1.94706e-05	0.000133106	cAMP-regulated phosphoprotein 19-related protein
Zm00001d016545	Chr5	234.046	3.43	0.553284	2.68938e-11	5.13487e-10	Carbohydrate-binding X8 domain superfamily protein
Zm00001d017241	Chr5	324.09	2.46962	0.212432	1.88377e-32	2.81286e-30	CCT motif -containing response regulator protein
Zm00001d003709	Chr2	12.3037	4.0252	1.03013	1.23223e-05	8.85571e-05	cell wall / vacuolar inhibitor of fructosidase
Zm00001d007403	Chr2	9653.08	-9.89867	0.432633	7.65376e-116	3.0041e-112	Chalcone and stilbene synthase family protein
Zm00001d052673	Chr4	16579.8	-5.93391	0.174547	2.4883e-254	2.27887e-250	Chalcone and stilbene synthase family protein
Zm00001d044683	Chr3	1794.04	-7.73179	0.689122	2.02058e-30	2.58211e-28	Chalcone-flavanone isomerase family protein
Zm00001d034635	Chr1	1484.89	-2.27921	0.211704	3.21891e-28	3.68498e-26	Chalcone-flavanone isomerase family protein
Zm00001d044426	Chr3	153.927	2.12793	0.273693	5.35072e-16	1.81944e-14	Chaperone DnaJ-domain superfamily protein
Zm00001d003190	Chr2	99.4274	4.07708	1.79061	0.000457033	0.00224272	Chitinase family protein
Zm00001d007827	Chr2	721.461	-4.9439	0.493264	5.02693e-25	4.39856e-23	Chlorophyll A-B binding family protein
Zm00001d018940	Chr7	198.744	-4.55769	0.324077	2.94423e-46	9.98677e-44	Chlorophyll A-B binding family protein
Zm00001d053953	Chr4	2130.17	-2.2876	0.156108	8.50401e-50	3.33782e-47	Chlorophyll A-B binding family protein
Zm00001d037849	Chr6	274.233	-4.65533	0.316865	3.23508e-50	1.34672e-47	cinnamate-4-hydroxylase
Zm00001d009858	Chr8	4135.64	-2.50914	0.164146	5.40818e-54	3.09562e-51	cinnamate-4-hydroxylase
Zm00001d013618	Chr5	5.39318	-6.72688	2.93363	4.17849e-05	0.000264586	Class-II DAHP synthetase family protein
Zm00001d006900	Chr2	814.767	-3.78717	0.606216	1.80988e-11	3.52671e-10	Class-II DAHP synthetase family protein
Zm00001d000001	B73V4_ctg150	1048.54	3.423	0.882434	4.20064e-06	3.3241e-05	Common central domain of tyrosinase domain containing protein
Zm00001d046423	Chr9	42.5163	-2.48829	0.469347	6.61883e-09	8.90124e-08	Concanavalin A-like lectin protein kinase family protein
Zm00001d028122	Chr1	9.47609	-8.0631	2.83208	2.44082e-08	2.98583e-07	conserved hypothetical protein
Zm00001d028160	Chr1	19.6629	-3.53277	0.816759	5.46353e-07	5.23168e-06	conserved hypothetical protein
Zm00001d027532	Chr1	79.8039	-3.40361	0.366797	8.37431e-22	5.1473e-20	conserved hypothetical protein
Zm00001d034425	Chr1	12.3402	-2.54446	0.896613	0.000178888	0.000974992	conserved hypothetical protein
Zm00001d053639	Chr4	66.3641	-2.3687	0.355667	1.60145e-12	3.60245e-11	conserved hypothetical protein
Zm00001d038125	Chr6	125.029	-2.19053	0.289744	2.41858e-15	7.66441e-14	conserved hypothetical protein
Zm00001d011073	Chr8	2105.04	-2.04182	0.168272	4.7296e-35	8.9004e-33	conserved hypothetical protein
Zm00001d031589	Chr1	6.30708	2.84407	1.6778	0.0034059	0.0129036	conserved hypothetical protein
Zm00001d023700	Chr10	22.6458	3.10779	0.682777	3.329e-07	3.30913e-06	conserved hypothetical protein
Zm00001d035320	Chr6	64.6003	5.59011	0.657965	7.30594e-18	2.99598e-16	conserved hypothetical protein
Zm00001d018699	Chr7	70.7466	2.23368	0.382235	3.66995e-10	6.01622e-09	COPI associated protein domain containing protein
Zm00001d021208	Chr7	80.2178	-6.76988	0.818324	1.23047e-17	4.921e-16	C-repeat/DRE binding factor
Zm00001d002662	Chr2	6.25451	-2.73582	1.25632	0.00109582	0.00481721	CYCLIN B2;4
Zm00001d005928	Chr2	86.8396	-4.73092	0.400406	5.71925e-34	9.64027e-32	CYCLIN D4;1
Zm00001d011290	Chr8	38.3098	-5.0509	0.711394	1.27821e-13	3.32881e-12	cyclin d4;2
Zm00001d032050	Chr1	17.4686	-5.63045	0.992225	4.70864e-09	6.501e-08	Cyclin-D4-2
Zm00001d041645	Chr3	36.8614	3.63392	0.679288	7.06813e-09	9.45917e-08	Cyclotide cter-A
Zm00001d049110	Chr4	123.837	2.58921	1.5997	0.00197193	0.00801803	Cystatin/monellin superfamily protein
Zm00001d049111	Chr4	4367.68	2.79838	1.11335	0.000386202	0.00193383	Cystatin/monellin superfamily protein
Zm00001d022035	Chr7	63.3698	2.25261	0.572908	4.55374e-06	3.58082e-05	Cysteine proteinases superfamily protein
Zm00001d017077	Chr5	3522.36	-6.48838	0.512913	5.4043e-38	1.18787e-35	Cytochrome P450 superfamily protein
Zm00001d050955	Chr4	122.273	-3.72901	0.810067	1.68194e-07	1.76716e-06	Cytochrome P450 superfamily protein
Zm00001d006947	Chr2	5.6929	5.70591	2.69822	0.000114605	0.000654087	cytochrome P450, family 709, subfamily B, polypeptide
Zm00001d034986	Chr6	2684.88	2.99074	0.768405	4.43858e-06	3.49828e-05	cytochrome P450, family 71, subfamily B, polypeptide
Zm00001d035178	Chr6	1433.26	3.31163	0.692008	8.09561e-08	9.03807e-07	cytochrome P450, family 71, subfamily B, polypeptide
Zm00001d028419	Chr1	66.5805	2.34326	0.536298	6.3236e-07	5.9827e-06	cytochrome P450, family 76, subfamily C, polypeptide
Zm00001d047452	Chr9	1482.04	-5.05354	0.232642	1.67568e-105	4.60392e-102	cytochrome P450, family 93, subfamily D, polypeptide
Zm00001d043174	Chr3	2269.35	-2.18719	0.133949	4.21814e-61	3.51192e-58	cytochrome P450, family 98, subfamily A, polypeptide
Zm00001d006170	Chr2	7.15035	-3.14068	1.65803	0.00169111	0.00702391	dehydration response element B1A
Zm00001d045321	Chr9	11.488	2.33282	1.73557	0.00376083	0.0140513	Dehydrin domain containing protein
Zm00001d037894	Chr6	31.9201	3.20356	0.666464	8.72204e-08	9.68235e-07	Dehydrin family protein
Zm00001d040850	Chr3	234.726	-2.19491	0.263322	3.79562e-18	1.61431e-16	dehydroquinate dehydratase, putative / shikimate dehydrogenase, putative
Zm00001d037519	Chr6	2278.78	2.39333	0.136172	2.51222e-70	3.6328e-67	Development and cell death domain containing protein
Zm00001d044122	Chr3	14.1392	-8.81819	2.88629	3.86413e-10	6.31195e-09	dihydroflavonol 4-reductase
Zm00001d007485	Chr2	563.409	3.24777	0.505494	7.13643e-12	1.4578e-10	disease resistance family protein / LRR family protein
Zm00001d051614	Chr4	30.2175	-2.56978	0.676796	6.51117e-06	4.95553e-05	DNA (cytosine-5)-methyltransferase
Zm00001d037060	Chr6	2224.81	2.46638	0.167028	1.61122e-50	6.9169e-48	DNAJ heat shock N-terminal domain-containing protein
Zm00001d032578	Chr1	20.7871	2.02549	0.592529	3.87733e-05	0.000247686	Dof-type zinc finger DNA-binding family protein
Zm00001d039643	Chr3	1043.99	-2.17314	0.123378	1.39425e-70	2.12816e-67	don-glucosyltransferase
Zm00001d035395	Chr6	24.0422	5.17899	1.0283	1.20554e-07	1.30299e-06	DUF1719 domain containing protein
Zm00001d027581	Chr1	3360.13	-4.04789	0.417056	1.38996e-23	1.02384e-21	DUF4079 domain containing protein
Zm00001d048162	Chr9	91.3459	2.08434	0.416412	3.29773e-08	3.93935e-07	DUF4228 domain containing protein
Zm00001d009826	Chr8	14.7845	3.67073	0.904973	4.09984e-06	3.25182e-05	DUF4228 domain containing protein
Zm00001d044975	Chr9	73.0981	-3.21637	0.407968	2.10877e-16	7.53426e-15	Duplicated homeodomain-like superfamily protein
Zm00001d031760	Chr1	11.8868	-2.75415	1.07172	0.000411234	0.00204205	ENTH/VHS/GAT family protein
Zm00001d038151	Chr6	9.55991	-2.15056	0.908752	0.000794829	0.00364938	Eukaryotic aspartyl protease family protein
Zm00001d037868	Chr6	52.5061	2.49439	0.461886	4.304e-09	5.99961e-08	eukaryotic release factor 1-3
Zm00001d002008	Chr2	150.434	2.24506	0.328929	6.02146e-13	1.43736e-11	evolutionarily conserved C-terminal region
Zm00001d043047	Chr3	24.1986	-2.36252	1.16443	0.00124059	0.00536437	expansin A1
Zm00001d006399	Chr2	22.562	-2.2452	0.837339	0.000280338	0.00145408	expansin A8
Zm00001d047142	Chr9	7.77353	-4.57935	1.98641	0.000178522	0.000973387	expansin B2
Zm00001d040228	Chr3	16.9931	-2.34096	0.893562	0.00036358	0.0018319	FAD-dependent oxidoreductase family protein
Zm00001d038098	Chr6	72.741	-3.20801	0.386496	7.27073e-18	2.986e-16	Fantastic Four meristem regulator domain containing protein
Zm00001d053288	Chr4	35.0832	-5.57395	0.776789	1.46606e-13	3.768e-12	FASCICLIN-like arabinogalactan
Zm00001d044605	Chr3	101.662	-3.98103	0.349834	4.54886e-31	6.09658e-29	fatty acid desaturase
Zm00001d000020	B73V4_ctg150	328.219	-3.9191	0.289046	1.73592e-43	5.24114e-41	fatty acid desaturase A
Zm00001d006500	Chr2	11.2163	-6.22349	1.52404	2.91724e-07	2.9263e-06	F-box family protein
Zm00001d028957	Chr1	42.1144	-4.0867	1.33732	5.39068e-05	0.000332157	F-box family protein
Zm00001d006501	Chr2	16.661	-2.31885	1.26592	0.00173437	0.00717754	F-box family protein
Zm00001d053091	Chr4	794.995	2.57338	0.187238	3.5899e-44	1.10823e-41	flavin-binding, kelch repeat, f box
Zm00001d007445	Chr2	1029.6	3.04032	0.186281	4.46134e-61	3.60516e-58	flavin-binding, kelch repeat, f box
Zm00001d021444	Chr7	659.13	4.2123	0.406902	2.23891e-26	2.19693e-24	flavin-dependent monooxygenase
Zm00001d018184	Chr5	51.5999	-4.18884	0.607179	1.3535e-13	3.50619e-12	flavonol synthase
Zm00001d026231	Chr10	60.5656	-4.41806	0.500596	1.25636e-19	6.19721e-18	floral meristem identity control protein LEAFY (LFY)
Zm00001d041356	Chr3	29.2852	2.02426	0.601028	4.4674e-05	0.000280488	fucosyltransferase
Zm00001d025926	Chr10	9.21802	-4.61123	1.56098	9.07778e-05	0.00053089	GATA type zinc finger transcription factor family protein
Zm00001d015779	Chr5	263.694	2.05333	0.591511	2.70143e-05	0.000178589	G-box regulating factor
Zm00001d045302	Chr9	103.911	-3.76625	0.397146	1.54094e-22	1.01285e-20	GDSL-like Lipase/Acylhydrolase superfamily protein
Zm00001d015288	Chr5	16.4535	2.67381	0.842123	8.35867e-05	0.000493399	glucose-6-phosphate dehydrogenase
Zm00001d033747	Chr1	5253.43	-2.48796	0.407292	5.27098e-11	9.61621e-10	glutamine synthase clone R1
Zm00001d054094	Chr4	19.9414	-4.03646	0.722211	1.92242e-09	2.79907e-08	Glutaredoxin family protein
Zm00001d017032	Chr5	14.6473	2.32656	1.05678	0.000979029	0.00436305	Glycine-rich protein family
Zm00001d038049	Chr6	1483.74	-3.96006	0.44096	1.25554e-20	6.79053e-19	Glycosyl hydrolase superfamily protein
Zm00001d003784	Chr2	10.1202	2.20835	0.973009	0.00113959	0.00498094	Glycosyl hydrolase superfamily protein
Zm00001d041426	Chr3	45.5929	-3.87062	0.468832	9.04753e-18	3.66638e-16	Glycosyl hydrolases family 18 domain containing protein
Zm00001d008273	Chr8	40.192	2.26622	0.506568	5.45834e-07	5.22901e-06	Glycosyl hydrolases family 31 protein
Zm00001d025901	Chr10	669.727	-2.83024	0.637001	3.95844e-07	3.87591e-06	GRAM domain-containing protein / ABA-responsive protein-related
Zm00001d037680	Chr6	3897.52	2.10158	0.515456	2.62937e-06	2.17662e-05	HAD superfamily, subfamily IIIB acid phosphatase
Zm00001d037681	Chr6	974.148	2.84539	0.828697	2.39054e-05	0.000160117	HAD superfamily, subfamily IIIB acid phosphatase
Zm00001d032344	Chr1	216.133	3.55738	0.372615	8.20996e-23	5.5696e-21	HAESA-like
Zm00001d024320	Chr10	44.2067	2.60373	0.468121	1.64352e-09	2.41474e-08	hAT dimerisation domain-containing protein
Zm00001d028076	Chr1	12.2296	2.34619	1.04826	0.00110467	0.00485148	hAT transposon superfamily protein
Zm00001d020257	Chr7	14.6716	2.36824	1.11816	0.00120363	0.00522594	Heavy metal transport/detoxification superfamily protein
Zm00001d012575	Chr8	225.006	-2.40705	0.372453	6.13969e-12	1.26738e-10	Histidine kinase-, DNA gyrase B-, and HSP90-like ATPase family protein
Zm00001d026088	Chr10	48.1757	-2.60706	0.380253	4.6602e-13	1.12512e-11	Homeobox-leucine zipper family protein / lipid-binding START domain-containing protein
Zm00001d011785	Chr8	13.5986	2.32934	0.787124	0.000175577	0.000959424	Homeodomain-like superfamily protein
Zm00001d012321	Chr8	125.564	-3.27818	0.946117	1.89623e-05	0.000130182	Hs1pro-1 protein
Zm00001d045304	Chr9	127.736	-2.2998	0.332638	3.13175e-13	7.71012e-12	HXXXD-type acyl-transferase family protein
Zm00001d014530	Chr5	49.1913	2.00974	0.636091	8.41201e-05	0.000496179	HXXXD-type acyl-transferase family protein
Zm00001d034801	Chr1	7.60995	2.38359	1.13979	0.00183686	0.0075449	hydroxysteroid dehydrogenase
Zm00001d052422	Chr4	5.60717	-6.91272	2.86759	1.29123e-05	9.22667e-05	hypothetical protein
Zm00001d033507	Chr1	5.72775	-6.78788	2.99317	5.75808e-05	0.000352424	hypothetical protein
Zm00001d032052	Chr1	49.4942	-6.40002	0.678075	1.63116e-21	9.67953e-20	hypothetical protein
Zm00001d040771	Chr3	8.80239	-5.28119	1.83103	4.24317e-05	0.000268373	hypothetical protein
Zm00001d040336	Chr3	10.8278	-5.20706	1.23599	1.86945e-06	1.59811e-05	hypothetical protein
Zm00001d041805	Chr3	40.1553	-4.92673	0.534817	5.0707e-21	2.86073e-19	hypothetical protein
Zm00001d015969	Chr5	21.0178	-4.91685	0.907771	5.76399e-09	7.85544e-08	hypothetical protein
Zm00001d011909	Chr8	83.2747	-4.88017	0.961012	1.92417e-08	2.39988e-07	hypothetical protein
Zm00001d011468	Chr8	46.8316	-3.90227	0.660002	2.56108e-10	4.27236e-09	hypothetical protein
Zm00001d005807	Chr2	325.398	-3.82367	0.63361	6.54353e-11	1.18123e-09	hypothetical protein
Zm00001d023315	Chr10	7.64006	-3.60698	1.40051	0.000447569	0.00220139	hypothetical protein
Zm00001d013480	Chr5	35.4618	-3.5126	0.487618	5.68746e-14	1.55177e-12	hypothetical protein
Zm00001d015664	Chr5	13.4934	-3.50504	0.951102	7.96312e-06	5.94367e-05	hypothetical protein
Zm00001d033391	Chr1	123.653	-3.07043	0.312942	7.08207e-24	5.39003e-22	hypothetical protein
Zm00001d044376	Chr3	13.4896	-2.97445	0.900685	3.85432e-05	0.00024633	hypothetical protein
Zm00001d020843	Chr7	8.53222	-2.80569	1.55356	0.00182181	0.00748925	hypothetical protein
Zm00001d000126	B73V4_ctg56	222.099	-2.68586	0.255459	4.82568e-27	5.04128e-25	hypothetical protein
Zm00001d019132	Chr7	15.7193	-2.68284	1.01784	0.000311751	0.00159801	hypothetical protein
Zm00001d002549	Chr2	2499.41	-2.46377	0.517367	9.66893e-08	1.06304e-06	hypothetical protein
Zm00001d013592	Chr5	112.427	-2.33934	0.411918	6.40744e-10	1.0031e-08	hypothetical protein
Zm00001d048622	Chr4	86.6915	-2.33865	0.414198	9.14849e-10	1.39875e-08	hypothetical protein
Zm00001d024250	Chr10	23.539	-2.21985	1.09977	0.00122757	0.0053156	hypothetical protein
Zm00001d045935	Chr9	1828.87	-2.129	0.162461	1.8559e-40	4.67806e-38	hypothetical protein
Zm00001d047616	Chr9	50.1544	-2.12561	0.537249	3.60599e-06	2.90883e-05	hypothetical protein
Zm00001d041792	Chr3	16.4732	-2.12063	0.930673	0.000877169	0.00396842	hypothetical protein
Zm00001d014072	Chr5	22.2936	-2.08012	0.768081	0.000270231	0.0014075	hypothetical protein
Zm00001d028357	Chr1	168.963	-2.05247	0.180351	3.42421e-31	4.63449e-29	hypothetical protein
Zm00001d022415	Chr7	230.041	-2.01727	0.314912	9.90534e-12	1.99377e-10	hypothetical protein
Zm00001d014127	Chr5	22.99	2.0244	1.04609	0.00181878	0.0074807	hypothetical protein
Zm00001d009459	Chr8	86.0328	2.02684	0.280901	3.72746e-14	1.03238e-12	hypothetical protein
Zm00001d040474	Chr3	18.1534	2.03535	0.678996	0.000152108	0.0008453	hypothetical protein
Zm00001d023530	Chr10	390.227	2.03585	0.19274	2.96317e-27	3.14336e-25	hypothetical protein
Zm00001d010845	Chr8	331.543	2.06105	0.261791	2.41678e-16	8.56789e-15	hypothetical protein
Zm00001d030575	Chr1	19.1049	2.07783	0.670874	0.000110619	0.000633837	hypothetical protein
Zm00001d043437	Chr3	56.1535	2.07854	0.384903	4.74491e-09	6.5445e-08	hypothetical protein
Zm00001d024802	Chr10	627.528	2.08209	0.234638	4.86924e-20	2.50999e-18	hypothetical protein
Zm00001d006881	Chr2	625.769	2.09981	0.202388	2.16136e-26	2.12844e-24	hypothetical protein
Zm00001d045824	Chr9	8.39736	2.10976	1.08623	0.00217963	0.00874878	hypothetical protein
Zm00001d033700	Chr1	117.183	2.11067	0.429372	5.20521e-08	6.00896e-07	hypothetical protein
Zm00001d046380	Chr9	1420.22	2.35756	0.21802	2.75553e-28	3.1677e-26	hypothetical protein
Zm00001d034819	Chr1	96.5262	2.39331	0.355951	1.1594e-12	2.67686e-11	hypothetical protein
Zm00001d024177	Chr10	35.8747	2.39984	0.73901	5.5024e-05	0.000338207	hypothetical protein
Zm00001d000214	B73V4_ctg129	871.761	2.40532	0.242445	2.10168e-24	1.73405e-22	hypothetical protein
Zm00001d016532	Chr5	459.899	2.42121	0.264463	3.62509e-21	2.07499e-19	hypothetical protein
Zm00001d040925	Chr3	21.1868	2.45386	0.760426	6.14021e-05	0.000373897	hypothetical protein
Zm00001d041174	Chr3	325.782	2.47785	0.290234	8.20016e-19	3.76755e-17	hypothetical protein
Zm00001d030602	Chr1	28.0939	2.48877	0.777807	6.30586e-05	0.000383219	hypothetical protein
Zm00001d009144	Chr8	21.7453	2.4988	0.694435	1.99646e-05	0.000136247	hypothetical protein
Zm00001d050120	Chr4	112.703	2.52016	0.975148	0.000328163	0.00167306	hypothetical protein
Zm00001d046432	Chr9	592.329	2.53296	0.624834	2.43946e-06	2.0335e-05	hypothetical protein
Zm00001d009736	Chr8	80.5908	2.57444	0.383919	1.27762e-12	2.93993e-11	hypothetical protein
Zm00001d016309	Chr5	14.5881	2.63663	0.804009	6.87002e-05	0.000413662	hypothetical protein
Zm00001d030550	Chr1	9.26563	2.671	1.14434	0.00101629	0.0045102	hypothetical protein
Zm00001d046343	Chr9	137.763	2.85756	0.809687	1.67339e-05	0.000116484	hypothetical protein
Zm00001d040905	Chr3	213.344	2.86984	0.717819	2.86681e-06	2.35755e-05	hypothetical protein
Zm00001d040924	Chr3	142.628	2.87897	0.28949	2.22087e-24	1.8269e-22	hypothetical protein
Zm00001d019778	Chr7	8.43033	2.95223	1.30531	0.00133566	0.00572589	hypothetical protein
Zm00001d004583	Chr2	567.514	3.08726	0.51846	1.36953e-10	2.36505e-09	hypothetical protein
Zm00001d040910	Chr3	7.24863	3.09372	1.31934	0.00132676	0.00569753	hypothetical protein
Zm00001d045770	Chr9	234.581	3.44161	0.349885	3.95923e-24	3.09914e-22	hypothetical protein
Zm00001d009346	Chr8	105.454	3.47276	0.387612	1.28191e-20	6.91952e-19	hypothetical protein
Zm00001d050909	Chr4	294.488	3.48668	0.357954	9.93326e-24	7.3838e-22	hypothetical protein
Zm00001d004556	Chr2	96.1154	3.74008	0.351339	1.77532e-27	1.89794e-25	hypothetical protein
Zm00001d004575	Chr2	5.62775	3.79642	1.64454	0.000517063	0.00250464	hypothetical protein
Zm00001d015718	Chr5	9.10511	4.0898	1.21806	8.91304e-05	0.00052259	hypothetical protein
Zm00001d007923	Chr2	155.624	4.22486	0.452907	3.94398e-22	2.4968e-20	hypothetical protein
Zm00001d051352	Chr4	7.01481	4.35531	1.53642	9.76283e-05	0.000566492	hypothetical protein
Zm00001d048840	Chr4	6.31333	5.94686	2.70278	6.55132e-05	0.000396645	hypothetical protein
Zm00001d027733	Chr1	7.07611	6.26063	2.63954	1.24023e-05	8.9086e-05	hypothetical protein
Zm00001d013850	Chr5	8.82297	6.71806	2.65842	2.52209e-06	2.09759e-05	hypothetical protein
Zm00001d024008	Chr10	19.8191	2.09935	0.783462	0.000378434	0.0018977	indoleacetic acid-induced protein
Zm00001d041315	Chr3	3.37947	-2.89422	1.82998	0.00394496	0.0146589	Inorganic H pyrophosphatase family protein
Zm00001d009222	Chr8	7.52013	2.03048	1.11437	0.00302395	0.01162	Inorganic H pyrophosphatase family protein
Zm00001d013536	Chr5	282.9	-2.40159	0.303325	1.58838e-16	5.78024e-15	Integral membrane HPP family protein
Zm00001d010558	Chr8	35.9121	-2.45375	0.56752	8.97384e-07	8.19941e-06	Kinase interacting (KIP1-like) family protein
Zm00001d013798	Chr5	92.8485	-2.07354	0.439625	1.35436e-07	1.4479e-06	lanosterol synthase
Zm00001d015183	Chr5	1365.07	-2.24774	0.187963	3.45621e-34	5.97229e-32	L-aspartate oxidase
Zm00001d037080	Chr6	49.0441	-2.59044	0.370877	1.56699e-13	3.9975e-12	Leucine-rich receptor-like protein kinase family protein
Zm00001d038717	Chr6	24.4404	-2.05518	0.617178	4.3296e-05	0.00027296	LOB domain-containing protein
Zm00001d025572	Chr10	316.825	-4.79948	0.317452	9.45127e-53	4.8995e-50	Major facilitator superfamily protein
Zm00001d044529	Chr3	644.254	-2.11185	0.258303	1.79127e-17	7.03072e-16	Major facilitator superfamily protein
Zm00001d038181	Chr6	170.313	-2.00334	0.332083	9.52373e-11	1.68273e-09	Major facilitator superfamily protein
Zm00001d044618	Chr3	79.3446	2.03931	0.414599	5.2724e-08	6.08141e-07	Major facilitator superfamily protein
Zm00001d041618	Chr3	24.6188	2.04359	0.534157	8.55421e-06	6.34522e-05	Major facilitator superfamily protein
Zm00001d048335	Chr9	11.4832	2.45688	1.02547	0.000713116	0.00332251	Major facilitator superfamily protein
Zm00001d047252	Chr9	4132.02	-5.10074	0.203035	2.4675e-140	1.35589e-136	Mannose-binding lectin superfamily protein
Zm00001d035562	Chr6	56.5962	6.86853	1.08162	4.5664e-11	8.43724e-10	Mannose-binding lectin superfamily protein
Zm00001d035561	Chr6	66.7944	7.93085	1.37804	9.51355e-13	2.22077e-11	Mannose-binding lectin superfamily protein
Zm00001d033062	Chr1	127.642	-10.0524	1.3407	6.12081e-21	3.42503e-19	MATE efflux family protein
Zm00001d028548	Chr1	1366.18	2.70774	0.183185	1.20413e-50	5.33606e-48	maternal effect embryo arrest
Zm00001d039914	Chr3	12294.2	-2.27984	0.168669	8.97007e-43	2.59424e-40	metallothionein 2A
Zm00001d039859	Chr3	2821.04	-2.35483	0.195659	1.49238e-34	2.6284e-32	Metallothionein domain containing protein
Zm00001d044540	Chr3	13.189	2.38481	0.833464	0.000253295	0.00133039	Minichromosome maintenance (MCM2/3/5) family protein
Zm00001d028754	Chr1	26.9323	-2.18474	0.565115	6.17263e-06	4.72272e-05	mitogen-activated protein kinase kinase kinase
Zm00001d047728	Chr9	49.0268	-2.07632	0.486765	1.11155e-06	9.98037e-06	mitogen-activated protein kinase kinase kinase
Zm00001d047671	Chr9	318.5	-5.80979	0.314488	5.98738e-77	1.09669e-73	myb domain protein
Zm00001d032694	Chr1	115.038	-2.50217	0.292091	5.47799e-19	2.56402e-17	myb domain protein
Zm00001d053060	Chr4	221.365	-2.08566	0.219033	1.27255e-22	8.44524e-21	myb domain protein
Zm00001d028229	Chr1	68.7362	-3.22185	0.347487	1.11157e-21	6.74184e-20	myosin-related
Zm00001d047369	Chr9	22.9104	-2.0769	0.717484	0.000179528	0.000977901	myosin-related
Zm00001d020446	Chr7	144.484	2.2616	0.254829	5.11913e-20	2.63386e-18	NAC (No Apical Meristem) domain transcriptional regulator superfamily protein
Zm00001d003052	Chr2	10.013	-3.60164	1.03484	2.90462e-05	0.0001906	NAC domain containing protein
Zm00001d008399	Chr8	17.0849	2.3274	0.79021	0.000173814	0.00095168	NAC domain containing protein
Zm00001d030090	Chr1	1748.77	-2.18657	0.145412	3.0957e-52	1.46646e-49	NAD(P)-binding Rossmann-fold superfamily protein
Zm00001d044104	Chr3	522.822	-2.07725	0.169373	1.14227e-35	2.25782e-33	NAD(P)-binding Rossmann-fold superfamily protein
Zm00001d043266	Chr3	379.373	2.59878	0.249446	1.22758e-26	1.24918e-24	NAD(P)H dehydrogenase B3
Zm00001d048313	Chr9	2144.51	-2.27177	0.137503	1.86179e-62	1.70509e-59	NAD(P)-linked oxidoreductase superfamily protein
Zm00001d005932	Chr2	130.384	-2.23653	0.320381	1.82587e-13	4.62357e-12	NAD(P)-linked oxidoreductase superfamily protein
Zm00001d037693	Chr6	1771.24	-2.77231	0.179572	5.37311e-55	3.14099e-52	NADP-malic enzyme
Zm00001d041584	Chr3	15.1925	2.62802	0.777975	4.46391e-05	0.000280355	NB-ARC domain-containing disease resistance protein
Zm00001d023393	Chr10	71.6207	4.64789	0.523307	7.03842e-20	3.5745e-18	NB-ARC domain-containing disease resistance protein
Zm00001d051637	Chr4	6.25865	4.0192	1.67777	0.00039833	0.00198623	nitrate transporter 1.5
Zm00001d037228	Chr6	8576.54	-2.16051	0.305885	9.78337e-14	2.58958e-12	NOD26-like intrinsic protein 4;1
Zm00001d040593	Chr3	4.98388	-4.55981	1.70239	0.00013956	0.000781578	nodulin MtN21 /EamA-like transporter family protein
Zm00001d020556	Chr7	550.918	-2.38037	0.261946	6.79022e-21	3.78531e-19	nodulin MtN21 /EamA-like transporter family protein
Zm00001d028808	Chr1	30.2632	2.46423	0.661972	1.21335e-05	8.73345e-05	Nuclear transport factor 2 (NTF2) family protein
Zm00001d049157	Chr4	7517.25	-2.2774	0.183025	9.82686e-37	2.01487e-34	Octicosapeptide/Phox/Bem1p family protein
Zm00001d045519	Chr9	853.617	-3.84415	0.240003	8.30652e-59	5.70554e-56	oligopeptide transporter
Zm00001d051934	Chr4	11.1203	3.70438	1.25298	0.000212111	0.00113833	O-methyltransferase family protein
Zm00001d052606	Chr4	16.9703	-2.43592	0.71764	3.93065e-05	0.000250859	Ovate family protein
Zm00001d038284	Chr6	18.7748	-2.34589	0.81323	0.000178304	0.000972391	ovate family protein
Zm00001d017622	Chr5	1576.25	-2.29649	0.528381	7.01205e-07	6.56186e-06	oxidative stress
Zm00001d026012	Chr10	1332.3	-2.27368	0.474548	8.86737e-08	9.8278e-07	oxidative stress
Zm00001d050218	Chr4	1894.75	-3.13696	0.195766	5.036e-59	3.5478e-56	P450 reductase
Zm00001d048947	Chr4	142.446	2.06921	0.318129	5.66608e-12	1.1758e-10	pathogenesis-related
Zm00001d028399	Chr1	650.947	-2.62477	0.220689	7.33572e-34	1.1997e-31	Pathogenesis-related thaumatin superfamily protein
Zm00001d006116	Chr2	99.7563	2.0458	0.444455	2.67839e-07	2.70447e-06	PEBP (phosphatidylethanolamine-binding protein) family protein
Zm00001d000216	B73V4_ctg129	22.9815	-2.08017	0.664705	8.32765e-05	0.000491731	Pectate lyase family protein
Zm00001d036821	Chr6	7.54195	-7.31371	3.03874	2.17925e-05	0.000147332	Pectin lyase-like superfamily protein
Zm00001d012766	Chr8	8.67443	3.63676	1.47941	0.000783925	0.00360535	Pectin lyase-like superfamily protein
Zm00001d050273	Chr4	4.34517	3.07454	1.88866	0.00234106	0.00931778	pentatricopeptide (PPR) repeat-containing protein
Zm00001d028046	Chr1	32.7173	2.19701	0.502213	8.62789e-07	7.91754e-06	Pentatricopeptide repeat (PPR) superfamily protein
Zm00001d028935	Chr1	42.9629	2.22461	0.379205	3.12607e-10	5.15848e-09	Pentatricopeptide repeat (PPR) superfamily protein
Zm00001d045090	Chr9	13.3887	2.45239	1.02677	0.000681631	0.00319696	Pentatricopeptide repeat (PPR) superfamily protein
Zm00001d042931	Chr3	186.33	3.75098	0.420809	2.57242e-20	1.35918e-18	Pentatricopeptide repeat (PPR) superfamily protein
Zm00001d043264	Chr3	7.89228	2.25143	1.1536	0.00232131	0.00925257	Pentatricopeptide repeat (PPR-like) superfamily protein
Zm00001d002771	Chr2	11.4254	2.55671	0.945712	0.000359988	0.0018158	Pentatricopeptide repeat (PPR-like) superfamily protein
Zm00001d038051	Chr6	1743.75	-2.43723	0.153083	3.07975e-58	1.96782e-55	peptide chain release factor, putative
Zm00001d017996	Chr5	10.1659	-3.20836	1.2487	0.000299741	0.00154278	Peroxidase superfamily protein
Zm00001d014601	Chr5	23.6122	-2.51836	0.732374	3.00863e-05	0.000196674	Peroxidase superfamily protein
Zm00001d035336	Chr6	20.7165	-2.39622	0.545685	6.26189e-07	5.93056e-06	Peroxidase superfamily protein
Zm00001d046184	Chr9	214.891	-2.15777	0.365896	2.12837e-10	3.58535e-09	Peroxidase superfamily protein
Zm00001d021965	Chr7	40.2574	-2.13793	0.506357	1.18642e-06	1.06075e-05	Peroxidase superfamily protein
Zm00001d052335	Chr4	41.3003	2.07456	0.844994	0.000615354	0.00292102	Peroxidase superfamily protein
Zm00001d014341	Chr5	2478.43	2.49882	0.34984	5.35142e-14	1.4659e-12	Peroxidase superfamily protein
Zm00001d028349	Chr1	136.096	2.63003	1.04676	0.000392935	0.00196325	Peroxidase superfamily protein
Zm00001d037550	Chr6	6656.89	2.79178	0.159736	1.46969e-69	1.92284e-66	Peroxidase superfamily protein
Zm00001d044564	Chr3	196.544	-2.15949	0.300693	4.30083e-14	1.18879e-12	P-glycoprotein
Zm00001d017279	Chr5	4682.69	-6.46247	0.442136	9.45665e-50	3.65946e-47	PHE ammonia lyase
Zm00001d017276	Chr5	1041.57	-5.38777	0.596813	7.35411e-21	4.05731e-19	PHE ammonia lyase
Zm00001d003015	Chr2	377.013	-5.24738	0.672371	2.10598e-16	7.53411e-15	PHE ammonia lyase
Zm00001d017275	Chr5	2340.83	-2.75749	0.311491	4.08784e-20	2.12313e-18	PHE ammonia lyase
Zm00001d017274	Chr5	2252.46	-2.55175	0.477067	4.63536e-09	6.41594e-08	PHE ammonia lyase
Zm00001d051163	Chr4	682.09	-2.13856	0.233449	3.23282e-21	1.87388e-19	PHE ammonia lyase
Zm00001d003016	Chr2	2093.15	-5.10695	0.418517	1.40378e-35	2.73538e-33	phenylalanine ammonia-lyase
Zm00001d053619	Chr4	216.226	-5.08428	0.307124	2.19562e-62	1.94596e-59	phenylalanine ammonia-lyase
Zm00001d042175	Chr3	790.93	-2.0863	0.249309	3.80903e-18	1.61751e-16	photosystem II reaction center PSB28 protein
Zm00001d050959	Chr4	16.1379	-2.55799	0.815338	7.93423e-05	0.000470624	Phototropic-responsive NPH3 family protein
Zm00001d003297	Chr2	64.9471	2.10799	0.41466	2.52086e-08	3.07962e-07	Phototropic-responsive NPH3 family protein
Zm00001d012394	Chr8	2141.16	-3.32508	0.147368	5.42455e-114	1.73618e-110	PHYTOENE SYNTHASE
Zm00001d054073	Chr4	7.96815	2.8181	1.05614	0.00053991	0.00260155	PIF1 helicase
Zm00001d019291	Chr7	11.8357	-5.90494	1.73381	5.27635e-06	4.10325e-05	Plant invertase/pectin methylesterase inhibitor superfamily protein
Zm00001d048421	Chr9	41.8632	-3.24762	0.542944	1.28761e-10	2.23622e-09	Plant protein of unknown function (DUF639)
Zm00001d048523	Chr9	32.1865	-2.2194	0.531169	1.80978e-06	1.55259e-05	Plant protein of unknown function (DUF827)
Zm00001d048737	Chr4	2789.15	-2.06594	0.128358	1.70303e-59	1.26461e-56	Plant protein of unknown function (DUF827)
Zm00001d025803	Chr10	8.26772	2.18948	1.35904	0.00379429	0.0141545	Plant protein of unknown function (DUF869)
Zm00001d030165	Chr1	217.256	-2.1797	0.275039	1.55595e-16	5.66973e-15	Plant stearoyl-acyl-carrier-protein desaturase family protein
Zm00001d042738	Chr3	36.4049	-2.80371	0.432403	5.48123e-12	1.1383e-10	plant U-box
Zm00001d049938	Chr4	152.177	3.06155	0.263386	2.18051e-32	3.22094e-30	P-loop containing nucleoside triphosphate hydrolases superfamily protein
Zm00001d025287	Chr10	18.7034	-4.66908	1.17121	2.99469e-06	2.45462e-05	Pollen Ole e 1 allergen and extensin family protein
Zm00001d003877	Chr2	26.0588	-2.12105	1.0456	0.0013436	0.00575722	Pollen Ole e 1 allergen and extensin family protein
Zm00001d006623	Chr2	5.44516	-4.84175	1.72741	0.000106762	0.000614429	polygalacturonase inhibiting protein
Zm00001d024423	Chr10	858.176	2.47666	0.24006	3.48031e-26	3.32019e-24	polymerase gamma
Zm00001d023451	Chr10	249.344	2.98672	0.728099	1.80998e-06	1.55259e-05	Polynucleotidyl transferase, ribonuclease H-like superfamily protein
Zm00001d048178	Chr9	3877.8	2.12856	0.312567	6.39098e-13	1.52292e-11	polyol/monosaccharide transporter
Zm00001d048775	Chr4	414.914	2.29372	0.188363	2.98233e-35	5.73004e-33	polyol/monosaccharide transporter
Zm00001d022129	Chr7	10.6851	7.1302	2.64934	2.48002e-07	2.51899e-06	polyol/monosaccharide transporter
Zm00001d002577	Chr2	4.54476	2.46155	1.733	0.0053837	0.0191553	polypyrimidine tract-binding protein
Zm00001d013781	Chr5	4990.75	2.27344	0.199572	2.81939e-31	3.83479e-29	post-illumination chlorophyll fluorescence increase
Zm00001d010543	Chr8	11.14	3.91614	1.10582	4.11963e-05	0.000261522	Probable membrane-associated kinase regulator
Zm00001d050748	Chr4	4961.31	-2.01738	0.170652	2.11012e-33	3.41032e-31	proline-rich family protein
Zm00001d038915	Chr6	319.256	-2.355	0.159649	1.55767e-50	6.79317e-48	Protein kinase superfamily protein
Zm00001d053995	Chr4	54.3245	-2.62575	0.559677	1.3972e-07	1.48907e-06	Protein of unknown function (DUF1645)
Zm00001d039112	Chr6	67.2738	-2.01786	0.295787	6.86193e-13	1.62527e-11	Protein of unknown function (DUF1645)
Zm00001d013593	Chr5	48.216	-6.55033	0.760614	2.64127e-18	1.14891e-16	Protein of unknown function (DUF1677)
Zm00001d013468	Chr5	44.4976	-2.03866	0.370412	2.19712e-09	3.17381e-08	Protein of unknown function (DUF3049)
Zm00001d003520	Chr2	113.929	3.66905	0.374956	6.94174e-24	5.2979e-22	Protein of unknown function (DUF3537)
Zm00001d036267	Chr6	15.4956	2.43395	0.875131	0.000262633	0.00137235	Protein of unknown function (DUF569)
Zm00001d021791	Chr7	166.48	-2.81938	0.309098	3.41216e-21	1.96952e-19	Protein of unknown function (DUF761)
Zm00001d049742	Chr4	1122.81	-2.54946	0.177423	5.24937e-48	1.92302e-45	Protein of unknown function, DUF547
Zm00001d017287	Chr5	17.1411	-2.51521	0.830846	9.74458e-05	0.000565753	Protein of unknown function, DUF584
Zm00001d032962	Chr1	34.5383	-2.03141	0.767456	0.000351438	0.00177659	Protein of unknown function, DUF593
Zm00001d027583	Chr1	10.9932	2.474	1.09291	0.000953057	0.00426331	Protein phosphatase 2C family protein
Zm00001d052977	Chr4	368.659	-2.24263	0.183194	1.0236e-35	2.03794e-33	Protein RNA-directed DNA methylation
Zm00001d050026	Chr4	245.826	2.23931	0.207194	2.51925e-28	2.92052e-26	purple acid phosphatase
Zm00001d012574	Chr8	690.655	-2.39487	0.167016	8.50726e-48	3.03554e-45	Purple acid phosphatases superfamily protein
Zm00001d003013	Chr2	26.3922	-2.13557	1.08491	0.00135395	0.00579345	Putative lysine decarboxylase family protein
Zm00001d027882	Chr1	477.535	2.50859	0.518071	6.67099e-08	7.57065e-07	Raffinose synthase family protein
Zm00001d028651	Chr1	121.329	2.91412	0.748725	4.50985e-06	3.54993e-05	receptor-like protein kinase-related family protein
Zm00001d019116	Chr7	6.25024	3.06338	1.74747	0.00332115	0.0126261	related to AP2
Zm00001d002274	Chr2	191.273	-4.53226	0.935886	4.65867e-08	5.4259e-07	Remorin family protein
Zm00001d025932	Chr10	248.037	2.32087	0.25312	2.93949e-21	1.71107e-19	Remorin family protein
Zm00001d019245	Chr7	28.6547	2.93829	0.771501	6.65194e-06	5.05566e-05	Remorin family protein
Zm00001d014528	Chr5	31.0353	2.15118	0.481289	5.6889e-07	5.42529e-06	Reverse transcriptase (RNA-dependent DNA polymerase) domain containing protein
Zm00001d020739	Chr7	337.96	13.033	3.18902	6.95635e-23	4.79012e-21	Reverse transcriptase (RNA-dependent DNA polymerase) domain containing protein
Zm00001d037784	Chr6	3208.82	-6.52019	0.163114	0	0	rhamnose biosynthesis
Zm00001d047796	Chr9	2561.01	-2.9692	0.200671	8.62666e-51	3.88553e-48	rhamnose biosynthesis
Zm00001d022630	Chr7	57106.4	3.40856	0.646978	6.53715e-09	8.8e-08	Ribonuclease T2 family protein
Zm00001d022032	Chr7	2976.24	2.84474	0.385294	8.88118e-15	2.65807e-13	Ribosome inactivating protein domain containing protein
Zm00001d018393	Chr5	182.366	-2.01242	0.256112	2.55364e-16	9.01815e-15	RING/U-box superfamily protein
Zm00001d005195	Chr2	72.8195	2.25003	0.533747	1.07196e-06	9.65325e-06	RING/U-box superfamily protein
Zm00001d032849	Chr1	507.23	2.5398	0.195596	1.01204e-39	2.48267e-37	RING/U-box superfamily protein
Zm00001d048592	Chr4	374.964	-2.30496	0.221684	1.51308e-26	1.52838e-24	rubisco activase
Zm00001d009084	Chr8	88.0507	2.22571	0.463345	9.85483e-08	1.08088e-06	S-adenosyl-L-methionine-dependent methyltransferases superfamily protein
Zm00001d022528	Chr7	10.4339	3.19396	1.47544	0.00111979	0.00490845	Saposin-like aspartyl protease family protein
Zm00001d021456	Chr7	51.6046	-2.28823	0.366842	2.83792e-11	5.39598e-10	SAUR-like auxin-responsive protein family
Zm00001d050161	Chr4	6.03994	2.5614	1.83196	0.00455015	0.0165803	SEC14 cytosolic factor family protein / phosphoglyceride transfer family protein
Zm00001d009160	Chr8	8.51501	-2.63947	1.16067	0.000817914	0.00373583	sequence-specific DNA binding transcription factors
Zm00001d003504	Chr2	1192.42	-3.73774	0.165785	5.68723e-114	1.73618e-110	Serine hydrolase (FSH1) domain containing protein
Zm00001d011079	Chr8	1811.35	2.41048	1.10996	0.000898283	0.0040526	Serine protease inhibitor, potato inhibitor I-type family protein
Zm00001d026636	Chr10	50.8332	-3.05306	0.443783	3.01732e-13	7.44842e-12	SGNH hydrolase-type esterase superfamily protein
Zm00001d040263	Chr3	17982.5	-2.02991	0.396691	1.88778e-08	2.35758e-07	shaggy-related kinase
Zm00001d002128	Chr2	90.8361	-2.33501	0.378665	4.13553e-11	7.67727e-10	shikimate kinase
Zm00001d017387	Chr5	1259.65	-3.39895	0.213421	2.44898e-58	1.64111e-55	shortage in chiasmata
Zm00001d008191	Chr8	19.6197	4.06035	0.894558	6.26699e-07	5.93334e-06	signal recognition particle binding
Zm00001d039241	Chr3	19.5369	8.24299	2.74201	1.76209e-09	2.57381e-08	SLAC1 homologue
Zm00001d021434	Chr7	25.3943	-2.70235	0.628081	7.56841e-07	7.02507e-06	S-locus lectin protein kinase family protein
Zm00001d002167	Chr2	177.486	-2.02838	0.256231	1.76241e-16	6.39658e-15	S-locus lectin protein kinase family protein
Zm00001d000213	B73V4_ctg129	211.999	2.05578	0.212148	2.6662e-23	1.92267e-21	Small GTP-binding protein
Zm00001d047831	Chr9	3.91818	2.62017	2.13535	0.00382742	0.0142646	splicing factor PWI domain-containing protein
Zm00001d002131	Chr2	2372.88	-2.39735	0.140699	2.87534e-66	3.16e-63	stress enhanced protein
Zm00001d026140	Chr10	277.883	-2.29034	0.318888	4.4286e-14	1.22164e-12	Subtilase family protein
Zm00001d004746	Chr2	13.5884	2.31916	0.818924	0.000253375	0.00133056	T-complex protein
Zm00001d004279	Chr2	137.755	3.34821	0.31324	8.29119e-28	9.0397e-26	Terpenoid cyclases/Protein prenyltransferases superfamily protein
Zm00001d051807	Chr4	308.107	-2.45684	0.215134	1.8906e-31	2.61026e-29	Tetratricopeptide repeat (TPR)-like superfamily protein
Zm00001d011901	Chr8	12463	-2.4456	0.28376	4.36422e-19	2.0638e-17	Tetratricopeptide repeat (TPR)-like superfamily protein
Zm00001d044038	Chr3	58.3736	-2.37253	0.477145	4.09666e-08	4.81004e-07	Tetratricopeptide repeat (TPR)-like superfamily protein
Zm00001d005481	Chr2	21.6062	2.07083	0.54029	8.58331e-06	6.36165e-05	Tetratricopeptide repeat (TPR)-like superfamily protein
Zm00001d010121	Chr8	178.093	2.14928	0.248486	3.87262e-19	1.85044e-17	Tetratricopeptide repeat (TPR)-like superfamily protein
Zm00001d019240	Chr7	26.1349	2.42524	0.569754	1.27907e-06	1.13473e-05	Tetratricopeptide repeat (TPR)-like superfamily protein
Zm00001d044228	Chr3	9047.34	3.46142	0.34073	1.57507e-25	1.43294e-23	thiazole biosynthetic enzyme, chloroplast (ARA6) (THI1) (THI4)
Zm00001d046816	Chr9	8.89975	3.1662	1.35168	0.00103375	0.00458101	Transcription factor jumonji (jmjC) domain-containing protein
Zm00001d006806	Chr2	4.22743	-2.65691	1.75306	0.00365283	0.0137069	Transducin family protein / WD-40 repeat family protein
Zm00001d014990	Chr5	264.057	-2.05886	0.213605	3.84252e-23	2.72799e-21	Transducin/WD40 repeat-like superfamily protein
Zm00001d003422	Chr2	356.868	-2.39962	0.201147	7.14548e-34	1.17558e-31	Transmembrane amino acid transporter family protein
Zm00001d041534	Chr3	16.4917	2.47351	0.786513	9.41096e-05	0.000548623	Transmembrane amino acid transporter family protein
Zm00001d041004	Chr3	27.0295	2.71357	0.632583	9.54697e-07	8.68841e-06	Transmembrane amino acid transporter family protein
Zm00001d004633	Chr2	67.0781	7.02887	1.58243	5.89436e-07	5.60955e-06	Transmembrane amino acid transporter family protein
Zm00001d032911	Chr1	6.68552	4.08446	1.81105	0.000621048	0.00294448	TRICHOME BIREFRINGENCE-LIKE
Zm00001d002238	Chr2	123.441	3.23467	0.379359	7.43024e-19	3.43102e-17	ubiquitin-specific protease
Zm00001d037384	Chr6	19.4572	-2.33839	0.857882	0.0002529	0.00132857	UDP-glucosyl transferase 71B5
Zm00001d016415	Chr5	32.9799	2.12677	0.706179	0.000134914	0.000757565	UDP-glucosyl transferase 73D1
Zm00001d041763	Chr3	1989.21	-4.34413	0.18345	5.53705e-125	2.53551e-121	UDP-glucosyl transferase 85A3
Zm00001d021168	Chr7	4.23967	2.97434	1.919	0.00243161	0.00961964	UDP-glycosyltransferase 74 F1
Zm00001d006446	Chr2	8932.74	-7.25399	0.173542	0	0	UDP-Glycosyltransferase superfamily protein
Zm00001d037383	Chr6	7014.64	-4.83558	0.401143	9.36362e-35	1.68147e-32	UDP-Glycosyltransferase superfamily protein
Zm00001d037382	Chr6	102.384	-2.92481	0.318592	3.35636e-21	1.94139e-19	UDP-Glycosyltransferase superfamily protein
Zm00001d030562	Chr1	7.37752	-4.13108	1.19982	4.68367e-05	0.000293	Uridine diphosphate glycosyltransferase 74E2
Zm00001d025036	Chr10	89.3807	-2.31711	0.371378	2.2559e-11	4.36178e-10	Uridine diphosphate glycosyltransferase 74E2
Zm00001d046728	Chr9	4.89482	2.74462	1.5322	0.00368329	0.0138061	VQ motif domain containing protein
Zm00001d027998	Chr1	15.0301	2.44161	0.936225	0.000461243	0.00226027	VQ motif-containing protein
Zm00001d020811	Chr7	80.4436	2.26985	0.498752	3.32048e-07	3.30192e-06	white-brown complex homolog protein
Zm00001d041365	Chr3	642.693	2.10321	0.238256	7.03772e-20	3.5745e-18	Wound-responsive family protein
Zm00001d044171	Chr3	56.1395	-3.21742	0.473233	4.36854e-13	1.05749e-11	WRKY family transcription factor
Zm00001d011403	Chr8	26.9385	-2.60658	0.599632	6.6018e-07	6.21393e-06	WRKY family transcription factor
Zm00001d002192	Chr2	7.91438	-7.63059	2.87237	7.82886e-07	7.2448e-06	xyloglucan endotransglucosylase/hydrolase
Zm00001d014617	Chr5	6.4549	3.92125	1.7678	0.000555894	0.00267014	xyloglucan endotransglucosylase/hydrolase
Zm00001d005001	Chr2	65.4725	2.8913	0.537627	4.35979e-09	6.06203e-08	zinc induced facilitator-like

## Sheet: CKL05004_DEGs
Gene_ID	Chromosome	baseMean	log2FoldChange	lfcSE	pvalue	padj	Protein Name
Zm00001d041656	Chr3	5676.89	2.0382	0.358222	8.94326e-10	5.84582e-08	23 kDa jasmonate-induced protein
Zm00001d023933	Chr10	11.4635	2.2939	1.00512	0.000844433	0.00785351	2-oxoglutarate (2OG) and Fe(II)-dependent oxygenase superfamily protein
Zm00001d044954	Chr9	26.6624	4.93027	1.13721	7.51589e-07	2.22071e-05	2-oxoglutarate (2OG) and Fe(II)-dependent oxygenase superfamily protein
Zm00001d051787	Chr4	87.8894	-3.53814	0.600172	1.7545e-10	1.34325e-08	3-ketoacyl-CoA synthase
Zm00001d051529	Chr4	1694.36	-2.72159	0.939537	0.000119602	0.00158298	4-coumarate:CoA ligase
Zm00001d039663	Chr3	5242.88	2.22481	0.158612	6.6739e-46	1.84967e-42	Alba DNA/RNA-binding protein
Zm00001d048709	Chr4	10100.6	3.22527	1.25512	0.000300549	0.00337783	Aldolase-type TIM barrel family protein
Zm00001d017249	Chr5	767.932	-2.0093	0.458094	5.89806e-07	1.80226e-05	ammonium transporter 1;2
Zm00001d023446	Chr10	60.5974	-2.11318	0.333497	1.37342e-11	1.22001e-09	AP2/B3-like transcriptional factor family protein
Zm00001d052386	Chr4	163.333	2.52098	1.40212	0.00148851	0.0125545	apyrase
Zm00001d042403	Chr3	8.25814	-2.82368	1.18212	0.000578674	0.00574083	Arabidopsis protein of unknown function (DUF241)
Zm00001d012712	Chr8	10.1648	3.34762	1.05409	0.000118507	0.001573	Arabidopsis thaliana gibberellin 2-oxidase
Zm00001d038471	Chr6	91.9394	-2.29479	0.415286	1.80143e-09	1.10392e-07	ARM repeat superfamily protein
Zm00001d019822	Chr7	74.4373	6.64985	0.874121	8.5491e-15	1.19666e-12	ARM repeat superfamily protein
Zm00001d029823	Chr1	25.0991	3.00891	0.640329	1.47046e-07	5.48504e-06	AtL5
Zm00001d018024	Chr5	468.5	-2.2344	0.252697	5.47327e-20	1.51692e-17	Auxin efflux carrier family protein
Zm00001d018056	Chr5	11.1701	-3.01348	1.30732	0.000632561	0.00618392	basic helix-loop-helix (bHLH) DNA-binding superfamily protein
Zm00001d038863	Chr6	50.9429	-2.97376	1.09771	0.000200226	0.00243036	basic helix-loop-helix (bHLH) DNA-binding superfamily protein
Zm00001d028916	Chr1	21.6157	-2.28248	0.633429	1.46133e-05	0.000273839	basic helix-loop-helix (bHLH) DNA-binding superfamily protein
Zm00001d027499	Chr1	107.981	2.03792	0.284878	5.78207e-14	7.09071e-12	benzoyloxyglucosinolate
Zm00001d029164	Chr1	1917.42	-2.54635	0.421518	7.74661e-11	6.2412e-09	beta-amylase
Zm00001d029154	Chr1	505.196	-2.33661	0.458543	1.6928e-08	8.18779e-07	beta-amylase
Zm00001d003304	Chr2	272.878	3.38356	4.14701	0.00207378	0.0163513	Bowman-Birk type bran trypsin inhibitor
Zm00001d024996	Chr10	105.243	2.06989	0.674155	9.3322e-05	0.00128934	Bowman-Birk type trypsin inhibitor
Zm00001d042867	Chr3	4362.41	2.32584	0.441766	8.06128e-09	4.22341e-07	Bowman-Birk type trypsin inhibitor
Zm00001d024960	Chr10	97.8428	2.73367	1.63686	0.00164972	0.0136472	Bowman-Birk type trypsin inhibitor
Zm00001d033180	Chr1	232.512	-2.56928	1.01868	0.000336152	0.0036926	brassinosteroid-6-oxidase
Zm00001d012791	Chr8	444.319	-2.11243	0.234668	1.34888e-20	4.01979e-18	BURP domain-containing protein
Zm00001d052713	Chr4	21.1815	-9.25329	2.96919	2.76559e-10	2.066e-08	calcium-dependent protein kinase
Zm00001d036000	Chr6	8.80291	2.68908	1.45898	0.00202993	0.0161003	calmodulin-binding family protein
Zm00001d018738	Chr7	73.6276	3.0137	1.9062	0.00166552	0.0137381	CAP (Cysteine-rich secretory proteins, Antigen 5, and Pathogenesis-related 1 protein) superfamily protein
Zm00001d022323	Chr7	5.36212	-2.15349	1.30234	0.00301604	0.0220786	carboxyesterase
Zm00001d017241	Chr5	372.71	2.54579	0.368578	2.93203e-13	3.2119e-11	CCT motif -containing response regulator protein
Zm00001d003709	Chr2	56.4158	2.72647	0.434734	1.91726e-11	1.67624e-09	cell wall / vacuolar inhibitor of fructosidase
Zm00001d052673	Chr4	11262.9	-3.65472	0.964311	4.93029e-06	0.000109753	Chalcone and stilbene synthase family protein
Zm00001d040497	Chr3	7.73055	-2.81922	1.09149	0.000403314	0.0042756	Chalcone and stilbene synthase family protein
Zm00001d032662	Chr1	13.9634	2.26673	0.855296	0.000374899	0.00403363	Chalcone and stilbene synthase family protein
Zm00001d044426	Chr3	117.262	2.69418	0.608189	4.3481e-07	1.38674e-05	Chaperone DnaJ-domain superfamily protein
Zm00001d031934	Chr1	22.7326	3.59736	1.24227	0.000160733	0.00203226	chlorophyllase
Zm00001d037849	Chr6	73.0111	-3.3171	0.806172	1.80824e-06	4.67494e-05	cinnamate-4-hydroxylase
Zm00001d033356	Chr1	5.76886	6.02365	2.65528	3.35569e-05	0.000551946	cold regulated 413 plasma membrane
Zm00001d000001	B73V4_ctg150	483.17	5.25489	1.69055	4.07388e-05	0.000648895	Common central domain of tyrosinase domain containing protein
Zm00001d027532	Chr1	143.471	-3.34824	0.496232	6.94035e-13	7.34167e-11	conserved hypothetical protein
Zm00001d026223	Chr10	37.021	-3.04559	0.839596	1.05802e-05	0.0002096	conserved hypothetical protein
Zm00001d027440	Chr1	24.9893	-2.65063	1.33334	0.00108073	0.00964654	conserved hypothetical protein
Zm00001d037632	Chr6	124.274	-2.26514	0.814173	0.000192453	0.00235386	conserved hypothetical protein
Zm00001d037515	Chr6	18.3151	2.48026	0.739635	3.42891e-05	0.000563322	conserved hypothetical protein
Zm00001d044801	Chr9	317.643	2.52213	0.279604	1.24072e-20	3.73767e-18	conserved hypothetical protein
Zm00001d025423	Chr10	118.331	2.56794	0.568334	3.03152e-07	1.02462e-05	conserved hypothetical protein
Zm00001d003161	Chr2	19.8782	3.03886	0.732116	1.97676e-06	5.02624e-05	conserved hypothetical protein
Zm00001d012833	Chr5	103.511	11.2958	2.98974	3.61016e-19	8.7768e-17	conserved hypothetical protein
Zm00001d000176	B73V4_ctg181	199.604	-2.85031	0.367398	4.51132e-16	7.26926e-14	CONSTANS-like
Zm00001d018699	Chr7	239.143	2.39085	0.383721	2.5534e-11	2.18418e-09	COPI associated protein domain containing protein
Zm00001d006638	Chr2	10.7201	-3.66626	1.2002	0.000114143	0.00152456	Copper amine oxidase family protein
Zm00001d002773	Chr2	172.482	2.33598	0.379999	4.26653e-11	3.57241e-09	Cupredoxin superfamily protein
Zm00001d034342	Chr1	23.9305	2.12631	2.08868	0.00397237	0.0273832	Cyclin B1;4
Zm00001d049110	Chr4	260.201	2.96366	0.622349	8.71058e-08	3.49875e-06	Cystatin/monellin superfamily protein
Zm00001d017077	Chr5	1830.6	-4.98498	1.09604	1.78976e-07	6.50962e-06	Cytochrome P450 superfamily protein
Zm00001d025200	Chr10	5.55217	5.71645	2.81472	0.000226377	0.00268351	cytochrome P450, family 71, subfamily A, polypeptide
Zm00001d028419	Chr1	48.092	2.13209	0.551571	5.45072e-06	0.000119689	cytochrome P450, family 76, subfamily C, polypeptide
Zm00001d047452	Chr9	833.918	-2.89834	0.830556	1.72456e-05	0.000314035	cytochrome P450, family 93, subfamily D, polypeptide
Zm00001d021207	Chr7	35.9497	-2.41919	0.913854	0.000278828	0.00318144	dehydration response element B1A
Zm00001d037519	Chr6	2273.76	2.59018	0.290256	2.33893e-20	6.61465e-18	Development and cell death domain containing protein
Zm00001d007485	Chr2	838.611	2.60479	0.320792	2.36923e-17	4.55995e-15	disease resistance family protein / LRR family protein
Zm00001d020034	Chr7	5.59812	2.86239	1.63736	0.00337315	0.0240512	DNA-directed DNA polymerases
Zm00001d037060	Chr6	474.563	3.30946	0.393337	2.18374e-18	4.88083e-16	DNAJ heat shock N-terminal domain-containing protein
Zm00001d020378	Chr7	5.50354	3.81561	1.74543	0.000659423	0.00639689	DNAse I-like superfamily protein
Zm00001d038930	Chr6	7.94994	3.3578	1.9671	0.00275141	0.0205596	Duplicated homeodomain-like superfamily protein
Zm00001d050905	Chr4	78.7827	2.05086	0.393818	1.20791e-08	6.05374e-07	Dynein light chain type 1 family protein
Zm00001d043047	Chr3	127.977	-3.70558	0.713275	8.26703e-09	4.32303e-07	expansin A1
Zm00001d029913	Chr1	75.8226	-2.79283	0.582603	7.30588e-08	2.99974e-06	expansin B2
Zm00001d000020	B73V4_ctg150	458.587	-3.04775	0.409999	5.34247e-15	7.55441e-13	fatty acid desaturase A
Zm00001d006501	Chr2	16.2641	-8.80092	2.92037	1.85344e-09	1.12897e-07	F-box family protein
Zm00001d006500	Chr2	11.4014	-8.05451	2.94226	4.00592e-07	1.29399e-05	F-box family protein
Zm00001d028957	Chr1	38.6312	-4.59449	0.681868	9.96302e-13	1.04198e-10	F-box family protein
Zm00001d032467	Chr1	14.0573	2.12375	1.20589	0.00215341	0.016845	ferulic acid 5-hydroxylase
Zm00001d007445	Chr2	2390.35	2.80803	0.188208	1.54174e-51	6.10421e-48	flavin-binding, kelch repeat, f box
Zm00001d053091	Chr4	1129.54	2.9739	0.326423	4.1866e-21	1.31854e-18	flavin-binding, kelch repeat, f box
Zm00001d021444	Chr7	732.702	4.98615	0.974382	1.24152e-08	6.19978e-07	flavin-dependent monooxygenase
Zm00001d030295	Chr1	212.872	2.43189	0.288388	2.09995e-18	4.73172e-16	fucosyltransferase
Zm00001d041356	Chr3	36.7649	7.39068	1.37078	2.53236e-11	2.17964e-09	fucosyltransferase
Zm00001d015779	Chr5	500.09	3.74968	0.240117	3.40397e-56	1.57235e-52	G-box regulating factor
Zm00001d045302	Chr9	37.5711	-3.01982	0.722334	1.29019e-06	3.50564e-05	GDSL-like Lipase/Acylhydrolase superfamily protein
Zm00001d039374	Chr3	93.8733	2.5164	0.447727	9.63881e-10	6.27088e-08	general regulatory factor
Zm00001d015288	Chr5	41.062	4.06189	0.942162	4.92281e-07	1.52955e-05	glucose-6-phosphate dehydrogenase
Zm00001d028693	Chr1	57.7425	3.1998	0.759297	1.0194e-06	2.87162e-05	glutathione transferase lambda
Zm00001d040265	Chr3	66.9012	-2.08671	0.5702	1.18253e-05	0.000229992	glycerol-3-phosphate acyltransferase
Zm00001d031288	Chr1	186.67	2.95871	0.315796	4.52168e-22	1.54714e-19	glycine-rich RNA-binding protein
Zm00001d034017	Chr1	3174.89	-2.31887	0.3516	2.14254e-12	2.13599e-10	Glycosyl hydrolase family protein
Zm00001d038049	Chr6	6925.42	-3.0111	0.817982	8.37705e-06	0.000173132	Glycosyl hydrolase superfamily protein
Zm00001d041426	Chr3	19.4053	-2.54274	0.874903	0.000145551	0.00186801	Glycosyl hydrolases family 18 domain containing protein
Zm00001d025901	Chr10	764.858	-2.13664	0.271788	2.18579e-16	3.73945e-14	GRAM domain-containing protein / ABA-responsive protein-related
Zm00001d035534	Chr6	41.8271	2.61272	0.629467	1.86165e-06	4.78179e-05	guanyl-nucleotide exchange factors;GTPase binding;GTP binding
Zm00001d046559	Chr9	86.5733	2.23379	0.51178	6.52206e-07	1.96264e-05	hAT dimerisation domain-containing protein
Zm00001d052738	Chr4	67.3527	3.43341	0.479107	3.3565e-14	4.22843e-12	heat shock transcription factor B2A
Zm00001d016674	Chr5	1300.78	2.09112	0.375716	1.50726e-09	9.45108e-08	heat shock transcription factor A3
Zm00001d002706	Chr2	1880.04	2.17118	0.225487	3.78678e-23	1.4742e-20	Helitron helicase-like domain at N-terminus domain containing protein
Zm00001d042244	Chr3	99.549	3.77219	0.743821	1.802e-08	8.61286e-07	high affinity K+ transporter
Zm00001d008327	Chr8	84.5065	2.79728	0.711564	3.78445e-06	8.76974e-05	homologue of NAP57
Zm00001d042826	Chr3	1830.41	-2.49283	0.39417	1.33483e-11	1.18954e-09	HXXXD-type acyl-transferase family protein
Zm00001d053117	Chr4	8.59577	-5.51901	1.50671	2.17833e-06	5.45383e-05	hypothetical protein
Zm00001d033783	Chr1	10.1018	-4.47944	1.1243	8.09928e-06	0.000168018	hypothetical protein
Zm00001d017293	Chr5	34.0248	-3.94567	1.2346	3.89621e-05	0.000625266	hypothetical protein
Zm00001d047189	Chr9	21.2043	-3.65721	0.900123	1.98031e-06	5.03064e-05	hypothetical protein
Zm00001d002324	Chr2	61.8709	-3.35181	0.583277	4.43199e-10	3.1415e-08	hypothetical protein
Zm00001d005807	Chr2	337.231	-2.80577	0.32101	1.25727e-19	3.1968e-17	hypothetical protein
Zm00001d000126	B73V4_ctg56	147.786	-2.69484	0.655397	1.7002e-06	4.4458e-05	hypothetical protein
Zm00001d013592	Chr5	118.929	-2.54308	0.586051	5.29327e-07	1.63549e-05	hypothetical protein
Zm00001d032993	Chr1	35.5204	-2.47809	0.629245	3.96155e-06	9.11912e-05	hypothetical protein
Zm00001d008894	Chr8	23.9402	-2.45189	0.855577	0.000153994	0.00195912	hypothetical protein
Zm00001d002549	Chr2	2289.14	-2.30473	0.260868	5.79157e-20	1.58924e-17	hypothetical protein
Zm00001d014072	Chr5	10.4444	-2.2961	1.00448	0.000774234	0.00731602	hypothetical protein
Zm00001d015664	Chr5	26.6718	-2.27167	0.585113	5.0181e-06	0.000111261	hypothetical protein
Zm00001d025989	Chr10	6.73165	-2.18361	1.32692	0.00283692	0.0210792	hypothetical protein
Zm00001d041774	Chr3	37.5516	-2.06439	0.455725	3.32215e-07	1.104e-05	hypothetical protein
Zm00001d035978	Chr6	83.1045	-2.05324	0.413547	3.62634e-08	1.60806e-06	hypothetical protein
Zm00001d053662	Chr4	78.6008	-2.02491	0.707291	0.000165096	0.00207605	hypothetical protein
Zm00001d009145	Chr8	12.2962	2.02645	1.23839	0.00266064	0.0200162	hypothetical protein
Zm00001d030930	Chr1	3245.56	2.03578	0.34245	2.00263e-10	1.52481e-08	hypothetical protein
Zm00001d004493	Chr2	13.1092	2.03689	0.872538	0.000870716	0.00803861	hypothetical protein
Zm00001d032908	Chr1	18.9696	2.07369	1.10759	0.00188237	0.0151612	hypothetical protein
Zm00001d000214	B73V4_ctg129	3967.12	2.1174	0.266898	1.18428e-16	2.09059e-14	hypothetical protein
Zm00001d050231	Chr4	25.2356	2.13194	0.680562	9.01851e-05	0.0012535	hypothetical protein
Zm00001d010005	Chr8	20.125	2.15537	0.686236	7.23653e-05	0.00103917	hypothetical protein
Zm00001d044025	Chr3	125.606	2.16663	0.429325	2.48425e-08	1.13992e-06	hypothetical protein
Zm00001d010936	Chr8	413.182	2.23419	0.284317	2.4734e-16	4.17989e-14	hypothetical protein
Zm00001d030575	Chr1	27.2	2.26859	0.521679	7.90225e-07	2.32496e-05	hypothetical protein
Zm00001d005946	Chr2	5.53605	2.27222	1.49366	0.00445989	0.0299595	hypothetical protein
Zm00001d015270	Chr5	233.103	2.2763	0.289266	2.37032e-16	4.03026e-14	hypothetical protein
Zm00001d004252	Chr2	22.8293	2.34326	0.776964	0.000105023	0.00142892	hypothetical protein
Zm00001d032237	Chr1	275.146	2.41611	0.31956	2.52058e-15	3.7761e-13	hypothetical protein
Zm00001d015720	Chr5	350.938	2.48098	0.382066	4.904e-12	4.56088e-10	hypothetical protein
Zm00001d015877	Chr5	1101.85	2.50396	0.234687	8.3667e-28	4.63766e-25	hypothetical protein
Zm00001d009144	Chr8	36.2642	2.524	0.641079	4.02155e-06	9.24189e-05	hypothetical protein
Zm00001d047136	Chr9	174.117	2.53146	0.365178	2.35643e-13	2.62283e-11	hypothetical protein
Zm00001d016322	Chr5	406.581	2.54946	0.290559	1.05123e-19	2.77474e-17	hypothetical protein
Zm00001d046380	Chr9	1868.93	2.61243	0.264047	2.60544e-24	1.11092e-21	hypothetical protein
Zm00001d026454	Chr10	336.45	2.62385	0.357679	1.1891e-14	1.62344e-12	hypothetical protein
Zm00001d035310	Chr6	240.381	2.64953	0.385388	3.60469e-13	3.9178e-11	hypothetical protein
Zm00001d046191	Chr9	579.951	2.69012	0.231126	1.63073e-32	1.36956e-29	hypothetical protein
Zm00001d004690	Chr2	76.8495	2.7063	0.460705	2.63219e-10	1.97165e-08	hypothetical protein
Zm00001d031334	Chr1	158.858	2.72017	0.327633	5.95427e-18	1.2707e-15	hypothetical protein
Zm00001d009736	Chr8	462.646	2.72598	0.282932	3.3684e-23	1.33365e-20	hypothetical protein
Zm00001d040925	Chr3	225.991	2.73715	0.315795	2.46842e-19	6.16326e-17	hypothetical protein
Zm00001d047390	Chr9	38.2496	2.75933	0.708296	4.48379e-06	0.000101361	hypothetical protein
Zm00001d015257	Chr5	610.137	2.7642	0.240249	7.2889e-32	5.61144e-29	hypothetical protein
Zm00001d030717	Chr1	14.1861	2.81864	0.967783	0.000163654	0.00206167	hypothetical protein
Zm00001d040924	Chr3	398.354	2.96798	0.269309	1.63058e-29	1.02708e-26	hypothetical protein
Zm00001d034819	Chr1	177.156	2.98559	0.372624	7.22597e-17	1.30894e-14	hypothetical protein
Zm00001d031843	Chr1	14.7164	3.03985	0.729993	2.14734e-06	5.4005e-05	hypothetical protein
Zm00001d009459	Chr8	191.956	3.08545	0.324002	9.36225e-23	3.45966e-20	hypothetical protein
Zm00001d009051	Chr8	81.0738	3.10006	0.398583	4.35435e-16	7.05736e-14	hypothetical protein
Zm00001d052657	Chr4	166.854	3.14421	0.358875	1.13502e-19	2.91269e-17	hypothetical protein
Zm00001d021724	Chr7	10.5693	3.24173	1.31494	0.000610363	0.00599603	hypothetical protein
Zm00001d015718	Chr5	15.3326	3.24564	0.924911	2.95222e-05	0.000494385	hypothetical protein
Zm00001d024151	Chr10	205.653	3.313	0.328916	4.10707e-25	1.89712e-22	hypothetical protein
Zm00001d014127	Chr5	137.308	3.33419	0.419633	9.33648e-17	1.66942e-14	hypothetical protein
Zm00001d012383	Chr8	33.6893	3.33911	0.787295	9.38332e-07	2.67826e-05	hypothetical protein
Zm00001d046312	Chr9	120.708	3.37745	0.391545	4.01858e-19	9.68479e-17	hypothetical protein
Zm00001d026520	Chr10	4.51241	3.42517	1.86689	0.00159136	0.0132605	hypothetical protein
Zm00001d036221	Chr6	640.229	3.55274	0.344475	3.32121e-26	1.61486e-23	hypothetical protein
Zm00001d030602	Chr1	14.108	3.59071	0.89529	5.14896e-06	0.000113889	hypothetical protein
Zm00001d046432	Chr9	89.3094	3.71156	0.430136	4.86514e-19	1.14269e-16	hypothetical protein
Zm00001d013857	Chr5	2415.59	3.73243	0.215034	1.10236e-68	3.05519e-64	hypothetical protein
Zm00001d050909	Chr4	561.325	3.74296	0.322638	2.06101e-32	1.68003e-29	hypothetical protein
Zm00001d040474	Chr3	25.9819	3.77488	0.652805	6.96745e-10	4.74454e-08	hypothetical protein
Zm00001d010845	Chr8	657.359	3.77494	0.356009	1.63911e-27	8.90743e-25	hypothetical protein
Zm00001d009346	Chr8	80.4086	4.042	0.362366	8.7939e-30	6.09308e-27	hypothetical protein
Zm00001d045770	Chr9	473.32	4.08677	0.334	1.11525e-35	1.23637e-32	hypothetical protein
Zm00001d004556	Chr2	219.282	4.21526	0.313413	2.99408e-42	6.38314e-39	hypothetical protein
Zm00001d040905	Chr3	284.534	4.2298	0.37739	1.84969e-30	1.31447e-27	hypothetical protein
Zm00001d046343	Chr9	290.404	4.23202	0.352693	2.39121e-34	2.36687e-31	hypothetical protein
Zm00001d041174	Chr3	442.686	4.26947	0.351286	3.95602e-35	4.21696e-32	hypothetical protein
Zm00001d004583	Chr2	662.958	4.28427	0.302005	5.14156e-47	1.78123e-43	hypothetical protein
Zm00001d033700	Chr1	32.2837	4.30717	0.651032	4.94225e-12	4.58108e-10	hypothetical protein
Zm00001d007923	Chr2	1443.14	4.37681	0.332809	8.02755e-41	1.30873e-37	hypothetical protein
Zm00001d052867	Chr4	6.82994	4.38984	1.64105	0.000152866	0.001947	hypothetical protein
Zm00001d004886	Chr2	165.584	4.39417	0.462337	1.13359e-22	4.13389e-20	hypothetical protein
Zm00001d004575	Chr2	7.29349	4.51774	1.60545	0.000101717	0.00139352	hypothetical protein
Zm00001d050120	Chr4	127.722	4.68954	0.396493	1.96593e-33	1.8162e-30	hypothetical protein
Zm00001d009148	Chr8	13.1986	4.99348	1.48475	5.6686e-05	0.00085198	hypothetical protein
Zm00001d049803	Chr4	129.18	6.32295	0.573553	1.3355e-28	7.71112e-26	hypothetical protein
Zm00001d050115	Chr4	16.7292	8.08872	2.77838	2.23578e-08	1.0362e-06	hypothetical protein
Zm00001d027929	Chr1	746.476	-2.17749	0.340487	8.99109e-12	8.09052e-10	Integrase-type DNA-binding superfamily protein
Zm00001d052525	Chr4	3020.03	-2.00088	0.240753	6.64672e-18	1.40621e-15	IQ calmodulin-binding motif family protein
Zm00001d037688	Chr6	437.409	-2.51728	0.245262	6.01572e-26	2.87458e-23	IQ-domain
Zm00001d049577	Chr4	20.6133	3.04296	0.752242	2.71169e-06	6.60989e-05	isoamylase
Zm00001d021770	Chr7	59.7622	2.36944	0.405575	3.04332e-10	2.24921e-08	Isocitrate/isopropylmalate dehydrogenase family protein
Zm00001d015220	Chr5	33.8199	-2.04252	0.62431	4.92827e-05	0.000757554	jasmonic acid carboxyl methyltransferase
Zm00001d031399	Chr1	18.2503	3.20864	0.783317	2.25932e-06	5.64625e-05	K-box region and MADS-box transcription factor family protein
Zm00001d037737	Chr6	6.40245	3.96041	1.94201	0.000939413	0.00858419	K-box region and MADS-box transcription factor family protein
Zm00001d033404	Chr1	17.2177	-4.85118	1.08309	5.9391e-07	1.80956e-05	KNOTTED-like from Arabidopsis thaliana
Zm00001d013798	Chr5	119.51	-2.53078	0.626949	2.36796e-06	5.87538e-05	lanosterol synthase
Zm00001d031434	Chr1	17.8718	-2.98287	0.933892	5.57238e-05	0.000839173	Leucine-rich repeat (LRR) family protein
Zm00001d026576	Chr10	21.3396	4.6895	1.66764	0.000194677	0.00237477	Leucine-rich repeat (LRR) family protein
Zm00001d001993	Chr2	11.4636	2.76944	1.3706	0.00146315	0.0123632	Leucine-rich repeat transmembrane protein kinase
Zm00001d049259	Chr4	315.069	3.43395	0.379104	8.81203e-21	2.6838e-18	long chain base2
Zm00001d047419	Chr9	12.1928	-3.04151	1.18038	0.000321441	0.00356778	Low temperature and salt responsive protein family
Zm00001d016982	Chr5	3076.91	-2.72012	0.230072	1.65325e-33	1.57999e-30	Major facilitator superfamily protein
Zm00001d012488	Chr8	126.704	-2.38125	0.39109	5.76291e-11	4.76774e-09	Major facilitator superfamily protein
Zm00001d038334	Chr6	543.41	2.03691	0.373583	2.72902e-09	1.59231e-07	Major facilitator superfamily protein
Zm00001d047252	Chr9	1580.53	-2.93425	0.954616	6.66936e-05	0.000975417	Mannose-binding lectin superfamily protein
Zm00001d013193	Chr5	3122.53	2.54842	0.191901	1.87872e-41	3.47125e-38	maternal effect embryo arrest
Zm00001d028548	Chr1	2351.69	3.23336	0.35008	1.37488e-21	4.5363e-19	maternal effect embryo arrest
Zm00001d029853	Chr1	5158.28	-2.47741	0.454873	2.55053e-09	1.50081e-07	Methylenetetrahydrofolate reductase family protein
Zm00001d002479	Chr2	24.8688	2.08962	0.873822	0.000586658	0.00579445	MLP-like protein
Zm00001d028229	Chr1	69.9369	-2.50356	0.718028	1.93606e-05	0.000346628	myosin-related
Zm00001d031164	Chr1	12.3362	3.9881	1.37646	0.000235556	0.00277098	NAC domain containing protein
Zm00001d031808	Chr1	40.7616	-3.00337	0.598891	1.90242e-08	9.01293e-07	NAD(P)-binding Rossmann-fold superfamily protein
Zm00001d046811	Chr9	6.04515	5.98988	2.75163	8.48004e-05	0.00118819	NAD(P)-binding Rossmann-fold superfamily protein
Zm00001d043266	Chr3	1565.33	2.52219	0.292069	3.5793e-19	8.7768e-17	NAD(P)H dehydrogenase B3
Zm00001d025528	Chr10	54786.7	2.47934	0.31353	1.68148e-16	2.93095e-14	NAD(P)-linked oxidoreductase superfamily protein
Zm00001d031666	Chr1	87.5256	2.71269	0.663077	1.96323e-06	4.99743e-05	NAD(P)-linked oxidoreductase superfamily protein
Zm00001d041584	Chr3	33.5371	2.26689	0.529118	1.07356e-06	2.99635e-05	NB-ARC domain-containing disease resistance protein
Zm00001d023393	Chr10	184.544	4.39197	0.54139	2.76877e-17	5.29218e-15	NB-ARC domain-containing disease resistance protein
Zm00001d044504	Chr3	12.4971	-2.01927	1.10914	0.00203619	0.0161376	nitrate transporter2.5
Zm00001d037228	Chr6	4223.81	-2.25022	0.636555	1.73707e-05	0.000315691	NOD26-like intrinsic protein 4;1
Zm00001d045582	Chr9	47.0398	-2.81736	1.08323	0.000274147	0.00314226	nodulin MtN21 /EamA-like transporter family protein
Zm00001d020556	Chr7	108.551	-2.39293	0.342462	1.45825e-13	1.69543e-11	nodulin MtN21 /EamA-like transporter family protein
Zm00001d043171	Chr3	33.5971	-2.15803	0.788184	0.000232101	0.00273847	nodulin MtN21 /EamA-like transporter family protein
Zm00001d043735	Chr3	1373.02	-2.32445	0.305533	1.5541e-15	2.36659e-13	Nodulin MtN3 family protein
Zm00001d047472	Chr9	817.197	2.02728	0.415865	6.19034e-08	2.57219e-06	NOP56-like pre RNA processing ribonucleoprotein
Zm00001d047481	Chr9	495.689	2.12491	0.324343	3.26757e-12	3.16646e-10	NOP56-like pre RNA processing ribonucleoprotein
Zm00001d029144	Chr1	419.834	2.18103	0.448798	6.41391e-08	2.65316e-06	NOP56-like pre RNA processing ribonucleoprotein
Zm00001d035886	Chr6	117.678	4.63453	2.08647	0.000400643	0.00425271	novel plant snare
Zm00001d005031	Chr2	762.48	4.97094	0.30858	8.17137e-60	5.66174e-56	novel plant snare
Zm00001d049787	Chr4	69.9338	2.08116	0.358709	4.11845e-10	2.94182e-08	Nucleic acid-binding, OB-fold-like protein
Zm00001d044086	Chr3	136.113	2.1959	0.475047	1.93704e-07	6.95401e-06	Nucleic acid-binding, OB-fold-like protein
Zm00001d025507	Chr10	17.8808	2.33971	0.609665	8.21346e-06	0.000170132	Nucleic acid-binding, OB-fold-like protein
Zm00001d046656	Chr9	221.889	-2.0712	0.287027	3.12184e-14	3.95076e-12	nudix hydrolase homolog
Zm00001d045519	Chr9	397.889	-2.41106	1.30317	0.00133741	0.0114863	oligopeptide transporter
Zm00001d029353	Chr1	37.9942	3.13701	1.35729	0.000515029	0.00520381	O-methyltransferase family protein
Zm00001d031158	Chr1	882.228	2.7668	1.17113	0.000501186	0.005085	osmotin
Zm00001d043121	Chr3	140.367	5.38943	1.60647	2.0414e-05	0.000361286	osmotin
Zm00001d004882	Chr2	5.24239	-2.59931	1.32889	0.00199987	0.0159089	ovate family protein
Zm00001d017622	Chr5	2073.99	-2.35736	0.303764	4.63725e-16	7.42898e-14	oxidative stress
Zm00001d042260	Chr3	26.9198	-2.78076	0.583241	9.38129e-08	3.71963e-06	Oxidoreductase, zinc-binding dehydrogenase family protein
Zm00001d005561	Chr2	14.0812	2.07694	1.01441	0.00132108	0.0113672	Patatin-like phospholipase family protein
Zm00001d040244	Chr3	15.7861	3.27196	1.13733	0.00016554	0.00207976	pathogenesis-related family protein
Zm00001d028399	Chr1	544.756	-3.89545	0.507302	7.70548e-16	1.22734e-13	Pathogenesis-related thaumatin superfamily protein
Zm00001d004437	Chr2	456.239	2.2819	0.297602	1.08478e-15	1.68902e-13	Pathogenesis-related thaumatin superfamily protein
Zm00001d024872	Chr10	6.40493	5.83486	2.96995	0.000377125	0.0040496	Pathogenesis-related thaumatin superfamily protein
Zm00001d004448	Chr2	140.072	-2.98573	0.241829	3.73572e-36	4.50154e-33	Pectin lyase-like superfamily protein
Zm00001d012175	Chr8	29.7123	2.72347	0.753066	1.30889e-05	0.000250698	Pectinacetylesterase family protein
Zm00001d045090	Chr9	12.3403	2.16879	0.924684	0.00074171	0.00706166	Pentatricopeptide repeat (PPR) superfamily protein
Zm00001d025625	Chr10	18.8524	2.22759	0.775409	0.000168159	0.00210408	Pentatricopeptide repeat (PPR) superfamily protein
Zm00001d034882	Chr1	27.7189	2.26135	0.619149	1.47041e-05	0.000274982	Pentatricopeptide repeat (PPR) superfamily protein
Zm00001d016815	Chr5	22.0881	2.47633	0.867491	0.000165863	0.00208287	Pentatricopeptide repeat (PPR) superfamily protein
Zm00001d031130	Chr1	15.1078	2.51614	0.98486	0.000458807	0.00474826	Pentatricopeptide repeat (PPR) superfamily protein
Zm00001d043426	Chr3	9.48485	2.52165	1.1171	0.00102862	0.00925286	Pentatricopeptide repeat (PPR) superfamily protein
Zm00001d013181	Chr5	43.2759	2.70447	0.730462	9.96034e-06	0.000199321	Pentatricopeptide repeat (PPR) superfamily protein
Zm00001d042931	Chr3	209.436	4.95009	0.497234	1.23038e-24	5.41272e-22	Pentatricopeptide repeat (PPR) superfamily protein
Zm00001d023944	Chr10	314.513	3.05083	0.5034	6.98493e-11	5.71054e-09	Pentatricopeptide repeat (PPR-like) superfamily protein
Zm00001d049071	Chr4	21.3166	-2.10213	0.974218	0.00097775	0.00887597	Peroxidase superfamily protein
Zm00001d052336	Chr4	15.5241	4.11267	2.09527	0.00101717	0.00917076	Peroxidase superfamily protein
Zm00001d052206	Chr4	9.62898	-3.84817	1.10733	3.32163e-05	0.000547645	Phosphate-responsive 1 family protein
Zm00001d039301	Chr3	306.719	5.97495	1.75879	1.40202e-05	0.000264693	Phosphorylase superfamily protein
Zm00001d003297	Chr2	49.294	2.71436	0.48412	1.30773e-09	8.27485e-08	Phototropic-responsive NPH3 family protein
Zm00001d012394	Chr8	1732.55	-2.55201	0.405372	1.59509e-11	1.39898e-09	PHYTOENE SYNTHASE
Zm00001d042516	Chr3	6.773	2.12138	1.27188	0.0036204	0.025454	PIF1 helicase
Zm00001d000217	B73V4_ctg129	46.063	-3.35304	0.624164	3.94483e-09	2.23581e-07	Plant mobile domain containing protein
Zm00001d048523	Chr9	19.366	-3.07233	0.8765	1.94179e-05	0.000347429	Plant protein of unknown function (DUF827)
Zm00001d004727	Chr2	42.2025	9.81916	2.83313	2.93357e-15	4.32467e-13	Plant transposase (Ptta/En/Spm family)
Zm00001d017671	Chr5	278.684	-2.33617	0.25132	8.54901e-22	2.85465e-19	plant U-box
Zm00001d051174	Chr4	32.6297	-4.03358	1.14671	1.62573e-05	0.000298391	plasma membrane intrinsic protein
Zm00001d017288	Chr5	24.7488	-2.65833	1.36605	0.00117007	0.0102719	plasma membrane intrinsic protein
Zm00001d009010	Chr8	263.182	-2.0986	0.312565	1.09844e-12	1.12336e-10	plasma-membrane associated cation-binding protein
Zm00001d049938	Chr4	340.841	3.01567	0.312154	2.39698e-23	9.62786e-21	P-loop containing nucleoside triphosphate hydrolases superfamily protein
Zm00001d028172	Chr1	1088.69	2.03205	0.509576	3.50268e-06	8.20598e-05	polyamine oxidase
Zm00001d006623	Chr2	22.3366	-3.3536	1.1748	0.000121695	0.00159848	polygalacturonase inhibiting protein
Zm00001d024423	Chr10	833.412	2.36106	0.287923	1.41884e-17	2.8495e-15	polymerase gamma
Zm00001d023451	Chr10	1164.72	4.53805	0.321118	1.31119e-46	4.03775e-43	Polynucleotidyl transferase, ribonuclease H-like superfamily protein
Zm00001d048775	Chr4	105.655	2.12136	0.482625	5.9679e-07	1.81559e-05	polyol/monosaccharide transporter
Zm00001d013781	Chr5	7343.96	3.1301	0.327981	8.85794e-23	3.36298e-20	post-illumination chlorophyll fluorescence increase
Zm00001d005852	Chr2	45.1928	2.48845	0.451906	2.17869e-09	1.30698e-07	Prolyl oligopeptidase family protein
Zm00001d044293	Chr3	9.97091	-3.85504	1.4901	0.000412953	0.00436166	Protein kinase protein with adenine nucleotide alpha hydrolases-like domain
Zm00001d011627	Chr8	16.2839	3.42312	0.825953	2.62963e-06	6.44388e-05	Protein kinase superfamily protein
Zm00001d013593	Chr5	46.6866	-10.6988	3.04073	1.8188e-16	3.1505e-14	Protein of unknown function (DUF1677)
Zm00001d039420	Chr3	27.9859	-2.83825	0.595284	9.28101e-08	3.69043e-06	Protein of unknown function (DUF1677)
Zm00001d026029	Chr10	12.9052	-8.13111	3.05233	1.83199e-06	4.71874e-05	Protein of unknown function (DUF581)
Zm00001d002520	Chr2	87.4575	-2.85234	0.56218	1.84921e-08	8.82113e-07	Protein of unknown function (DUF581)
Zm00001d039597	Chr3	132.969	-2.0406	0.445248	2.49813e-07	8.74187e-06	Protein of unknown function (DUF581)
Zm00001d022598	Chr7	20.8507	2.01559	0.769196	0.00036667	0.00395727	Protein of unknown function (DUF630 and DUF632)
Zm00001d044230	Chr3	90.4721	2.2447	0.303874	9.27512e-15	1.29176e-12	Protein of unknown function, DUF538
Zm00001d052977	Chr4	379.467	-2.10915	0.191408	2.02467e-29	1.24697e-26	Protein RNA-directed DNA methylation
Zm00001d006212	Chr2	6468.27	2.11275	0.184339	1.37289e-31	1.02837e-28	pseudo-response regulator
Zm00001d023781	Chr10	970.749	2.0258	0.840414	0.000582423	0.00576289	pumilio
Zm00001d015396	Chr5	7.05574	4.43098	1.63389	0.000142509	0.0018379	purple acid phosphatase
Zm00001d012574	Chr8	330.488	-2.14577	0.49839	7.89613e-07	2.32496e-05	Purple acid phosphatases superfamily protein
Zm00001d027882	Chr1	1559.33	3.61644	0.278977	8.33148e-40	1.28282e-36	Raffinose synthase family protein
Zm00001d019334	Chr7	146.45	2.45228	0.408135	8.91685e-11	7.06087e-09	receptor lectin kinase
Zm00001d028651	Chr1	388.199	2.23275	3.98635	0.0035744	0.0252008	receptor-like protein kinase-related family protein
Zm00001d029861	Chr1	5277.58	2.088	0.253025	9.92042e-18	2.02165e-15	respiratory burst oxidase protein F
Zm00001d037784	Chr6	1339.77	-4.02275	0.920871	4.39577e-07	1.39552e-05	rhamnose biosynthesis
Zm00001d047796	Chr9	2126.79	-2.54646	0.741632	2.2785e-05	0.000396662	rhamnose biosynthesis
Zm00001d022630	Chr7	81624.8	2.00945	0.397197	2.4519e-08	1.12694e-06	Ribonuclease T2 family protein
Zm00001d039619	Chr3	29.0514	-2.74406	0.538478	1.42101e-08	6.99525e-07	Ribosomal protein L18ae family
Zm00001d024373	Chr10	115.6	2.11214	0.458228	2.14713e-07	7.61944e-06	Ribosomal protein L30/L7 family protein
Zm00001d038342	Chr6	5.14088	-3.49466	1.50464	0.000947776	0.00864066	RING/FYVE/PHD zinc finger superfamily protein
Zm00001d018393	Chr5	97.5768	-2.02303	0.398042	2.11269e-08	9.89075e-07	RING/U-box superfamily protein
Zm00001d042200	Chr3	6.83172	2.05263	2.14222	0.00650322	0.0400704	RING/U-box superfamily protein
Zm00001d032849	Chr1	282.085	2.58292	0.313368	7.96543e-18	1.65986e-15	RING/U-box superfamily protein
Zm00001d037023	Chr6	9.74439	3.32128	1.08772	0.000121457	0.00159762	RING/U-box superfamily protein
Zm00001d002295	Chr2	40.0314	6.0577	1.2616	2.109e-07	7.49371e-06	RmlC-like cupins superfamily protein
Zm00001d000308	B73V4_ctg5	59.3509	-2.01787	0.387392	1.1138e-08	5.67446e-07	RNI-like superfamily protein
Zm00001d051670	Chr4	24.2584	2.67908	0.537386	3.84469e-08	1.69675e-06	RPM1-interacting protein 4 (RIN4) family protein
Zm00001d015217	Chr5	262.162	-2.00417	0.39904	2.77521e-08	1.2609e-06	S-adenosyl-L-methionine-dependent methyltransferases superfamily protein
Zm00001d031300	Chr1	10623.2	-2.88119	0.445844	5.17994e-12	4.7854e-10	seed imbibition
Zm00001d031303	Chr1	2566.61	-2.58506	0.442321	2.51319e-10	1.88762e-08	seed imbibition
Zm00001d039772	Chr3	10007.2	2.11198	0.631649	3.79249e-05	0.000610034	serine carboxypeptidase-like
Zm00001d011079	Chr8	2032.67	5.7402	1.01294	5.75862e-10	3.9505e-08	Serine protease inhibitor, potato inhibitor I-type family protein
Zm00001d012626	Chr8	223.449	-2.18526	0.511858	9.32545e-07	2.66953e-05	serine-rich protein-related
Zm00001d018791	Chr7	102.721	-2.01847	0.40474	3.38916e-08	1.50772e-06	SGNH hydrolase-type esterase superfamily protein
Zm00001d040263	Chr3	28872.4	-3.16167	0.392984	4.8252e-17	8.9752e-15	shaggy-related kinase
Zm00001d002128	Chr2	89.3931	-2.61302	0.728	1.33561e-05	0.000255285	shikimate kinase
Zm00001d008191	Chr8	27.6402	2.96612	0.778619	5.73001e-06	0.000124653	signal recognition particle binding
Zm00001d031398	Chr1	17.6668	2.4753	1.2171	0.00125914	0.0109258	S-locus lectin protein kinase family protein
Zm00001d047599	Chr9	11.8165	3.75912	1.31804	0.00020097	0.00243438	SLOW GROWTH
Zm00001d000213	B73V4_ctg129	216.707	2.03641	0.378992	4.21103e-09	2.37213e-07	Small GTP-binding protein
Zm00001d026194	Chr10	1255.22	-2.17469	0.296994	1.38353e-14	1.86138e-12	SNARE associated Golgi protein family
Zm00001d026414	Chr10	277.648	-3.04442	0.569141	3.99349e-09	2.25877e-07	stress enhanced protein
Zm00001d002131	Chr2	2381.83	-2.46492	0.71947	2.39443e-05	0.000413726	stress enhanced protein
Zm00001d053761	Chr4	90.6042	-2.13212	0.396359	4.23215e-09	2.37919e-07	STRUBBELIG-receptor family
Zm00001d026140	Chr10	79.7492	-2.64745	0.446004	1.50385e-10	1.16422e-08	Subtilase family protein
Zm00001d029737	Chr1	80.6528	2.78559	0.579274	7.32161e-08	3.00175e-06	TATA binding protein
Zm00001d015054	Chr5	42.9807	5.58345	1.95898	0.000142728	0.00183987	terpene synthase
Zm00001d001842	Chr2	16.7972	2.10787	0.718767	0.000161364	0.00203838	Tetratricopeptide repeat (TPR)-like superfamily protein
Zm00001d034496	Chr1	33.4504	2.18157	0.614146	1.75754e-05	0.000318785	Tetratricopeptide repeat (TPR)-like superfamily protein
Zm00001d050938	Chr4	26.7068	2.39448	0.639813	8.82452e-06	0.000180629	Tetratricopeptide repeat (TPR)-like superfamily protein
Zm00001d025152	Chr10	16.3695	2.66443	1.00423	0.000346099	0.0037705	Tetratricopeptide repeat (TPR)-like superfamily protein
Zm00001d044228	Chr3	24005.7	4.76594	0.360178	3.70969e-41	6.42587e-38	thiazole biosynthetic enzyme, chloroplast (ARA6) (THI1) (THI4)
Zm00001d037779	Chr6	23544.5	2.26365	0.273602	7.95866e-18	1.65986e-15	tonoplast intrinsic protein 4;1
Zm00001d001825	Chr2	24.7949	-2.04564	0.917936	0.000845166	0.00785486	Transducin/WD40 repeat-like superfamily protein
Zm00001d013697	Chr5	84.1288	2.00003	0.440813	3.24874e-07	1.0848e-05	Transducin/WD40 repeat-like superfamily protein
Zm00001d008223	Chr8	83.1432	-2.13901	0.528903	2.56008e-06	6.30689e-05	Translation initiation factor IF6
Zm00001d041004	Chr3	44.8398	2.49446	0.588489	1.10725e-06	3.07884e-05	Transmembrane amino acid transporter family protein
Zm00001d004633	Chr2	124.296	2.66862	0.458603	3.41345e-10	2.48957e-08	Transmembrane amino acid transporter family protein
Zm00001d018704	Chr7	78.9304	3.19475	0.629837	2.1018e-08	9.85643e-07	Transmembrane amino acid transporter family protein
Zm00001d047808	Chr9	2093.7	-2.04657	0.217428	2.93276e-22	1.01602e-19	TRF-like
Zm00001d027903	Chr1	14.5525	3.27949	1.10584	0.000136004	0.00176302	Ubiquitin carboxyl-terminal hydrolase family protein
Zm00001d002238	Chr2	164.754	3.89273	0.381051	1.2883e-25	6.05171e-23	ubiquitin-specific protease
Zm00001d052492	Chr4	27.4076	-2.23421	0.768221	0.00014755	0.00189059	UDP-glucose:flavonoid 3-o-glucosyltransferase
Zm00001d012780	Chr8	87.3708	-2.23108	0.843272	0.000278349	0.00317859	UDP-glucosyl transferase 88A1
Zm00001d006446	Chr2	3744.96	-4.55748	1.11926	1.41662e-06	3.7934e-05	UDP-Glycosyltransferase superfamily protein
Zm00001d012781	Chr8	32.7385	-2.56915	0.923138	0.000180279	0.0022236	UDP-Glycosyltransferase superfamily protein
Zm00001d037382	Chr6	94.9607	-2.18231	0.788802	0.000204092	0.00246574	UDP-Glycosyltransferase superfamily protein
Zm00001d016942	Chr5	7.1004	2.88116	1.66182	0.00288696	0.0213651	UDP-Glycosyltransferase superfamily protein
Zm00001d046728	Chr9	9.7479	3.67944	1.34156	0.000406525	0.00430525	VQ motif domain containing protein
Zm00001d041365	Chr3	343.31	2.04662	0.434986	1.39259e-07	5.2227e-06	Wound-responsive family protein
Zm00001d043569	Chr3	389.451	2.05459	0.254474	4.03394e-17	7.60549e-15	WRKY DNA-binding protein
Zm00001d044162	Chr3	9.2768	2.29727	1.57362	0.00330824	0.0236981	WRKY DNA-binding protein
Zm00001d014617	Chr5	23.4245	2.48924	1.00668	0.000464979	0.004795	xyloglucan endotransglucosylase/hydrolase
Zm00001d017935	Chr5	5.81803	2.53028	1.32971	0.00257803	0.0195059	zinc ion binding

## Sheet: CKL05022_DEGs
Gene_ID	Chromosome	baseMean	log2FoldChange	lfcSE	pvalue	padj	Protein Name
Zm00001d041663	Chr3	7.00084	2.07884	1.42061	0.00495517	0.0172634	23 kDa jasmonate-induced protein
Zm00001d003311	Chr2	180.248	2.05729	0.35737	5.45949e-10	8.3201e-09	2-oxoglutarate (2OG) and Fe(II)-dependent oxygenase superfamily protein
Zm00001d051787	Chr4	138.9	-4.04024	0.362789	7.37297e-30	8.25479e-28	3-ketoacyl-CoA synthase
Zm00001d018846	Chr7	1246.24	-2.00069	0.203094	4.70328e-24	3.28785e-22	3-oxo-5-alpha-steroid 4-dehydrogenase family protein
Zm00001d051529	Chr4	1503.34	-3.65719	0.460473	9.8468e-17	3.52054e-15	4-coumarate:CoA ligase
Zm00001d023529	Chr10	18356.1	2.23602	0.204796	6.62336e-29	6.86825e-27	ABA/WDS induced protein domain containing protein
Zm00001d053603	Chr4	177.491	2.10131	0.222186	1.70566e-22	1.0396e-20	ABC2 homolog
Zm00001d014294	Chr5	11341.7	-2.86182	0.39122	1.41761e-14	3.99575e-13	acetyl-CoA carboxylase
Zm00001d049851	Chr4	197.192	-2.10861	0.204531	5.63373e-26	4.67018e-24	ACT domain repeat
Zm00001d031638	Chr1	410.801	-2.04555	0.186464	4.36214e-29	4.60845e-27	ACT domain repeat
Zm00001d009118	Chr8	2734.06	2.28472	0.164487	3.85987e-45	9.86091e-43	Adenine nucleotide alpha hydrolases-like superfamily protein
Zm00001d044339	Chr3	707.403	-2.17596	0.5806	9.0128e-06	6.42837e-05	aldehyde dehydrogenase 2C4
Zm00001d034453	Chr1	61.332	-3.07801	0.678961	2.86871e-07	2.76842e-06	Aldolase-type TIM barrel family protein
Zm00001d034461	Chr1	178.085	-2.21661	0.476739	1.87101e-07	1.86716e-06	Aldolase-type TIM barrel family protein
Zm00001d020636	Chr7	23715.4	2.26602	0.112153	6.45041e-92	8.63188e-89	aleurain-like protease
Zm00001d028282	Chr1	104.527	2.15654	0.494647	7.59316e-07	6.74196e-06	allene oxide synthase
Zm00001d049240	Chr4	262.239	-13.5762	3.38037	2.01381e-23	1.33472e-21	alpha carbonic anhydrase
Zm00001d037704	Chr6	7.31329	-2.63906	1.00648	0.000462053	0.00219483	alpha/beta-Hydrolases superfamily protein
Zm00001d022529	Chr7	167.824	-2.5213	0.331608	1.71463e-15	5.3598e-14	alpha/beta-Hydrolases superfamily protein
Zm00001d033882	Chr1	468.59	-2.05128	0.205404	1.23769e-24	9.20145e-23	alpha/beta-Hydrolases superfamily protein
Zm00001d005853	Chr2	882.078	2.26184	0.162308	3.00422e-45	7.74537e-43	alpha/beta-Hydrolases superfamily protein
Zm00001d017249	Chr5	38.7354	-2.47439	0.51425	1.01473e-07	1.06007e-06	ammonium transporter 1;2
Zm00001d033482	Chr1	8.93758	3.61228	1.07158	6.67509e-05	0.000389743	ankyrin repeat family protein
Zm00001d023446	Chr10	87.3669	-3.52155	0.362046	1.97742e-23	1.3137e-21	AP2/B3-like transcriptional factor family protein
Zm00001d021596	Chr7	32061	-2.11492	0.185711	4.53445e-31	5.54031e-29	APS reductase
Zm00001d007312	Chr2	316.294	4.03678	0.690572	2.5898e-10	4.14457e-09	apyrase
Zm00001d038471	Chr6	209.965	-2.11028	0.341633	4.28029e-11	7.77033e-10	ARM repeat superfamily protein
Zm00001d014496	Chr5	34.5729	2.45622	0.519659	1.71903e-07	1.72714e-06	ARM repeat superfamily protein
Zm00001d000434	B73V4_ctg3	206.704	2.6623	0.222576	1.82832e-34	2.82304e-32	AZA-guanine resistant1
Zm00001d033793	Chr1	55.655	5.04731	0.654862	1.67651e-15	5.25819e-14	azelaic acid induced
Zm00001d014840	Chr5	84.4986	7.67379	1.60314	9.38123e-08	9.86644e-07	basic chitinase
Zm00001d003604	Chr2	9.19617	-3.12508	1.05322	0.000155242	0.000829711	basic helix-loop-helix (bHLH) DNA-binding superfamily protein
Zm00001d018056	Chr5	61.8627	-2.81345	0.467749	1.03541e-10	1.77314e-09	basic helix-loop-helix (bHLH) DNA-binding superfamily protein
Zm00001d022552	Chr7	8.12799	-2.6115	1.16492	0.00102792	0.00444958	basic helix-loop-helix (bHLH) DNA-binding superfamily protein
Zm00001d007382	Chr2	17.5892	2.05656	0.69974	0.000170445	0.000902213	basic helix-loop-helix (bHLH) DNA-binding superfamily protein
Zm00001d014963	Chr5	4.98832	2.55631	1.84746	0.00524882	0.0181407	B-box type zinc finger protein with CCT domain
Zm00001d003045	Chr2	25.749	-3.60548	1.00136	1.27693e-05	8.81464e-05	beta glucosidase
Zm00001d024037	Chr10	94.082	-2.34121	0.412788	8.86099e-10	1.29829e-08	beta glucosidase
Zm00001d003044	Chr2	303.904	-2.10923	0.264688	9.96676e-17	3.55891e-15	beta glucosidase
Zm00001d023994	Chr10	273.037	-2.10075	1.13605	0.00179661	0.00719516	beta glucosidase
Zm00001d028410	Chr1	10.973	-3.60093	1.09078	3.92955e-05	0.000241057	beta-1,3-glucanase_putative
Zm00001d029154	Chr1	370.489	-2.90077	0.543943	4.93615e-09	6.46694e-08	beta-amylase
Zm00001d029164	Chr1	985.511	-2.54606	0.165919	2.9608e-54	1.13979e-51	beta-amylase
Zm00001d002589	Chr2	2621.49	-2.15235	0.207257	1.98431e-26	1.72108e-24	beta-carotene hydroxylase
Zm00001d003046	Chr2	19.0893	-2.97337	1.04206	0.000146189	0.000787467	beta-glucosidase
Zm00001d038196	Chr6	790.895	-2.35803	0.214612	2.85063e-29	3.05757e-27	beta-hexosaminidase
Zm00001d025437	Chr10	35.3764	-2.9132	0.798191	1.1874e-05	8.25195e-05	bidirectional amino acid transporter
Zm00001d042134	Chr3	278.521	2.08529	0.276667	2.83725e-15	8.62905e-14	bidirectional amino acid transporter
Zm00001d021226	Chr7	22.2155	-2.69258	0.583306	2.4158e-07	2.35725e-06	Bifunctional inhibitor/lipid-transfer protein/seed storage 2S albumin superfamily protein
Zm00001d046596	Chr9	376.272	2.2673	0.556536	2.42077e-06	1.94774e-05	Bifunctional inhibitor/lipid-transfer protein/seed storage 2S albumin superfamily protein
Zm00001d003304	Chr2	93.1548	2.72782	0.636691	8.3671e-07	7.36399e-06	Bowman-Birk type bran trypsin inhibitor
Zm00001d040028	Chr3	136.289	4.29428	1.26106	2.17801e-05	0.000142076	Bowman-Birk type wound-induced proteinase inhibitor WIP1
Zm00001d008548	Chr8	432.323	5.18633	1.14485	2.00249e-07	1.98357e-06	Bowman-Birk type wound-induced proteinase inhibitor WIP1
Zm00001d040029	Chr3	6.91749	6.03308	2.96424	0.000279939	0.00140429	Bowman-Birk type wound-induced proteinase inhibitor WIP1
Zm00001d005837	Chr2	124.468	-2.20453	0.339798	5.68689e-12	1.16435e-10	C2H2 and C2HC zinc fingers superfamily protein
Zm00001d053006	Chr4	13.449	-3.38886	1.33124	0.00035678	0.00174278	C2H2-like zinc finger protein
Zm00001d024866	Chr10	107.202	-2.23571	0.338445	2.87717e-12	6.14394e-11	C2H2-type zinc finger family protein
Zm00001d042781	Chr3	8.75727	2.34075	1.36604	0.00304667	0.0113959	C2H2-type zinc finger family protein
Zm00001d053926	Chr4	17.6222	-2.35786	0.874545	0.000329092	0.00162277	Calcium-binding EF-hand family protein
Zm00001d053188	Chr4	10.9382	2.80735	1.30745	0.00129838	0.00544503	Calcium-binding EF-hand family protein
Zm00001d034032	Chr1	579.256	-2.23122	0.274986	3.29535e-17	1.2397e-15	Calcium-dependent phosphotriesterase superfamily protein
Zm00001d047858	Chr9	19.101	2.30835	0.809226	0.000161898	0.000860862	Calcium-dependent phosphotriesterase superfamily protein
Zm00001d022561	Chr7	4656.01	-2.33903	0.209384	3.72986e-30	4.26083e-28	cAMP-regulated phosphoprotein 19-related protein
Zm00001d016545	Chr5	403.353	5.29404	0.282572	2.6527e-79	2.32957e-76	Carbohydrate-binding X8 domain superfamily protein
Zm00001d047242	Chr9	26.8781	-2.00515	0.441638	3.65143e-07	3.4538e-06	cation exchanger
Zm00001d017241	Chr5	156.452	2.0906	0.377984	2.44339e-09	3.33807e-08	CCT motif -containing response regulator protein
Zm00001d003709	Chr2	11.9461	2.72032	0.908645	0.000127031	0.000694115	cell wall / vacuolar inhibitor of fructosidase
Zm00001d024531	Chr10	155.543	-2.39334	0.785106	9.34835e-05	0.000527419	cellulose synthase-like D5
Zm00001d010554	Chr8	7.8027	-4.00323	1.32846	0.000179777	0.000945544	ChaC-like family protein
Zm00001d007403	Chr2	4923.35	-9.53861	0.607753	5.00346e-57	2.09861e-54	Chalcone and stilbene synthase family protein
Zm00001d052673	Chr4	9008.39	-5.13117	0.45002	2.11399e-31	2.664e-29	Chalcone and stilbene synthase family protein
Zm00001d016014	Chr5	101.052	-2.60882	0.446299	2.72116e-10	4.34488e-09	Chalcone and stilbene synthase family protein
Zm00001d032662	Chr1	10.0577	2.77079	1.04337	0.00045299	0.00215433	Chalcone and stilbene synthase family protein
Zm00001d044683	Chr3	782.423	-6.23199	0.643436	1.69893e-23	1.13674e-21	Chalcone-flavanone isomerase family protein
Zm00001d044426	Chr3	38.0211	3.33721	0.638943	1.53121e-08	1.8452e-07	Chaperone DnaJ-domain superfamily protein
Zm00001d003190	Chr2	718.087	7.65397	1.47	7.0182e-09	8.92826e-08	Chitinase family protein
Zm00001d007827	Chr2	2308.9	-4.46568	0.924541	5.02419e-08	5.54337e-07	Chlorophyll A-B binding family protein
Zm00001d018940	Chr7	386.205	-3.82542	0.998046	4.42354e-06	3.37342e-05	Chlorophyll A-B binding family protein
Zm00001d009858	Chr8	2308.69	-2.66006	0.515479	1.26818e-08	1.55152e-07	cinnamate-4-hydroxylase
Zm00001d032152	Chr1	6984.36	-2.55032	0.135523	3.34111e-80	3.12973e-77	cinnamoyl coa reductase
Zm00001d006900	Chr2	337.246	-3.3677	0.874922	4.37415e-06	3.33847e-05	Class-II DAHP synthetase family protein
Zm00001d022419	Chr7	9.7082	3.67174	1.12185	6.76066e-05	0.000393757	Coatomer, beta' subunit
Zm00001d010118	Chr8	4.35142	5.1462	2.85816	0.000743374	0.00333871	coenzyme Q
Zm00001d033356	Chr1	5.52781	-3.4081	1.2873	0.000536152	0.00250698	cold regulated 413 plasma membrane
Zm00001d049407	Chr4	20.9693	2.06543	0.751476	0.000327898	0.00161801	Common central domain of tyrosinase domain containing protein
Zm00001d035000	Chr6	17.9212	-4.13505	0.94985	6.61301e-07	5.95096e-06	conserved hypothetical protein
Zm00001d052594	Chr4	17.9537	-4.08527	0.885783	2.39631e-07	2.33986e-06	conserved hypothetical protein
Zm00001d053639	Chr4	83.1346	-3.681	0.353163	1.35698e-26	1.18062e-24	conserved hypothetical protein
Zm00001d027532	Chr1	303.707	-2.89422	0.236122	1.01643e-35	1.74169e-33	conserved hypothetical protein
Zm00001d032132	Chr1	13.0991	-2.84676	0.765363	1.08969e-05	7.64031e-05	conserved hypothetical protein
Zm00001d041518	Chr3	25.3272	-2.65314	0.587259	3.37778e-07	3.22208e-06	conserved hypothetical protein
Zm00001d019002	Chr7	80.799	-2.49652	0.643853	5.13997e-06	3.86626e-05	conserved hypothetical protein
Zm00001d026223	Chr10	46.8546	-2.26368	0.366887	4.3247e-11	7.84587e-10	conserved hypothetical protein
Zm00001d038126	Chr6	1067.18	-2.10755	0.251931	3.96721e-18	1.62754e-16	conserved hypothetical protein
Zm00001d035486	Chr6	10.9399	-2.08224	0.855741	0.000682455	0.00309728	conserved hypothetical protein
Zm00001d029052	Chr1	20.1381	-2.0693	0.622398	5.09874e-05	0.000306099	conserved hypothetical protein
Zm00001d021028	Chr7	16.1525	2.03298	0.739004	0.00036549	0.00178007	conserved hypothetical protein
Zm00001d044801	Chr9	127.837	2.65049	0.326149	1.36812e-17	5.34726e-16	conserved hypothetical protein
Zm00001d003161	Chr2	37.5897	2.93801	0.607158	5.27159e-08	5.80494e-07	conserved hypothetical protein
Zm00001d025423	Chr10	66.4697	3.40918	0.5418	2.61277e-11	4.91459e-10	conserved hypothetical protein
Zm00001d028900	Chr1	16.9154	3.84707	0.976578	6.79964e-06	4.96966e-05	conserved hypothetical protein
Zm00001d020942	Chr7	5.19657	5.40762	2.97175	0.000737475	0.00331805	conserved hypothetical protein
Zm00001d000176	B73V4_ctg181	246.972	-2.17924	0.325311	1.46592e-12	3.231e-11	CONSTANS-like
Zm00001d018699	Chr7	100.899	2.34893	0.478042	5.2449e-08	5.77783e-07	COPI associated protein domain containing protein
Zm00001d002773	Chr2	64.6332	2.3134	0.398691	4.47736e-10	6.91714e-09	Cupredoxin superfamily protein
Zm00001d053530	Chr4	9.5835	-2.29245	0.960714	0.000836067	0.00369944	cwf21 domain containing protein
Zm00001d026360	Chr10	1212.67	-2.28635	0.23369	8.98014e-24	6.06634e-22	cyclin p2;1
Zm00001d022035	Chr7	209.917	2.32134	0.345546	1.28383e-12	2.86541e-11	Cysteine proteinases superfamily protein
Zm00001d017077	Chr5	3685.18	-6.21517	0.52406	8.5256e-34	1.24138e-31	Cytochrome P450 superfamily protein
Zm00001d039650	Chr3	172.736	2.59405	0.415024	2.81392e-11	5.27883e-10	Cytochrome P450 superfamily protein
Zm00001d030761	Chr1	4.59463	5.35615	2.80222	0.00044594	0.00212475	Cytochrome P450 superfamily protein
Zm00001d026067	Chr10	958.196	2.15386	0.148725	1.12799e-48	3.56167e-46	cytochrome P450, family 704, subfamily A, polypeptide
Zm00001d028419	Chr1	230.501	2.88562	0.30513	1.98819e-22	1.20414e-20	cytochrome P450, family 76, subfamily C, polypeptide
Zm00001d046334	Chr9	13.8166	2.02597	0.810714	0.000617001	0.002832	cytochrome P450, family 79, subfamily B, polypeptide
Zm00001d026083	Chr10	14.0611	4.96289	1.14964	1.1573e-06	9.90932e-06	cytochrome P450, family 87, subfamily A, polypeptide
Zm00001d047452	Chr9	668.399	-4.88993	0.62554	2.53573e-16	8.63747e-15	cytochrome P450, family 93, subfamily D, polypeptide
Zm00001d043174	Chr3	2745.17	-2.07351	0.370306	1.34156e-09	1.9147e-08	cytochrome P450, family 98, subfamily A, polypeptide
Zm00001d002051	Chr2	561.798	2.2033	0.193763	3.26447e-31	4.05921e-29	D-3-phosphoglycerate dehydrogenase
Zm00001d022038	Chr7	87.602	-2.21838	0.418375	6.61065e-09	8.44804e-08	DHHC-type zinc finger family protein
Zm00001d006117	Chr2	6.33097	-4.26408	1.67973	0.000537159	0.00251044	disease resistance family protein / LRR family protein
Zm00001d007485	Chr2	1114.56	2.18671	0.182507	3.45569e-34	5.22106e-32	disease resistance family protein / LRR family protein
Zm00001d051614	Chr4	24.6496	-2.13735	0.833817	0.000442829	0.00211136	DNA (cytosine-5)-methyltransferase
Zm00001d025234	Chr10	25.8076	-2.50169	0.486191	1.48929e-08	1.79777e-07	DNA primase, large subunit family
Zm00001d037060	Chr6	2196.75	2.14398	0.16138	1.81969e-41	3.99508e-39	DNAJ heat shock N-terminal domain-containing protein
Zm00001d026606	Chr10	1817.17	3.31949	0.192461	6.5348e-68	3.74778e-65	DNAJ heat shock N-terminal domain-containing protein
Zm00001d048538	Chr9	12.2048	-3.02399	1.18199	0.000426033	0.00204133	DNAJ homologue
Zm00001d049292	Chr4	258.001	-2.6689	0.293806	7.42725e-21	3.90862e-19	don-glucosyltransferase
Zm00001d035395	Chr6	7.47177	6.5676	2.69532	9.43165e-06	6.6999e-05	DUF1719 domain containing protein
Zm00001d027581	Chr1	1010.88	-2.67419	0.542045	4.07029e-08	4.56802e-07	DUF4079 domain containing protein
Zm00001d038288	Chr6	5.04915	-3.12938	1.33791	0.00112132	0.00480355	Duplicated homeodomain-like superfamily protein
Zm00001d040818	Chr3	9921.17	-2.10305	0.181696	3.81586e-32	5.08214e-30	Esterase/lipase/thioesterase family protein
Zm00001d007753	Chr2	297.766	-4.07546	1.40389	8.76919e-05	0.000497842	Eukaryotic aspartyl protease family protein
Zm00001d002008	Chr2	125.86	3.42284	0.265969	4.94967e-39	9.65942e-37	evolutionarily conserved C-terminal region
Zm00001d050462	Chr4	22.7198	3.48934	0.715449	6.01382e-08	6.53773e-07	exocyst subunit exo70 family protein F1
Zm00001d045458	Chr9	86.9007	2.8563	0.472296	1.4692e-10	2.45759e-09	EXORDIUM like
Zm00001d042281	Chr3	33.183	-3.00971	0.696405	9.05809e-07	7.92745e-06	Exostosin family protein
Zm00001d043047	Chr3	436.339	-4.77175	0.68227	1.19248e-13	2.99205e-12	expansin A1
Zm00001d038476	Chr6	18.6539	-3.10211	0.884537	1.89778e-05	0.000125723	expansin A10
Zm00001d029913	Chr1	309.422	-3.85837	0.354492	8.12447e-29	8.30233e-27	expansin B2
Zm00001d047090	Chr9	57.4346	-3.03055	0.503415	9.10748e-11	1.57598e-09	expansin B2
Zm00001d024541	Chr10	6.27706	2.17067	1.33764	0.00358774	0.0131007	FAD-binding Berberine family protein
Zm00001d020984	Chr7	40.5152	-2.34718	0.619404	6.86518e-06	5.01626e-05	FAD-dependent oxidoreductase family protein
Zm00001d044605	Chr3	401.787	-7.57742	1.19484	1.11731e-11	2.20651e-10	fatty acid desaturase
Zm00001d000020	B73V4_ctg150	707.919	-3.75445	0.27463	1.00995e-43	2.46796e-41	fatty acid desaturase A
Zm00001d036137	Chr6	310.766	-2.06237	0.20001	5.42303e-26	4.50882e-24	fatty acyl-ACP thioesterases B
Zm00001d028957	Chr1	62.5558	-3.01398	0.495151	6.90357e-11	1.21177e-09	F-box family protein
Zm00001d049374	Chr4	62.7395	2.1949	0.415194	7.57563e-09	9.61565e-08	F-box family protein with a domain of unknown function (DUF295)
Zm00001d028588	Chr1	46.801	2.04848	0.572302	1.87647e-05	0.000124663	Fes1A
Zm00001d053091	Chr4	904.875	3.45958	0.132337	9.87256e-153	2.77439e-149	flavin-binding, kelch repeat, f box
Zm00001d007445	Chr2	1075.89	3.71206	0.126151	4.87861e-191	3.42747e-187	flavin-binding, kelch repeat, f box
Zm00001d021444	Chr7	1507.91	4.39721	0.225545	2.17427e-86	2.54589e-83	flavin-dependent monooxygenase
Zm00001d026231	Chr10	41.1065	-5.02827	0.849186	1.98823e-10	3.24656e-09	floral meristem identity control protein LEAFY (LFY)
Zm00001d039295	Chr3	10.308	-2.1866	0.806779	0.000351836	0.00172412	FORKED
Zm00001d041356	Chr3	37.2164	2.18978	0.472934	2.09861e-07	2.07294e-06	fucosyltransferase
Zm00001d034751	Chr1	793.107	2.08125	0.142043	8.65649e-50	2.89601e-47	GATA transcription factor
Zm00001d015779	Chr5	115.726	5.3681	0.450581	8.84322e-34	1.28099e-31	G-box regulating factor
Zm00001d014819	Chr5	34.8198	-4.33862	1.02527	9.46066e-07	8.24895e-06	GDSL-like Lipase/Acylhydrolase superfamily protein
Zm00001d045302	Chr9	73.2618	-3.62391	0.666714	2.35248e-09	3.22484e-08	GDSL-like Lipase/Acylhydrolase superfamily protein
Zm00001d037513	Chr6	98.9832	-3.78137	0.452277	2.38813e-18	1.01071e-16	germin
Zm00001d046528	Chr9	130.976	2.08241	0.355632	3.39205e-10	5.31346e-09	global transcription factor group E7
Zm00001d033747	Chr1	4500.47	-2.17062	0.372383	3.28643e-10	5.16528e-09	glutamine synthase clone R1
Zm00001d007885	Chr2	12.8425	-2.14678	0.862417	0.000596609	0.00275164	Glutaredoxin family protein
Zm00001d040265	Chr3	30.3013	-3.33566	0.565993	2.33057e-10	3.75969e-09	glycerol-3-phosphate acyltransferase
Zm00001d009097	Chr8	13.6113	-2.18682	0.906063	0.000710294	0.00320852	glycosyl hydrolase 9B13
Zm00001d013268	Chr5	10.3516	-4.90222	1.33728	1.85444e-05	0.000123375	Glycosyl hydrolase family protein
Zm00001d043443	Chr3	122.101	-2.86723	0.569191	2.28804e-08	2.6847e-07	Glycosyl hydrolase superfamily protein
Zm00001d029371	Chr1	78.7114	-2.38971	0.635088	7.62289e-06	5.50973e-05	Haloacid dehalogenase-like hydrolase (HAD) superfamily protein
Zm00001d051949	Chr4	24.254	3.62493	1.13623	6.21392e-05	0.000365474	hAT dimerisation domain-containing protein / transposase-related
Zm00001d020298	Chr7	9.91511	2.66924	2.01179	0.0040382	0.0144728	hAT transposon superfamily protein
Zm00001d016674	Chr5	857.85	2.71052	0.215295	1.04526e-37	1.94529e-35	heat shock transcription factor A3
Zm00001d022474	Chr7	18.286	-2.17864	0.689677	7.66352e-05	0.000440319	Heavy metal transport/detoxification superfamily protein
Zm00001d002706	Chr2	981.254	2.05749	0.143994	1.72103e-47	4.93516e-45	Helitron helicase-like domain at N-terminus domain containing protein
Zm00001d038031	Chr6	45.6623	2.92984	0.502096	4.88759e-10	7.50143e-09	Helitron helicase-like domain at N-terminus domain containing protein
Zm00001d012575	Chr8	26.8604	-2.42023	0.936429	0.000356733	0.00174278	Histidine kinase-, DNA gyrase B-, and HSP90-like ATPase family protein
Zm00001d003725	Chr2	61.2147	2.43217	0.490172	5.1926e-08	5.72245e-07	Histone superfamily protein
Zm00001d049000	Chr4	13.5325	-2.07673	0.817061	0.000508688	0.00239089	homeobox protein
Zm00001d008869	Chr8	219.039	-2.92237	0.263341	7.29771e-30	8.20321e-28	Homeobox-leucine zipper family protein / lipid-binding START domain-containing protein
Zm00001d037694	Chr6	56.5512	-2.61953	0.478041	2.42708e-09	3.32064e-08	HPT phosphotransmitter
Zm00001d037619	Chr6	16.6876	-2.26386	0.844724	0.000326812	0.00161322	HXXXD-type acyl-transferase family protein
Zm00001d035865	Chr6	11.5713	2.20879	0.744443	0.000162133	0.000861946	HXXXD-type acyl-transferase family protein
Zm00001d018367	Chr5	17.0633	-2.81708	0.93087	0.000101832	0.000569605	hydroxycinnamoyl-CoA shikimate/quinate hydroxycinnamoyl transferase
Zm00001d003881	Chr2	13.0258	-8.53861	2.83521	4.91556e-10	7.54023e-09	hypothetical protein
Zm00001d013647	Chr5	20.0463	-7.01745	1.47137	2.87963e-09	3.89055e-08	hypothetical protein
Zm00001d015332	Chr5	5.64233	-6.7245	2.88934	2.88825e-05	0.00018374	hypothetical protein
Zm00001d045888	Chr9	11.5927	-5.83176	1.80929	1.87965e-05	0.000124845	hypothetical protein
Zm00001d015969	Chr5	19.1927	-5.79014	1.35674	9.75486e-07	8.47391e-06	hypothetical protein
Zm00001d005807	Chr2	207.897	-5.25071	0.426703	3.94834e-36	6.93477e-34	hypothetical protein
Zm00001d033846	Chr1	1635.39	-4.74098	0.546508	1.93013e-19	9.07031e-18	hypothetical protein
Zm00001d043190	Chr3	136.208	-4.01313	0.402418	2.22638e-24	1.61252e-22	hypothetical protein
Zm00001d000126	B73V4_ctg56	763.22	-3.81217	0.672311	6.55199e-10	9.85563e-09	hypothetical protein
Zm00001d001829	Chr2	15.9539	-3.5757	0.749953	1.39959e-07	1.43179e-06	hypothetical protein
Zm00001d013592	Chr5	817.111	-3.14407	0.206293	9.27344e-54	3.52165e-51	hypothetical protein
Zm00001d041792	Chr3	21.136	-3.13434	0.789492	3.49806e-06	2.7193e-05	hypothetical protein
Zm00001d002132	Chr2	34.1059	-3.07534	0.629663	5.62503e-08	6.15795e-07	hypothetical protein
Zm00001d015126	Chr5	458.54	-2.93533	0.818	1.31218e-05	9.02471e-05	hypothetical protein
Zm00001d002324	Chr2	54.2334	-2.9081	0.575882	2.44207e-08	2.85114e-07	hypothetical protein
Zm00001d008359	Chr8	19.5485	-2.87391	0.716684	3.76148e-06	2.91038e-05	hypothetical protein
Zm00001d036832	Chr6	31.2432	-2.80234	0.591985	1.13474e-07	1.18018e-06	hypothetical protein
Zm00001d019132	Chr7	26.3909	-2.76497	0.5707	8.33743e-08	8.86151e-07	hypothetical protein
Zm00001d050222	Chr4	368.394	-2.48562	0.243079	8.91179e-26	7.25911e-24	hypothetical protein
Zm00001d019120	Chr7	8.20943	-2.47561	1.33368	0.00187183	0.00745283	hypothetical protein
Zm00001d012090	Chr8	154.004	-2.42918	0.244947	2.03468e-24	1.48516e-22	hypothetical protein
Zm00001d014494	Chr5	86.6611	-2.36592	0.58724	2.80922e-06	2.2345e-05	hypothetical protein
Zm00001d045935	Chr9	2256.12	-2.36247	0.158738	2.82983e-51	9.81777e-49	hypothetical protein
Zm00001d028357	Chr1	168.317	-2.34807	0.322024	1.87966e-14	5.21958e-13	hypothetical protein
Zm00001d047274	Chr9	44.4155	-2.29727	0.472681	8.20694e-08	8.73274e-07	hypothetical protein
Zm00001d037752	Chr6	5.99188	-2.19968	1.14881	0.00223284	0.00867995	hypothetical protein
Zm00001d013407	Chr5	2271.02	-2.16842	0.181448	3.93913e-34	5.91965e-32	hypothetical protein
Zm00001d010388	Chr8	63.169	-2.02506	0.484032	1.73164e-06	1.43294e-05	hypothetical protein
Zm00001d033909	Chr1	30.916	2.10178	1.20398	0.00236626	0.00912341	hypothetical protein
Zm00001d007923	Chr2	14.3029	2.14196	0.779081	0.000359586	0.00175436	hypothetical protein
Zm00001d012403	Chr8	363.981	2.15381	0.589261	1.33419e-05	9.16262e-05	hypothetical protein
Zm00001d016322	Chr5	318.372	2.16779	0.173562	9.08175e-37	1.64655e-34	hypothetical protein
Zm00001d031568	Chr1	639.011	2.18859	0.148946	4.46913e-50	1.5316e-47	hypothetical protein
Zm00001d044025	Chr3	68.7717	2.19906	0.613586	2.01441e-05	0.000132418	hypothetical protein
Zm00001d010845	Chr8	114.306	2.19964	0.251751	1.73828e-19	8.22376e-18	hypothetical protein
Zm00001d036792	Chr6	23.2722	2.21625	0.738734	0.00015065	0.00080886	hypothetical protein
Zm00001d024800	Chr10	643.499	2.22469	0.183604	5.34825e-35	8.53958e-33	hypothetical protein
Zm00001d048930	Chr4	12.6945	2.23116	0.868201	0.000565442	0.00262385	hypothetical protein
Zm00001d019665	Chr7	99.2555	2.23631	0.266547	3.7837e-18	1.5568e-16	hypothetical protein
Zm00001d000214	B73V4_ctg129	2458.19	2.24526	0.116869	2.69212e-83	2.802e-80	hypothetical protein
Zm00001d021851	Chr7	11.2284	2.2747	0.997487	0.000826884	0.00366458	hypothetical protein
Zm00001d021845	Chr7	25.8633	2.32088	0.536441	9.9481e-07	8.63643e-06	hypothetical protein
Zm00001d004252	Chr2	15.7747	2.35383	0.815099	0.000210296	0.00108715	hypothetical protein
Zm00001d022222	Chr7	9.57346	2.42032	1.02272	0.000937179	0.00409972	hypothetical protein
Zm00001d009459	Chr8	130.107	2.43332	0.23637	5.34967e-26	4.4743e-24	hypothetical protein
Zm00001d025622	Chr10	226.869	2.43468	0.27254	2.71531e-20	1.34816e-18	hypothetical protein
Zm00001d047136	Chr9	63.0444	2.46156	0.393834	3.48158e-11	6.44105e-10	hypothetical protein
Zm00001d030575	Chr1	17.5195	2.52436	0.737539	4.2991e-05	0.000262267	hypothetical protein
Zm00001d023280	Chr10	5.67972	2.5493	1.57242	0.00400883	0.0143822	hypothetical protein
Zm00001d048063	Chr9	8.21287	2.61555	1.30527	0.00200945	0.00792554	hypothetical protein
Zm00001d032329	Chr1	119.405	2.62086	0.259182	4.89619e-25	3.76966e-23	hypothetical protein
Zm00001d023530	Chr10	248.028	2.62203	0.339849	4.07908e-16	1.35979e-14	hypothetical protein
Zm00001d030261	Chr1	10.7586	2.65071	1.04514	0.000537883	0.0025134	hypothetical protein
Zm00001d040924	Chr3	188.594	2.68097	0.24116	7.7561e-30	8.64928e-28	hypothetical protein
Zm00001d009346	Chr8	44.7052	2.74085	0.474294	6.67578e-10	1.00162e-08	hypothetical protein
Zm00001d027733	Chr1	25.2357	2.78317	0.82397	2.88928e-05	0.00018374	hypothetical protein
Zm00001d051440	Chr4	12.3639	2.79808	0.965374	0.000157416	0.000839411	hypothetical protein
Zm00001d009148	Chr8	5.78134	2.82425	1.63194	0.00328868	0.0121683	hypothetical protein
Zm00001d010005	Chr8	47.4661	2.84929	0.531615	4.447e-09	5.85887e-08	hypothetical protein
Zm00001d040925	Chr3	82.9579	2.85172	0.345156	1.35984e-17	5.3223e-16	hypothetical protein
Zm00001d015587	Chr5	181.022	2.90338	0.282353	5.68464e-26	4.69852e-24	hypothetical protein
Zm00001d004338	Chr2	429.759	2.95478	0.157961	7.68587e-79	6.5451e-76	hypothetical protein
Zm00001d040474	Chr3	39.8928	2.9626	0.607978	1.00997e-07	1.05588e-06	hypothetical protein
Zm00001d031843	Chr1	16.7917	2.98191	0.765746	6.34825e-06	4.67012e-05	hypothetical protein
Zm00001d046380	Chr9	1336.27	3.16224	0.118379	1.10885e-158	3.46232e-155	hypothetical protein
Zm00001d034098	Chr1	640.914	3.20647	0.189566	2.09073e-65	1.12988e-62	hypothetical protein
Zm00001d011023	Chr8	522.61	3.2126	0.189542	8.89291e-66	4.90017e-63	hypothetical protein
Zm00001d050231	Chr4	9.85026	3.2518	1.18285	0.0002606	0.00131799	hypothetical protein
Zm00001d033700	Chr1	90.3386	3.2745	0.437252	4.14744e-15	1.23335e-13	hypothetical protein
Zm00001d035310	Chr6	288.38	3.37938	0.273685	2.74604e-36	4.85341e-34	hypothetical protein
Zm00001d031334	Chr1	86.8847	3.40512	0.485122	6.70757e-14	1.73729e-12	hypothetical protein
Zm00001d030930	Chr1	1221.57	3.44642	0.175094	1.77508e-87	2.16884e-84	hypothetical protein
Zm00001d012412	Chr8	9.13706	3.55405	1.10475	9.49093e-05	0.000534497	hypothetical protein
Zm00001d030602	Chr1	12.9391	3.58725	0.916858	5.22736e-06	3.92359e-05	hypothetical protein
Zm00001d015877	Chr5	417.962	3.64843	0.231838	2.12038e-57	9.16724e-55	hypothetical protein
Zm00001d045685	Chr9	47.4541	3.79181	0.527867	7.96691e-14	2.04462e-12	hypothetical protein
Zm00001d038565	Chr6	78.2806	3.79188	0.367367	2.67522e-26	2.3132e-24	hypothetical protein
Zm00001d015257	Chr5	439.21	3.83892	0.233059	7.38889e-62	3.51937e-59	hypothetical protein
Zm00001d024151	Chr10	142.446	3.84123	0.287753	7.56904e-42	1.72931e-39	hypothetical protein
Zm00001d040905	Chr3	126.737	4.03265	0.375494	1.05349e-27	9.77065e-26	hypothetical protein
Zm00001d041174	Chr3	155.089	4.08716	0.394178	5.78429e-27	5.17675e-25	hypothetical protein
Zm00001d036221	Chr6	141.602	4.39763	0.383397	3.89568e-31	4.79894e-29	hypothetical protein
Zm00001d050451	Chr4	111.387	4.41299	0.389152	5.24229e-31	6.3227e-29	hypothetical protein
Zm00001d004583	Chr2	287.611	4.495	0.280377	4.23339e-59	1.85886e-56	hypothetical protein
Zm00001d015718	Chr5	11.0712	4.66044	1.22921	1.36032e-05	9.31701e-05	hypothetical protein
Zm00001d004556	Chr2	156.068	4.68201	0.339598	1.41254e-44	3.54421e-42	hypothetical protein
Zm00001d046343	Chr9	332.856	4.97365	0.31609	3.61093e-57	1.53749e-54	hypothetical protein
Zm00001d007540	Chr2	4.62086	5.26068	2.88083	0.000684375	0.00310449	hypothetical protein
Zm00001d009736	Chr8	74.4719	5.26622	0.578114	8.3646e-21	4.36918e-19	hypothetical protein
Zm00001d039364	Chr3	13.3942	5.41025	1.86312	8.24956e-05	0.000470719	hypothetical protein
Zm00001d044079	Chr3	47.889	5.45512	0.717917	2.59876e-15	7.93808e-14	hypothetical protein
Zm00001d021724	Chr7	108.254	5.59949	0.452026	2.38705e-35	3.94594e-33	hypothetical protein
Zm00001d042964	Chr3	5.35675	5.71902	2.77986	0.000203026	0.001055	hypothetical protein
Zm00001d019778	Chr7	6.48376	6.19335	2.7357	4.78288e-05	0.000288492	hypothetical protein
Zm00001d014127	Chr5	73.4091	6.39394	1.35593	3.30439e-08	3.75951e-07	hypothetical protein
Zm00001d004886	Chr2	59.4453	6.40612	0.832912	2.66889e-15	8.12581e-14	hypothetical protein
Zm00001d028028	Chr1	8.62149	6.93072	2.64277	7.98701e-07	7.06709e-06	hypothetical protein
Zm00001d050120	Chr4	124.374	7.61272	0.773814	1.67406e-22	1.02493e-20	hypothetical protein
Zm00001d035955	Chr6	13.5508	7.72614	2.75151	1.14352e-07	1.18844e-06	hypothetical protein
Zm00001d051355	Chr4	17.2003	-6.77012	1.37113	7.09015e-10	1.05534e-08	Integrase-type DNA-binding superfamily protein
Zm00001d033404	Chr1	50.9204	-2.00231	0.877517	0.000845529	0.00373837	KNOTTED-like from Arabidopsis thaliana
Zm00001d037080	Chr6	102.175	-2.4569	0.295325	6.95071e-18	2.81454e-16	Leucine-rich receptor-like protein kinase family protein
Zm00001d026576	Chr10	17.7894	4.63363	1.51645	0.000109137	0.000605761	Leucine-rich repeat (LRR) family protein
Zm00001d051125	Chr4	82.8572	2.56618	0.341621	5.54257e-15	1.629e-13	Leucine-rich repeat protein kinase family protein
Zm00001d001993	Chr2	138.559	3.03111	0.302277	1.02909e-24	7.75321e-23	Leucine-rich repeat transmembrane protein kinase
Zm00001d049259	Chr4	205.209	3.48952	0.283578	1.13984e-35	1.94132e-33	long chain base2
Zm00001d016982	Chr5	2888.47	-3.00701	0.224769	4.78405e-42	1.10198e-39	Major facilitator superfamily protein
Zm00001d025572	Chr10	320.628	-2.60221	0.562007	1.81897e-07	1.8191e-06	Major facilitator superfamily protein
Zm00001d038181	Chr6	355.695	-2.08807	0.546621	7.18183e-06	5.21913e-05	Major facilitator superfamily protein
Zm00001d017597	Chr5	3115.9	-2.55813	0.252287	2.24707e-25	1.76389e-23	Major Facilitator Superfamily with SPX (SYG1/Pho81/XPR1) domain-containing protein
Zm00001d008525	Chr8	277.692	-2.10254	0.208942	6.02805e-25	4.5928e-23	Mannose-6-phosphate isomerase, type I
Zm00001d047252	Chr9	2351.93	-3.00258	0.511426	2.15833e-10	3.51004e-09	Mannose-binding lectin superfamily protein
Zm00001d038651	Chr6	2318.04	-2.46868	0.187304	8.31683e-41	1.74417e-38	Mannose-binding lectin superfamily protein
Zm00001d033062	Chr1	106.035	-7.32032	1.25101	2.73613e-10	4.36631e-09	MATE efflux family protein
Zm00001d035381	Chr6	55.195	2.07136	0.36506	8.70499e-10	1.2781e-08	MATE efflux family protein
Zm00001d028548	Chr1	2873.72	2.87464	0.153384	1.30297e-79	1.18117e-76	maternal effect embryo arrest
Zm00001d033074	Chr1	4.04724	2.89046	2.24063	0.00417135	0.0148855	methyl-CPG-binding domain protein
Zm00001d032163	Chr1	31.2264	2.19278	0.468942	1.5632e-07	1.58419e-06	Mitochondrial glycoprotein family protein
Zm00001d028754	Chr1	60.547	-2.99236	0.406289	1.17787e-14	3.35704e-13	mitogen-activated protein kinase kinase kinase
Zm00001d047728	Chr9	126.87	-2.22053	0.281776	2.68999e-16	9.14077e-15	mitogen-activated protein kinase kinase kinase
Zm00001d043741	Chr3	19.8906	-2.14976	0.756403	0.000188063	0.000984346	mitogen-activated protein kinase kinase kinase
Zm00001d016841	Chr5	246.076	-2.19071	0.420672	1.11346e-08	1.37904e-07	monooxygenase
Zm00001d047671	Chr9	132.819	-5.70918	1.12242	1.30214e-08	1.58961e-07	myb domain protein
Zm00001d024784	Chr10	7.66484	-5.43319	1.53068	4.12276e-06	3.16725e-05	myb domain protein
Zm00001d053060	Chr4	154.749	-2.26369	0.292773	7.28156e-16	2.36562e-14	myb domain protein
Zm00001d044409	Chr3	2072.13	-2.4343	0.183821	3.15641e-41	6.77111e-39	myb-like transcription factor family protein
Zm00001d028180	Chr1	19661.9	-2.30985	0.157638	8.5648e-50	2.89601e-47	myo-inositol-1-phosphate synthase
Zm00001d028229	Chr1	28.1582	-2.32407	0.663897	2.34864e-05	0.000151972	myosin-related
Zm00001d003052	Chr2	9.62034	-2.46432	1.21966	0.00138589	0.00575872	NAC domain containing protein
Zm00001d031808	Chr1	124.462	-2.07537	0.417099	4.12105e-08	4.61578e-07	NAD(P)-binding Rossmann-fold superfamily protein
Zm00001d025528	Chr10	28496.5	2.5036	0.128126	3.57151e-86	4.01466e-83	NAD(P)-linked oxidoreductase superfamily protein
Zm00001d037175	Chr6	163.924	3.10816	0.327196	2.76845e-22	1.6553e-20	NADH-dependent glutamate synthase
Zm00001d024681	Chr10	13.9609	2.19693	0.793145	0.000308229	0.00153036	NB-ARC domain-containing disease resistance protein
Zm00001d021492	Chr7	18.9599	2.66369	1.30838	0.00115849	0.00494607	NB-ARC domain-containing disease resistance protein
Zm00001d023393	Chr10	59.0707	10.3786	2.91297	1.23247e-15	3.91797e-14	NB-ARC domain-containing disease resistance protein
Zm00001d002965	Chr2	52.4661	-2.0093	0.450832	5.55805e-07	5.08273e-06	nicotinamidase
Zm00001d010279	Chr8	778.576	2.48338	0.182136	1.39225e-43	3.37286e-41	No apical meristem-associated C-terminal domain containing protein
Zm00001d037228	Chr6	8360.37	-3.14419	0.166629	8.35464e-81	8.38508e-78	NOD26-like intrinsic protein 4;1
Zm00001d040593	Chr3	752.592	-2.29442	0.629449	1.2785e-05	8.82328e-05	nodulin MtN21 /EamA-like transporter family protein
Zm00001d010440	Chr8	23.1108	-3.57338	0.814332	5.37087e-07	4.92759e-06	Nodulin MtN3 family protein
Zm00001d034588	Chr1	4.86409	-2.40485	1.84722	0.00469847	0.0164798	Nucleotide-diphospho-sugar transferases superfamily protein
Zm00001d045519	Chr9	372.053	-3.70839	0.342685	1.52073e-28	1.52627e-26	oligopeptide transporter
Zm00001d034035	Chr1	12158.4	-2.02235	0.202641	2.01196e-24	1.47245e-22	oligopeptide transporter
Zm00001d004921	Chr2	6.18376	3.05557	1.83011	0.00325542	0.012065	O-methyltransferase family protein
Zm00001d043121	Chr3	64.6425	4.63336	0.742837	4.50727e-11	8.1613e-10	osmotin
Zm00001d004881	Chr2	468.132	-2.12411	0.329833	8.01451e-12	1.61104e-10	Ovate family protein
Zm00001d042260	Chr3	29.1294	-2.04116	0.512117	3.97392e-06	3.06127e-05	Oxidoreductase, zinc-binding dehydrogenase family protein
Zm00001d050218	Chr4	704.628	-2.56099	0.572296	3.72603e-07	3.51372e-06	P450 reductase
Zm00001d019546	Chr7	300.439	-2.52799	0.660847	6.07476e-06	4.49481e-05	PAK-box/P21-Rho-binding family protein
Zm00001d048947	Chr4	21.6312	3.65725	1.25188	0.000164571	0.00087293	pathogenesis-related
Zm00001d031152	Chr1	41.9371	2.06862	0.558733	9.35308e-06	6.64577e-05	pathogenesis-related gene
Zm00001d028399	Chr1	1752.74	-3.29166	0.247339	1.25156e-41	2.79138e-39	Pathogenesis-related thaumatin superfamily protein
Zm00001d004448	Chr2	419.324	-2.11409	0.198996	1.58801e-27	1.46316e-25	Pectin lyase-like superfamily protein
Zm00001d052103	Chr4	69.9677	2.31049	0.344343	1.29187e-12	2.87444e-11	Pectin lyase-like superfamily protein
Zm00001d032992	Chr1	1004.62	-2.04656	0.26711	1.26405e-15	4.00477e-14	pectin methylesterase
Zm00001d006255	Chr2	14.9712	2.34355	0.868465	0.000356591	0.00174247	Pentatricopeptide repeat (PPR) superfamily protein
Zm00001d042931	Chr3	96.3434	2.92576	0.380652	9.30644e-16	2.97193e-14	Pentatricopeptide repeat (PPR) superfamily protein
Zm00001d043426	Chr3	6.71816	3.46202	1.43485	0.000865988	0.00382121	Pentatricopeptide repeat (PPR) superfamily protein
Zm00001d044772	Chr9	536.326	4.16634	0.178057	5.58131e-122	1.04564e-118	Pentatricopeptide repeat (PPR) superfamily protein
Zm00001d054099	Chr4	3.9129	4.94722	2.83688	0.000924821	0.0040526	Pentatricopeptide repeat (PPR-like) superfamily protein
Zm00001d017607	Chr5	978.842	2.10981	0.145954	1.95527e-48	5.97251e-46	Peptidase family M48 family protein
Zm00001d051548	Chr4	10.3183	2.27314	1.02271	0.00126862	0.00534255	peptide transporter
Zm00001d046184	Chr9	218.227	-2.06513	0.243746	1.88578e-18	8.0661e-17	Peroxidase superfamily protein
Zm00001d028349	Chr1	88.8755	2.44008	0.480947	2.5532e-08	2.96611e-07	Peroxidase superfamily protein
Zm00001d037550	Chr6	14216.3	2.5436	0.141609	2.54245e-73	1.88021e-70	Peroxidase superfamily protein
Zm00001d044564	Chr3	50.4567	-2.22669	0.439007	2.13208e-08	2.50904e-07	P-glycoprotein
Zm00001d017279	Chr5	2152.04	-6.97363	0.934792	3.26092e-15	9.82189e-14	PHE ammonia lyase
Zm00001d017276	Chr5	724.733	-5.69505	0.855586	1.06602e-12	2.41397e-11	PHE ammonia lyase
Zm00001d003015	Chr2	803.211	-4.42917	1.33307	2.32184e-05	0.000150342	PHE ammonia lyase
Zm00001d017275	Chr5	1976.56	-2.00567	0.360516	1.6784e-09	2.3501e-08	PHE ammonia lyase
Zm00001d003016	Chr2	353.66	-3.92832	1.14074	1.74036e-05	0.000116669	phenylalanine ammonia-lyase
Zm00001d053619	Chr4	91.1726	-3.90415	0.517325	1.84304e-15	5.72299e-14	phenylalanine ammonia-lyase
Zm00001d051483	Chr4	25.8203	3.02505	0.606297	5.3656e-08	5.90385e-07	phosphate
Zm00001d026156	Chr10	2756.7	-2.18955	0.191567	1.94752e-31	2.46528e-29	phosphate starvation-induced gene
Zm00001d028746	Chr1	7.16732	-2.27676	1.64693	0.00337165	0.0124279	phosphatidylinositol-speciwc phospholipase C4
Zm00001d039301	Chr3	320.91	5.23326	1.1159	1.03483e-07	1.07987e-06	Phosphorylase superfamily protein
Zm00001d039639	Chr3	34.2138	-2.66532	0.531313	4.11958e-08	4.61578e-07	Phototropic-responsive NPH3 family protein
Zm00001d012394	Chr8	2680.2	-2.60679	0.211602	4.3462e-36	7.58615e-34	PHYTOENE SYNTHASE
Zm00001d018493	Chr5	138.103	2.90403	0.305003	1.55638e-22	9.59156e-21	PLAC8 family protein
Zm00001d005499	Chr2	15.3725	2.18308	0.767158	0.000271419	0.00136692	Plant haem oxygenase (decyclizing) family protein
Zm00001d050082	Chr4	29.0062	-2.78532	0.535966	1.48288e-08	1.7908e-07	Plant invertase/pectin methylesterase inhibitor superfamily
Zm00001d046330	Chr9	35.4276	-2.24347	0.726719	9.2258e-05	0.000520714	Plant L-ascorbate oxidase
Zm00001d037729	Chr6	16.7339	2.50007	0.732605	3.07651e-05	0.000193805	Plant protein of unknown function (DUF641)
Zm00001d048523	Chr9	30.3427	-4.28588	0.693558	5.20218e-11	9.3175e-10	Plant protein of unknown function (DUF827)
Zm00001d048737	Chr4	2862.82	-2.0742	0.138419	6.71685e-52	2.38933e-49	Plant protein of unknown function (DUF827)
Zm00001d025803	Chr10	1552.83	2.15259	0.123425	3.07136e-69	1.91803e-66	Plant protein of unknown function (DUF869)
Zm00001d038770	Chr6	33.9806	-2.89329	0.403152	4.98568e-14	1.31804e-12	Plant protein of unknown function (DUF936)
Zm00001d012110	Chr8	107.826	-2.55354	0.243199	6.0251e-27	5.37516e-25	Plant protein of unknown function (DUF936)
Zm00001d017634	Chr5	62.4477	-2.32052	0.368715	2.15831e-11	4.10094e-10	Plant protein of unknown function (DUF936)
Zm00001d017671	Chr5	490.488	-2.08151	0.238524	1.97144e-19	9.24899e-18	plant U-box
Zm00001d033711	Chr1	65.1029	2.10491	0.435646	9.33006e-08	9.81998e-07	plantacyanin
Zm00001d033710	Chr1	31.6124	2.97652	1.00265	0.000118049	0.000649966	plantacyanin
Zm00001d020417	Chr7	8.71762	3.65074	1.84254	0.00168001	0.0067911	plastid movement impaired
Zm00001d007773	Chr2	188.801	-2.40432	0.345004	1.77191e-13	4.34504e-12	P-loop containing nucleoside triphosphate hydrolases superfamily protein
Zm00001d019523	Chr7	62.8181	2.32793	0.560203	2.15471e-06	1.75115e-05	P-loop containing nucleoside triphosphate hydrolases superfamily protein
Zm00001d002007	Chr2	388.332	2.66485	0.202517	4.81736e-41	1.02559e-38	P-loop containing nucleoside triphosphate hydrolases superfamily protein
Zm00001d049938	Chr4	134.474	3.19787	0.329672	2.5774e-23	1.69625e-21	P-loop containing nucleoside triphosphate hydrolases superfamily protein
Zm00001d026586	Chr10	1583.94	2.34902	0.16669	2.30197e-46	6.22018e-44	polyamine oxidase
Zm00001d024423	Chr10	1489.07	3.03189	0.146677	3.44217e-96	5.09116e-93	polymerase gamma
Zm00001d023451	Chr10	662.368	5.3072	0.266191	2.54591e-89	3.25205e-86	Polynucleotidyl transferase, ribonuclease H-like superfamily protein
Zm00001d028151	Chr1	1612.88	-3.65876	0.236455	3.2834e-55	1.31814e-52	polyol/monosaccharide transporter
Zm00001d014043	Chr5	5.82407	4.20556	1.62079	0.000260671	0.00131799	PPPDE putative thiol peptidase family protein
Zm00001d038783	Chr6	105.359	-2.54872	0.353454	3.45077e-14	9.27976e-13	profilin
Zm00001d005851	Chr2	60.763	2.15587	0.377897	6.01259e-10	9.10376e-09	Prolyl oligopeptidase family protein
Zm00001d002026	Chr2	12.9832	-3.9453	1.01787	6.63152e-06	4.8645e-05	Protein kinase superfamily protein
Zm00001d011433	Chr8	180.944	-2.07469	0.225829	2.74891e-21	1.51768e-19	Protein kinase superfamily protein
Zm00001d038915	Chr6	259.591	-2.01546	0.314617	9.66365e-12	1.92738e-10	Protein kinase superfamily protein
Zm00001d039928	Chr3	59.8095	2.32187	0.339986	8.79504e-13	2.01269e-11	Protein kinase superfamily protein
Zm00001d048342	Chr9	501.592	2.37042	0.181045	1.87428e-40	3.87286e-38	Protein kinase superfamily protein
Zm00001d039924	Chr3	15.0976	2.82834	0.780531	2.1572e-05	0.000140882	Protein kinase superfamily protein
Zm00001d000143	B73V4_ctg193	95.1714	2.04444	0.319144	9.74294e-12	1.94182e-10	Protein of unknown function (DUF1336)
Zm00001d039112	Chr6	47.5783	-2.20181	0.340553	7.9449e-12	1.59819e-10	Protein of unknown function (DUF1645)
Zm00001d013593	Chr5	349.761	-3.65454	0.221574	1.91261e-62	9.42949e-60	Protein of unknown function (DUF1677)
Zm00001d045017	Chr9	123.586	-2.18577	0.44788	6.50151e-08	7.03525e-07	Protein of unknown function (DUF1677)
Zm00001d044534	Chr3	304.481	-2.43169	0.263473	1.9825e-21	1.11648e-19	Protein of Unknown Function (DUF239)
Zm00001d013468	Chr5	93.254	-2.01372	0.283547	7.35507e-14	1.89452e-12	Protein of unknown function (DUF3049)
Zm00001d003520	Chr2	224.081	2.75716	0.236795	2.53653e-32	3.44355e-30	Protein of unknown function (DUF3537)
Zm00001d042239	Chr3	13.6266	-3.46518	0.775351	6.8519e-07	6.14202e-06	Protein of unknown function (DUF567)
Zm00001d036267	Chr6	33.8167	2.26305	0.519638	8.24799e-07	7.26599e-06	Protein of unknown function (DUF569)
Zm00001d020589	Chr7	489.881	-2.10573	0.213401	4.12951e-24	2.90119e-22	Protein of unknown function (DUF581)
Zm00001d022006	Chr7	78.9798	-2.27853	0.368023	3.90916e-11	7.15204e-10	Protein of unknown function (DUF620)
Zm00001d022598	Chr7	7.97271	2.366	1.10996	0.0016961	0.00684629	Protein of unknown function (DUF630 and DUF632)
Zm00001d013958	Chr5	1104.69	-2.39792	0.139315	1.66371e-67	9.35072e-65	Protein of unknown function (DUF789)
Zm00001d052977	Chr4	913.939	-2.42379	0.173757	2.35936e-45	6.13913e-43	Protein RNA-directed DNA methylation
Zm00001d023781	Chr10	504.12	2.24487	0.2078	2.04919e-28	2.02769e-26	pumilio
Zm00001d050026	Chr4	216.228	2.38263	0.194232	1.18013e-35	1.99783e-33	purple acid phosphatase
Zm00001d050694	Chr4	381.627	2.49775	0.24353	4.66526e-26	3.93703e-24	Pyridoxal phosphate (PLP)-dependent transferases superfamily protein
Zm00001d039685	Chr3	5870.93	-2.34602	0.165512	8.81478e-47	2.40498e-44	Raffinose synthase family protein
Zm00001d027882	Chr1	571.309	4.05234	0.22822	7.7266e-72	5.42832e-69	Raffinose synthase family protein
Zm00001d044526	Chr3	77.9305	2.61165	0.723344	1.21512e-05	8.42106e-05	Ran BP2/NZF zinc finger-like superfamily protein
Zm00001d019411	Chr7	67.4708	2.00355	0.412064	8.56319e-08	9.06376e-07	receptor lectin kinase
Zm00001d019334	Chr7	139.363	3.06892	0.496924	3.56417e-11	6.56813e-10	receptor lectin kinase
Zm00001d048054	Chr9	45.4534	-2.06987	0.673359	8.18842e-05	0.00046761	receptor-like kinase
Zm00001d037973	Chr6	4.5585	3.45754	1.89333	0.00185763	0.00740575	receptor-like protein kinase
Zm00001d028651	Chr1	981.953	3.23836	0.932831	1.98588e-05	0.000130665	receptor-like protein kinase-related family protein
Zm00001d042880	Chr3	1353.62	-2.43359	0.170925	3.64108e-47	1.02322e-44	Regulator of chromosome condensation (RCC1) family protein
Zm00001d019245	Chr7	24.5902	3.75817	0.824787	1.66169e-07	1.67612e-06	Remorin family protein
Zm00001d031993	Chr1	46.3001	3.91056	1.00825	5.27791e-06	3.9573e-05	Rhamnogalacturonate lyase family protein
Zm00001d037784	Chr6	1992.92	-5.10306	0.506589	3.57409e-25	2.77456e-23	rhamnose biosynthesis
Zm00001d016016	Chr5	705.77	-3.04939	0.531046	4.59608e-10	7.08497e-09	RHO guanyl-nucleotide exchange factor
Zm00001d046109	Chr9	5.00056	2.79725	1.58956	0.00339653	0.0125048	Ribosomal protein L14p/L23e family protein
Zm00001d022032	Chr7	712.152	4.71218	0.253557	1.1694e-78	9.66543e-76	Ribosome inactivating protein domain containing protein
Zm00001d018390	Chr5	116.315	-2.16962	0.404111	5.24467e-09	6.8171e-08	RING/U-box superfamily protein
Zm00001d006417	Chr2	734.583	-2.04999	0.185936	2.09178e-29	2.26089e-27	RING/U-box superfamily protein
Zm00001d032849	Chr1	560.345	2.46434	0.153901	3.70223e-59	1.65143e-56	RING/U-box superfamily protein
Zm00001d005195	Chr2	65.8139	2.49533	0.573971	5.78978e-07	5.27918e-06	RING/U-box superfamily protein
Zm00001d051121	Chr4	127.878	2.61692	0.287244	7.6251e-21	4.00524e-19	RmlC-like cupins superfamily protein
Zm00001d050838	Chr4	279.922	2.07107	0.239964	3.70498e-19	1.68748e-17	RNA-binding protein 47C'
Zm00001d011900	Chr8	64.1956	-2.04403	0.448841	3.17796e-07	3.04594e-06	RNA-binding protein-defense related
Zm00001d043734	Chr3	241.367	-2.88974	0.304557	1.70911e-22	1.0396e-20	S-adenosyl-L-methionine-dependent methyltransferases superfamily protein
Zm00001d036103	Chr6	194.514	3.29325	0.279059	1.99098e-33	2.82578e-31	S-adenosyl-L-methionine-dependent methyltransferases superfamily protein
Zm00001d002806	Chr2	6.29608	2.92187	1.36621	0.00168067	0.0067918	salt tolerance homolog2
Zm00001d024302	Chr10	21.8718	-4.18417	0.884763	1.21879e-07	1.25967e-06	Scorpion toxin-like knottin superfamily protein
Zm00001d003924	Chr2	241.919	-2.03386	0.22375	6.61477e-21	3.50072e-19	senescence-related gene
Zm00001d011735	Chr8	877.509	-2.14315	0.238962	2.10498e-20	1.05821e-18	serine acetyltransferase 1;1
Zm00001d011425	Chr8	26.604	-2.27819	0.819117	0.000227854	0.00117017	serine carboxypeptidase-like
Zm00001d003504	Chr2	853.266	-2.93425	0.429494	4.39486e-13	1.02835e-11	Serine hydrolase (FSH1) domain containing protein
Zm00001d008283	Chr8	106.743	2.23117	0.488774	2.65506e-07	2.57551e-06	Serine protease inhibitor (SERPIN) family protein
Zm00001d011079	Chr8	1388.97	3.45431	0.691649	2.80132e-08	3.22766e-07	Serine protease inhibitor, potato inhibitor I-type family protein
Zm00001d012626	Chr8	262.526	-2.35533	0.801956	0.000133616	0.000725581	serine-rich protein-related
Zm00001d040263	Chr3	12780	-2.81247	0.19397	7.53387e-49	2.40587e-46	shaggy-related kinase
Zm00001d002128	Chr2	302.247	-2.85485	0.653302	5.56625e-07	5.08858e-06	shikimate kinase
Zm00001d017387	Chr5	636.645	-2.5941	0.482934	4.08125e-09	5.39978e-08	shortage in chiasmata
Zm00001d031359	Chr1	7.90836	2.35608	1.39228	0.00260207	0.00992984	S-locus lectin protein kinase family protein
Zm00001d000213	B73V4_ctg129	359.862	2.03979	0.212564	4.73631e-23	3.05275e-21	Small GTP-binding protein
Zm00001d004006	Chr2	6625.08	2.1419	0.170088	8.23881e-38	1.54351e-35	SNF1-related protein kinase regulatory subunit gamma
Zm00001d007363	Chr2	7.60821	6.29886	2.91671	0.000134517	0.00073005	somatic embryogenesis receptor-like kinase
Zm00001d006028	Chr2	44.8033	-2.24238	0.504721	5.64583e-07	5.15127e-06	squamosa promoter binding protein-like
Zm00001d033206	Chr1	118.421	-2.13647	0.373865	6.82324e-10	1.02156e-08	Stabilizer of iron transporter SufD / Polynucleotidyl transferase
Zm00001d002038	Chr2	20417.8	-2.5153	0.16691	1.82981e-52	6.76596e-50	sulfate transporter
Zm00001d048189	Chr9	195.444	-2.00325	0.81113	0.000550288	0.00256284	sulfate transporter 1;2
Zm00001d025284	Chr10	109.47	2.37768	0.563138	1.27252e-06	1.08103e-05	SUPPRESSOR OF AUXIN RESISTANCE
Zm00001d006288	Chr2	11.3688	3.6804	1.57689	0.000796274	0.00354457	SUPPRESSOR OF AUXIN RESISTANCE
Zm00001d051807	Chr4	306.538	-2.01377	0.303047	2.10136e-12	4.53901e-11	Tetratricopeptide repeat (TPR)-like superfamily protein
Zm00001d043656	Chr3	11.4133	2.45462	1.56188	0.00198392	0.00783804	Tetratricopeptide repeat (TPR)-like superfamily protein
Zm00001d044228	Chr3	20969.6	4.06988	0.358257	3.91061e-31	4.79894e-29	thiazole biosynthetic enzyme, chloroplast (ARA6) (THI1) (THI4)
Zm00001d023870	Chr10	18.2001	-2.51676	1.35229	0.00164496	0.00667095	Thioredoxin superfamily protein
Zm00001d034705	Chr1	9461.35	-2.02489	0.641089	7.69934e-05	0.000442197	Thylakoid soluble phosphoprotein TSP9 domain containing protein
Zm00001d003336	Chr2	50.8078	2.42021	0.523813	2.54031e-07	2.47188e-06	TNP1/EN/SPM transposase domain containing protein
Zm00001d051362	Chr4	616.853	-2.15616	0.236911	5.68629e-21	3.03218e-19	tonoplast intrinsic protein 2;3
Zm00001d037779	Chr6	8468.72	2.95661	0.167367	2.20815e-71	1.5135e-68	tonoplast intrinsic protein 4;1
Zm00001d045238	Chr9	52.182	-2.25248	0.544385	1.89198e-06	1.55055e-05	Transcription elongation factor Elf1 like domain containing protein
Zm00001d041534	Chr3	36.1939	2.6576	0.570973	1.46683e-07	1.49459e-06	Transmembrane amino acid transporter family protein
Zm00001d004633	Chr2	6.81106	2.72973	1.72253	0.00369189	0.0134182	Transmembrane amino acid transporter family protein
Zm00001d032911	Chr1	16.6688	5.89021	1.74701	1.27402e-05	8.79884e-05	TRICHOME BIREFRINGENCE-LIKE
Zm00001d016441	Chr5	4015.15	-2.4534	0.442162	1.51961e-09	2.14486e-08	Tyrosine transaminase family protein
Zm00001d016666	Chr5	4.21952	3.38147	1.81794	0.00177643	0.00712549	Ubiquitin carboxyl-terminal hydrolase family protein
Zm00001d002238	Chr2	129.104	6.06105	0.501953	1.03858e-33	1.49673e-31	ubiquitin-specific protease
Zm00001d004134	Chr2	20.8093	4.01969	0.795167	5.55564e-08	6.09386e-07	U-box domain-containing protein kinase family protein
Zm00001d041763	Chr3	1108.94	-4.88238	0.624196	2.38871e-16	8.1863e-15	UDP-glucosyl transferase 85A3
Zm00001d038763	Chr6	90.7805	-2.53053	0.424205	1.52974e-10	2.54673e-09	UDP-glucosyl transferase 88A1
Zm00001d012780	Chr8	163.47	-2.17651	0.417806	1.08854e-08	1.34996e-07	UDP-glucosyl transferase 88A1
Zm00001d006446	Chr2	4547.21	-5.20591	0.566408	1.81637e-21	1.02497e-19	UDP-Glycosyltransferase superfamily protein
Zm00001d037383	Chr6	4358.75	-3.67958	0.597947	3.69724e-11	6.78641e-10	UDP-Glycosyltransferase superfamily protein
Zm00001d045254	Chr9	26.4866	-3.08231	0.827521	8.33074e-06	5.98595e-05	UDP-Glycosyltransferase superfamily protein
Zm00001d037382	Chr6	177.688	-2.47229	0.321958	9.28208e-16	2.96752e-14	UDP-Glycosyltransferase superfamily protein
Zm00001d033690	Chr1	109.576	-2.09121	0.262565	1.27879e-16	4.52034e-15	UDP-Glycosyltransferase superfamily protein
Zm00001d011429	Chr8	20.8016	-2.91678	0.992776	0.000132011	0.000717972	urophorphyrin methylase
Zm00001d047568	Chr9	38.4544	-2.23128	0.450039	4.75359e-08	5.26341e-07	VQ motif-containing protein
Zm00001d023563	Chr10	8.22944	-2.04018	1.21567	0.00309495	0.0115473	wall associated kinase
Zm00001d018238	Chr5	769.048	2.2129	0.193095	1.26822e-31	1.64237e-29	WCRKC thioredoxin
Zm00001d043569	Chr3	356.901	2.35098	0.231733	2.50151e-25	1.95814e-23	WRKY DNA-binding protein
Zm00001d034888	Chr1	9.61043	2.99943	1.18973	0.000449397	0.00213923	WRKY DNA-binding protein
Zm00001d002410	Chr2	46.3885	-3.5245	0.917942	4.13757e-06	3.17776e-05	xyloglucan endotransglucosylase/hydrolase
Zm00001d002192	Chr2	26.6116	-2.7173	1.12381	0.000464204	0.00220356	xyloglucan endotransglucosylase/hydrolase
Zm00001d017429	Chr5	388.226	-4.144	0.644746	5.76522e-12	1.17829e-10	YELLOW STRIPE like
Zm00001d022562	Chr7	18.9288	-2.99925	0.890017	3.66031e-05	0.000226319	zinc finger (C3HC4-type RING finger) family protein
Zm00001d036965	Chr6	294.546	-2.17721	0.365345	1.57327e-10	2.61301e-09	zinc transporter 4 precursor

## Sheet: CML536_DEGs
Gene_ID	Chromosome	baseMean	log2FoldChange	lfcSE	pvalue	padj	Protein Name
Zm00001d040842	Chr3	6403.12	2.19456	0.173455	7.96853e-38	1.54573e-35	12-oxophytodienoate reductase
Zm00001d044906	Chr9	20.0156	3.80674	1.29747	0.000194804	0.00102966	12-oxophytodienoate reductase
Zm00001d019028	Chr7	11.9784	-2.00123	1.14934	0.00327342	0.0122672	20S proteasome alpha subunit E1
Zm00001d041663	Chr3	11.9706	6.5475	2.62163	5.21086e-06	3.87829e-05	23 kDa jasmonate-induced protein
Zm00001d045145	Chr9	1362.01	2.39731	0.56736	1.08585e-06	9.29359e-06	2-oxoglutarate (2OG) and Fe(II)-dependent oxygenase superfamily protein
Zm00001d013725	Chr5	569.32	2.89805	0.266853	7.1142e-29	7.92533e-27	2-oxoglutarate (2OG) and Fe(II)-dependent oxygenase superfamily protein
Zm00001d037487	Chr6	177.866	3.63817	0.284802	1.54873e-38	3.18223e-36	2-oxoglutarate (2OG) and Fe(II)-dependent oxygenase superfamily protein
Zm00001d044954	Chr9	199.98	7.2706	0.718307	3.8268e-24	2.83071e-22	2-oxoglutarate (2OG) and Fe(II)-dependent oxygenase superfamily protein
Zm00001d051787	Chr4	33.2764	-3.81445	0.604409	2.17433e-11	3.955e-10	3-ketoacyl-CoA synthase
Zm00001d051529	Chr4	2531.81	-2.80047	0.166501	1.40794e-64	1.34672e-61	4-coumarate:CoA ligase
Zm00001d050224	Chr4	27.9608	2.32302	1.01399	0.000825693	0.00370015	4-coumarate:CoA ligase
Zm00001d048085	Chr9	405.683	-2.31846	0.27074	8.57681e-19	3.78239e-17	ABI five binding protein
Zm00001d009707	Chr8	485.362	2.33459	0.171731	3.6898e-43	1.03385e-40	ABI-1-like
Zm00001d014294	Chr5	48289.5	-2.84717	0.107911	2.39676e-154	3.32419e-150	acetyl-CoA carboxylase
Zm00001d040769	Chr3	62.9664	-2.33572	0.63203	1.36911e-05	9.37723e-05	aconitase
Zm00001d049851	Chr4	231.002	-2.41003	0.213375	1.11936e-30	1.41781e-28	ACT domain repeat
Zm00001d051388	Chr4	22.6832	-3.2146	0.809913	4.52725e-06	3.41161e-05	actin depolymerizing factor
Zm00001d002714	Chr2	23.4725	-3.06601	1.12911	0.000305262	0.00153539	actin depolymerizing factor
Zm00001d039337	Chr3	102.15	-3.06814	0.383073	7.45336e-17	2.57791e-15	Acyl-coenzyme A:6-aminopenicillanic acid acyl-transferase domain containing protein
Zm00001d009118	Chr8	187.843	3.38524	0.50609	9.70056e-13	2.10222e-11	Adenine nucleotide alpha hydrolases-like superfamily protein
Zm00001d025142	Chr10	485.713	5.64076	0.576436	3.2871e-24	2.4577e-22	Adenine nucleotide alpha hydrolases-like superfamily protein
Zm00001d006787	Chr2	145.934	2.33988	0.309525	2.43841e-15	7.06783e-14	Agenet domain-containing protein
Zm00001d038750	Chr6	5.14076	-3.45164	2.05701	0.00354743	0.0131466	ALA-interacting subunit
Zm00001d049059	Chr4	34527	2.02043	0.187506	3.09617e-28	3.2906e-26	alcohol dehydrogenase
Zm00001d034453	Chr1	6865.03	-4.20875	0.440512	9.57099e-23	6.20303e-21	Aldolase-type TIM barrel family protein
Zm00001d020008	Chr7	81.1912	-3.90563	0.7204	3.44144e-09	4.54148e-08	Aldolase-type TIM barrel family protein
Zm00001d034461	Chr1	26760.3	-3.76241	0.476045	2.00621e-16	6.59362e-15	Aldolase-type TIM barrel family protein
Zm00001d020636	Chr7	46209.7	2.67389	0.169333	1.26864e-56	7.18178e-54	aleurain-like protease
Zm00001d004909	Chr2	8.58731	-2.75636	1.491	0.002205	0.00873155	alpha carbonic anhydrase
Zm00001d005844	Chr2	7.78144	-2.26218	1.89052	0.00561864	0.0195307	alpha carbonic anhydrase
Zm00001d003781	Chr2	2298.7	-2.04053	0.171776	1.4268e-33	2.11647e-31	alpha carbonic anhydrase
Zm00001d022529	Chr7	119.891	-3.6792	0.366783	7.31192e-25	5.79501e-23	alpha/beta-Hydrolases superfamily protein
Zm00001d020732	Chr7	418.233	-2.53163	0.349868	3.69565e-14	9.36198e-13	alpha/beta-Hydrolases superfamily protein
Zm00001d042596	Chr3	3461.97	-2.06992	0.137199	1.75699e-52	7.86083e-50	alpha/beta-Hydrolases superfamily protein
Zm00001d041217	Chr3	587.432	2.52762	0.537839	1.23642e-07	1.26604e-06	alpha/beta-Hydrolases superfamily protein
Zm00001d048009	Chr9	180.494	3.08779	0.518109	1.0805e-10	1.80445e-09	alpha/beta-Hydrolases superfamily protein
Zm00001d006841	Chr2	1151.59	3.75152	0.210256	2.88876e-72	4.00657e-69	alpha/beta-Hydrolases superfamily protein
Zm00001d012229	Chr8	326.086	-2.04828	0.314164	5.87123e-12	1.14872e-10	amino acid permease
Zm00001d017249	Chr5	1128.71	-2.26191	0.149138	5.1856e-53	2.48006e-50	ammonium transporter 1;2
Zm00001d039739	Chr3	33.0648	-2.01692	0.866542	0.00106621	0.00463422	annexin
Zm00001d024103	Chr10	61.6056	-2.98945	0.72429	2.34072e-06	1.87874e-05	AP2/B3-like transcriptional factor family protein
Zm00001d039394	Chr3	29.4806	-2.272	0.880663	0.00051044	0.00242077	Arabidopsis thaliana gibberellin 2-oxidase
Zm00001d029573	Chr1	63.6296	-2.75139	0.631214	8.21726e-07	7.19049e-06	Argonaute family protein
Zm00001d047937	Chr9	215.279	-2.1522	0.23469	3.99282e-21	2.21513e-19	armadillo repeat only
Zm00001d025047	Chr10	12.51	2.38432	1.47923	0.0031606	0.011899	ascorbate peroxidase
Zm00001d034851	Chr1	814.484	-2.10883	0.140619	6.95022e-52	2.83518e-49	aspartate kinase
Zm00001d004924	Chr2	8.26944	3.78952	1.72378	0.00117913	0.00506472	AT hook motif DNA-binding family protein
Zm00001d029823	Chr1	13.7572	4.19428	1.20497	8.31683e-05	0.000478831	AtL5
Zm00001d025598	Chr10	85.8159	2.22252	0.37888	2.46177e-10	3.90657e-09	ATP-dependent RNA helicase, mitochondrial, putative
Zm00001d000288	B73V4_ctg104	7.08146	5.119	2.83067	0.000553801	0.00260724	AUX/IAA transcriptional regulator family protein
Zm00001d000434	B73V4_ctg3	122.542	3.15934	0.469486	9.6119e-13	2.08626e-11	AZA-guanine resistant1
Zm00001d031907	Chr1	20.7033	-2.51991	1.24896	0.00174346	0.00712459	Barwin-like endoglucanases superfamily protein
Zm00001d031906	Chr1	20.6018	-2.18738	1.58668	0.00463887	0.0166022	Barwin-like endoglucanases superfamily protein
Zm00001d029794	Chr1	59.8566	3.08106	0.712352	7.41009e-07	6.54822e-06	basic chitinase
Zm00001d014842	Chr5	74.3232	3.40677	0.797513	7.45523e-07	6.58391e-06	basic chitinase
Zm00001d014840	Chr5	880.335	5.19377	1.12511	8.71443e-08	9.19124e-07	basic chitinase
Zm00001d025752	Chr10	228.166	-4.83436	0.338917	1.81745e-47	6.38155e-45	basic helix-loop-helix (bHLH) DNA-binding superfamily protein
Zm00001d043699	Chr3	14.366	-4.17344	1.04092	3.98255e-06	3.04414e-05	basic helix-loop-helix (bHLH) DNA-binding superfamily protein
Zm00001d017677	Chr5	28.9832	-3.5984	0.83293	9.19738e-07	8.0027e-06	basic helix-loop-helix (bHLH) DNA-binding superfamily protein
Zm00001d011847	Chr8	185.534	-3.35482	1.27407	0.000337685	0.0016823	basic helix-loop-helix (bHLH) DNA-binding superfamily protein
Zm00001d029339	Chr1	1749.24	-2.83354	0.499152	9.76068e-10	1.41016e-08	basic helix-loop-helix (bHLH) DNA-binding superfamily protein
Zm00001d024522	Chr10	23.2751	2.86272	0.857665	4.54142e-05	0.000279508	basic helix-loop-helix (bHLH) DNA-binding superfamily protein
Zm00001d019127	Chr7	11.218	6.28065	2.71769	3.27642e-05	0.00020731	basic helix-loop-helix (bHLH) DNA-binding superfamily protein
Zm00001d041230	Chr3	6.85208	-5.18954	1.78804	8.47117e-05	0.000486655	basic pathogenesis-related protein
Zm00001d048455	Chr9	24.6927	-3.66762	0.839643	7.8046e-07	6.86839e-06	Basic-leucine zipper (bZIP) transcription factor family protein
Zm00001d052733	Chr4	30.6763	-2.8501	0.928388	0.000106355	0.00059696	BCL-2-associated athanogene
Zm00001d024037	Chr10	1082.64	-4.97366	0.583138	1.18693e-18	5.1284e-17	beta glucosidase
Zm00001d041776	Chr3	5.40127	-2.95001	1.83423	0.00349186	0.0129684	beta glucosidase
Zm00001d023994	Chr10	448.096	-2.5616	1.02378	0.000562563	0.00264138	beta glucosidase
Zm00001d029164	Chr1	2980.21	-2.30386	0.15662	4.35679e-50	1.61137e-47	beta-amylase
Zm00001d014083	Chr5	99.127	-2.08091	0.675872	0.000136167	0.000744701	beta-amylase
Zm00001d002589	Chr2	1409.63	-2.20576	0.223432	4.61275e-24	3.35835e-22	beta-carotene hydroxylase
Zm00001d025846	Chr10	292.766	2.32298	0.290773	9.70167e-17	3.29797e-15	beta-glucosidase
Zm00001d026056	Chr10	630.468	-3.17916	0.295659	4.2641e-28	4.49741e-26	beta-hydroxylase
Zm00001d029190	Chr1	185.057	-2.17761	0.284743	1.6949e-15	4.96987e-14	beta-ketoacyl reductase
Zm00001d005146	Chr2	9.77882	-2.56564	1.54261	0.00302154	0.0114438	Bifunctional inhibitor/lipid-transfer protein/seed storage 2S albumin superfamily protein
Zm00001d042867	Chr3	16771.5	-2.26081	0.431947	1.26459e-08	1.52448e-07	Bowman-Birk type trypsin inhibitor
Zm00001d008548	Chr8	52.4311	2.72861	0.848768	5.34542e-05	0.000322762	Bowman-Birk type wound-induced proteinase inhibitor WIP1
Zm00001d034032	Chr1	392.932	-2.66521	0.292321	6.00234e-21	3.284e-19	Calcium-dependent phosphotriesterase superfamily protein
Zm00001d010659	Chr8	16.3804	-2.03746	1.68085	0.00585817	0.0202215	calcium-dependent protein kinase
Zm00001d028829	Chr1	44.493	-2.9637	0.611182	8.17945e-08	8.65435e-07	Calmodulin-binding protein
Zm00001d018122	Chr5	17.3317	-3.49899	1.123	9.89811e-05	0.000559648	carbon/nitrogen insensitive
Zm00001d025549	Chr10	7.06871	-2.86602	1.40202	0.00167473	0.00688533	carboxyesterase
Zm00001d054044	Chr4	172881	2.86306	0.445853	1.07119e-11	2.0241e-10	catalase
Zm00001d008812	Chr8	75.8446	2.31321	0.451479	1.82422e-08	2.13781e-07	CCCH-type zinc finger family protein
Zm00001d017241	Chr5	338.35	2.74721	0.23765	4.72213e-32	6.42094e-30	CCT motif -containing response regulator protein
Zm00001d051114	Chr4	119.894	2.92777	0.317121	1.80279e-21	1.03109e-19	CCT motif -containing response regulator protein
Zm00001d026282	Chr10	1870.24	-2.107	0.190816	2.16253e-29	2.50989e-27	cell wall-plasma membrane linker protein
Zm00001d019317	Chr7	97.3913	-2.68211	0.462541	4.98901e-10	7.52121e-09	cellulose synthase A2
Zm00001d024531	Chr10	210.671	-3.86915	0.378186	1.26169e-25	1.05415e-23	cellulose synthase-like D5
Zm00001d020560	Chr7	260.38	-2.08045	0.240769	5.01727e-19	2.29282e-17	Cellulose-synthase-like C5
Zm00001d003274	Chr2	49.3876	2.72688	1.02413	0.000234071	0.00121295	CENP-S associating Centromere protein X domain containing protein
Zm00001d007403	Chr2	8218.51	-6.96935	0.671695	2.90288e-26	2.63147e-24	Chalcone and stilbene synthase family protein
Zm00001d052673	Chr4	14500.6	-4.95321	0.226047	1.69901e-107	5.8911e-104	Chalcone and stilbene synthase family protein
Zm00001d044683	Chr3	2545.15	-5.70509	0.416682	1.06409e-43	3.10704e-41	Chalcone-flavanone isomerase family protein
Zm00001d045036	Chr9	403.79	-3.03408	0.291813	2.01715e-26	1.85893e-24	Chaperone DnaJ-domain superfamily protein
Zm00001d044426	Chr3	81.6649	6.53595	0.886743	2.26095e-13	5.25705e-12	Chaperone DnaJ-domain superfamily protein
Zm00001d018966	Chr7	311.874	-2.02262	0.220338	3.75975e-21	2.09001e-19	chitinase A
Zm00001d003190	Chr2	63.6367	2.96996	0.968244	7.16591e-05	0.00042051	Chitinase family protein
Zm00001d007827	Chr2	811.674	-3.18979	0.706443	4.0177e-07	3.73232e-06	Chlorophyll A-B binding family protein
Zm00001d037849	Chr6	17.261	2.41656	1.0825	0.000872539	0.0038831	cinnamate-4-hydroxylase
Zm00001d032152	Chr1	9781.34	-2.33171	0.180574	3.25313e-39	7.1618e-37	cinnamoyl coa reductase
Zm00001d013568	Chr5	36726.4	2.15171	0.138369	1.0188e-55	5.33216e-53	cold, circadian rhythm, and rna binding
Zm00001d004905	Chr2	13.3419	-3.96595	0.97762	3.47541e-06	2.69814e-05	Concanavalin A-like lectin protein kinase family protein
Zm00001d004906	Chr2	40.0738	-3.40236	0.631022	4.44051e-09	5.76393e-08	Concanavalin A-like lectin protein kinase family protein
Zm00001d019222	Chr7	40.0501	-4.18596	0.649635	1.15677e-11	2.18135e-10	conserved hypothetical protein
Zm00001d029052	Chr1	16.1327	-3.83202	0.878822	7.97476e-07	6.99816e-06	conserved hypothetical protein
Zm00001d037743	Chr6	65.67	-3.36719	0.455132	1.14708e-14	3.08621e-13	conserved hypothetical protein
Zm00001d011073	Chr8	938.612	-3.31802	0.257319	3.75346e-39	8.19821e-37	conserved hypothetical protein
Zm00001d038126	Chr6	3928.43	-3.28975	0.164106	1.68259e-90	3.59026e-87	conserved hypothetical protein
Zm00001d029869	Chr1	7.15081	-3.28196	1.41556	0.000894914	0.00396867	conserved hypothetical protein
Zm00001d009586	Chr8	58.996	-2.16355	0.502649	1.20336e-06	1.02267e-05	conserved hypothetical protein
Zm00001d048316	Chr9	61.4909	-2.13077	0.643366	6.04543e-05	0.000360671	conserved hypothetical protein
Zm00001d020713	Chr7	10.1586	-2.01713	0.948645	0.00173415	0.00709177	conserved hypothetical protein
Zm00001d036522	Chr6	109.32	2.08517	0.348184	1.72549e-10	2.8023e-09	conserved hypothetical protein
Zm00001d001779	Chr2	695.841	2.66483	0.598992	3.71323e-07	3.46339e-06	conserved hypothetical protein
Zm00001d003161	Chr2	77.1761	2.69724	0.576792	1.20534e-07	1.23604e-06	conserved hypothetical protein
Zm00001d044801	Chr9	132.905	3.04861	0.351332	2.57944e-19	1.22309e-17	conserved hypothetical protein
Zm00001d028900	Chr1	7.30109	3.30169	1.84429	0.00216038	0.00858057	conserved hypothetical protein
Zm00001d000176	B73V4_ctg181	220.038	-2.45637	0.238924	6.60313e-26	5.74183e-24	CONSTANS-like
Zm00001d018699	Chr7	547.312	2.52169	0.2604	2.47688e-23	1.68398e-21	COPI associated protein domain containing protein
Zm00001d038860	Chr6	298.356	3.05868	0.276958	1.60371e-29	1.86913e-27	Cotton fibre expressed protein domain containing protein
Zm00001d021208	Chr7	66.1248	-6.51266	1.52446	1.04691e-06	8.9936e-06	C-repeat/DRE binding factor
Zm00001d019252	Chr7	44.6992	5.13201	0.895598	2.31649e-09	3.14832e-08	cryptochrome-interacting basic-helix-loop-helix
Zm00001d027974	Chr1	77.4929	2.00856	0.418424	9.49101e-08	9.92352e-07	cullin-associated and neddylation dissociated
Zm00001d002773	Chr2	80.176	2.6144	0.411624	1.43379e-11	2.65323e-10	Cupredoxin superfamily protein
Zm00001d050475	Chr4	6.05449	-3.32033	1.60294	0.00161628	0.0066797	Cyclin D2;1
Zm00001d017441	Chr5	515.209	-2.1349	0.304429	1.97177e-13	4.61171e-12	cyclin p4;3
Zm00001d040362	Chr3	67.752	-2.34474	0.75481	0.000110518	0.000617331	cycling DOF factor
Zm00001d032999	Chr1	623.887	-2.11192	0.186183	6.66948e-31	8.64507e-29	cycling DOF factor
Zm00001d051908	Chr4	86592.5	2.0222	0.163304	2.25036e-36	3.97598e-34	Cystathionine beta-synthase (CBS) family protein
Zm00001d031971	Chr1	11.4828	-5.45883	1.30729	4.75811e-06	3.57393e-05	Cysteine proteinases superfamily protein
Zm00001d021615	Chr7	10863	2.08948	0.153152	1.52992e-43	4.37509e-41	Cysteine proteinases superfamily protein
Zm00001d006239	Chr2	192.374	2.83376	0.499804	6.70928e-10	9.92579e-09	Cysteine proteinases superfamily protein
Zm00001d005365	Chr2	19.5715	5.33419	1.53183	2.10829e-05	0.000138583	Cysteine proteinases superfamily protein
Zm00001d006527	Chr2	148.741	2.30324	0.408823	1.14502e-09	1.63384e-08	cysteine-rich RLK (RECEPTOR-like protein kinase)
Zm00001d013191	Chr5	7671.37	-2.06569	0.158006	3.87797e-40	8.81731e-38	cytochrome b6f complex subunit (petM), putative
Zm00001d017077	Chr5	7628.35	-4.82214	0.36435	4.57467e-41	1.10738e-38	Cytochrome P450 superfamily protein
Zm00001d050955	Chr4	254.836	-2.53715	0.404892	2.68704e-11	4.83684e-10	Cytochrome P450 superfamily protein
Zm00001d040764	Chr3	63.7611	2.02598	0.407177	4.35478e-08	4.82803e-07	cytochrome P450, family 709, subfamily B, polypeptide
Zm00001d006947	Chr2	11.6873	5.89876	3.0919	0.00038958	0.00190458	cytochrome P450, family 709, subfamily B, polypeptide
Zm00001d048710	Chr4	8838.28	-2.46761	0.230277	8.10071e-28	8.38454e-26	cytochrome P450, family 71, subfamily B, polypeptide
Zm00001d034986	Chr6	1249.79	2.15791	0.211805	1.51225e-25	1.25219e-23	cytochrome P450, family 71, subfamily B, polypeptide
Zm00001d035178	Chr6	7135.99	2.42293	0.231166	6.1957e-27	5.8857e-25	cytochrome P450, family 71, subfamily B, polypeptide
Zm00001d028419	Chr1	174.433	3.69936	0.454659	2.45046e-17	8.94385e-16	cytochrome P450, family 76, subfamily C, polypeptide
Zm00001d029526	Chr1	29.1121	-2.66764	0.640749	2.09864e-06	1.69473e-05	cytochrome P450, family 78, subfamily A, polypeptide
Zm00001d047452	Chr9	1628.44	-5.26432	0.657106	9.00887e-17	3.07755e-15	cytochrome P450, family 93, subfamily D, polypeptide
Zm00001d032114	Chr1	218.559	-2.10352	0.336739	3.43437e-11	6.11464e-10	D-3-phosphoglycerate dehydrogenase
Zm00001d039524	Chr3	178.427	-2.56511	0.969622	0.000391797	0.00191406	DDE superfamily endonuclease domain containing protein
Zm00001d037519	Chr6	2082.41	3.26481	0.215417	3.79538e-53	1.84702e-50	Development and cell death domain containing protein
Zm00001d007485	Chr2	1592.02	2.92614	0.497605	1.77872e-10	2.88033e-09	disease resistance family protein / LRR family protein
Zm00001d051614	Chr4	20.3764	-2.07863	1.45625	0.00472006	0.0168403	DNA (cytosine-5)-methyltransferase
Zm00001d031275	Chr1	75.1517	-2.23812	0.507082	7.10933e-07	6.30856e-06	DNA glycosylase superfamily protein
Zm00001d012578	Chr8	185.43	-2.0631	0.250274	1.39452e-17	5.27731e-16	DNA glycosylase superfamily protein
Zm00001d008392	Chr8	44.99	2.19761	0.617393	1.74199e-05	0.000116745	DNAJ-like
Zm00001d031633	Chr1	6.1151	4.78806	2.83456	0.00086317	0.00384758	DNAse I-like superfamily protein
Zm00001d028950	Chr1	262.803	-2.25947	0.264206	1.01198e-18	4.42069e-17	DUF3148 domain containing protein
Zm00001d027581	Chr1	985.901	-2.18039	0.81298	0.000403807	0.00196754	DUF4079 domain containing protein
Zm00001d009487	Chr8	20.8674	-2.17094	0.831079	0.000484703	0.00231215	DUF4228 domain containing protein
Zm00001d027504	Chr1	26.1131	-2.18349	0.640898	4.41379e-05	0.000272318	DUF4378 domain containing protein
Zm00001d044975	Chr9	81.1046	-2.88877	1.26756	0.000865447	0.00385463	Duplicated homeodomain-like superfamily protein
Zm00001d054080	Chr4	5.83059	-2.28899	2.09287	0.00618499	0.0211574	Duplicated homeodomain-like superfamily protein
Zm00001d040504	Chr3	50.3103	-2.36262	0.533916	6.85259e-07	6.0983e-06	early nodulin-like protein
Zm00001d017896	Chr5	18.6289	-2.12356	0.908919	0.00100635	0.0044037	early nodulin-like protein
Zm00001d001906	Chr2	41.1287	-2.46131	0.856802	0.000216125	0.00113179	EPS15 homology domain
Zm00001d024324	Chr10	29.9355	-4.52867	1.15779	5.14433e-06	3.83495e-05	ERF domain protein
Zm00001d038151	Chr6	4.36659	-4.05164	2.08093	0.00130094	0.00552294	Eukaryotic aspartyl protease family protein
Zm00001d051779	Chr4	45.5994	-2.81481	0.755882	1.15544e-05	8.01669e-05	Eukaryotic aspartyl protease family protein
Zm00001d017869	Chr5	366.886	-2.45589	0.325884	3.70255e-15	1.0523e-13	Eukaryotic aspartyl protease family protein
Zm00001d050462	Chr4	42.5351	2.3992	0.59132	2.891e-06	2.28017e-05	exocyst subunit exo70 family protein F1
Zm00001d042281	Chr3	22.0925	-2.94203	1.02481	0.000188298	0.000998129	Exostosin family protein
Zm00001d038476	Chr6	58.6916	-4.23039	0.620763	5.85166e-13	1.30063e-11	expansin A10
Zm00001d029913	Chr1	148.93	-7.78907	0.679163	1.11812e-30	1.41781e-28	expansin B2
Zm00001d045209	Chr9	10.3053	-4.69899	1.25406	1.70332e-05	0.000114458	expansin B2
Zm00001d047096	Chr9	661.69	-3.60472	0.28125	9.0379e-39	1.89926e-36	expansin B2
Zm00001d016705	Chr5	1920.13	2.30021	0.161676	4.35739e-47	1.51087e-44	F1F0-ATPase inhibitor protein, putative
Zm00001d003945	Chr2	284.081	-2.03137	0.367625	2.72481e-09	3.65668e-08	farnesylated protein
Zm00001d039010	Chr6	6.90765	-3.18324	1.84846	0.00257371	0.00997934	FASCICLIN-like arabinogalactan
Zm00001d044605	Chr3	816.539	-5.11714	0.869104	2.67844e-10	4.21425e-09	fatty acid desaturase
Zm00001d000020	B73V4_ctg150	708.285	-4.21586	0.540548	4.58217e-16	1.45595e-14	fatty acid desaturase A
Zm00001d020557	Chr7	2135.1	-2.29143	0.139587	1.18314e-61	9.65272e-59	Fatty acid hydroxylase superfamily
Zm00001d028957	Chr1	35.8267	-3.23784	0.782224	1.93721e-06	1.57585e-05	F-box family protein
Zm00001d003797	Chr2	122.389	-2.26574	0.406556	1.96487e-09	2.69953e-08	ferredoxin
Zm00001d029125	Chr1	7.66937	-5.29543	1.77901	5.17616e-05	0.000313702	Ferritin-like domain containing protein
Zm00001d000128	B73V4_ctg56	10.7314	-2.82175	1.39815	0.00148018	0.00618448	Ferritin-like domain containing protein
Zm00001d028588	Chr1	68.8655	2.54181	0.431433	2.2805e-10	3.63557e-09	Fes1A
Zm00001d053652	Chr4	600.124	-2.19748	0.297976	1.33587e-14	3.57679e-13	FKBP-like peptidyl-prolyl cis-trans isomerase family protein
Zm00001d007445	Chr2	2474.64	3.64701	0.221147	2.27828e-62	1.91507e-59	flavin-binding, kelch repeat, f box
Zm00001d053091	Chr4	586.66	4.70305	0.281109	4.14966e-64	3.83691e-61	flavin-binding, kelch repeat, f box
Zm00001d021444	Chr7	1715.65	6.01602	0.426263	1.2323e-46	4.11839e-44	flavin-dependent monooxygenase
Zm00001d018184	Chr5	25.6603	-9.92748	3.00729	1.57181e-12	3.33591e-11	flavonol synthase
Zm00001d018181	Chr5	28.0335	-4.03268	1.11109	1.54166e-05	0.000104412	flavonol synthase
Zm00001d042506	Chr3	1034.56	-2.11613	0.16925	6.12608e-37	1.11066e-34	formin homology
Zm00001d049814	Chr4	8.24585	3.0113	1.53095	0.00308268	0.0116372	FRA8 homolog
Zm00001d030295	Chr1	145.917	2.15504	0.395338	3.21389e-09	4.2574e-08	fucosyltransferase
Zm00001d041356	Chr3	53.8703	5.20149	0.79167	1.16804e-11	2.19961e-10	fucosyltransferase
Zm00001d046344	Chr9	861.878	-2.0824	0.293537	1.10185e-13	2.66239e-12	GA requiring
Zm00001d023398	Chr10	61.4366	2.83406	0.409959	3.51412e-13	8.01631e-12	Galactosyl transferase GMA12/MNN10 family protein
Zm00001d028824	Chr1	25.8436	-2.11702	0.635758	5.86175e-05	0.000350883	galacturonosyltransferase-like
Zm00001d015779	Chr5	59.0188	5.8925	0.978391	5.12706e-10	7.71674e-09	G-box regulating factor
Zm00001d025844	Chr10	99.5878	3.76986	0.418523	2.00204e-20	1.05179e-18	GC-rich sequence DNA-binding factor-like protein with Tuftelin interacting domain
Zm00001d014819	Chr5	7.31322	-3.58228	1.79659	0.00188622	0.00762709	GDSL-like Lipase/Acylhydrolase superfamily protein
Zm00001d011269	Chr8	371.788	2.73123	0.368623	7.00971e-15	1.93475e-13	GDSL-like Lipase/Acylhydrolase superfamily protein
Zm00001d021929	Chr7	39.0275	-2.16386	0.525914	2.75036e-06	2.17667e-05	geranylgeranyl pyrophosphate synthase
Zm00001d037513	Chr6	216.38	-3.65837	1.5367	0.000564663	0.00264984	germin
Zm00001d026333	Chr10	2073.4	2.57257	0.198091	9.0338e-40	2.02088e-37	global transcription factor group E7
Zm00001d012395	Chr8	2243.77	-2.04394	0.175486	2.1468e-32	2.9335e-30	Glucose-1-phosphate adenylyltransferase family protein
Zm00001d006511	Chr2	20147.8	-2.0314	0.372495	4.02893e-09	5.2518e-08	glucose-6-phosphate/phosphate translocator
Zm00001d004035	Chr2	10.3273	-2.76918	1.5721	0.0023598	0.00925602	glutamate-cysteine ligase
Zm00001d033747	Chr1	2683.8	-4.22019	0.49345	9.19685e-19	4.03657e-17	glutamine synthase clone R1
Zm00001d042104	Chr3	547.006	-3.13607	0.253578	3.25868e-36	5.68507e-34	glutathione S-transferase TAU
Zm00001d025082	Chr10	19.6791	-3.93709	0.85412	2.87255e-07	2.73444e-06	Glycosyl hydrolase family 10 protein
Zm00001d032022	Chr1	46.5838	-2.86067	0.590553	9.55089e-08	9.97485e-07	glycosyl hydrolase family 35 protein
Zm00001d043965	Chr3	63.9386	-3.22991	0.43675	1.27272e-14	3.41101e-13	Glycosyl hydrolase superfamily protein
Zm00001d041426	Chr3	48.937	-5.07221	0.668082	3.57117e-15	1.01705e-13	Glycosyl hydrolases family 18 domain containing protein
Zm00001d008273	Chr8	117.527	2.13682	0.552199	5.85676e-06	4.31732e-05	Glycosyl hydrolases family 31 protein
Zm00001d009328	Chr8	123.531	-2.08596	0.543881	9.04531e-06	6.39255e-05	Glycosyltransferase family 61 protein
Zm00001d040066	Chr3	191.599	2.25799	0.339295	1.8428e-12	3.89911e-11	Glycosyltransferase family 61 protein
Zm00001d025901	Chr10	526.085	-2.99187	0.223671	5.41232e-42	1.36484e-39	GRAM domain-containing protein / ABA-responsive protein-related
Zm00001d051223	Chr4	18.2482	-2.62942	0.938873	0.000249824	0.00128545	GRAM domain-containing protein / ABA-responsive protein-related
Zm00001d036541	Chr6	965.905	2.26375	0.237795	1.12605e-22	7.26408e-21	Granulin repeat cysteine protease family protein
Zm00001d003553	Chr2	101.901	-2.71136	0.484638	1.61423e-09	2.23998e-08	GRAS family transcription factor
Zm00001d052022	Chr4	44.0391	-2.44568	0.882049	0.000332065	0.00165698	H(+)-ATPase
Zm00001d032344	Chr1	730.11	2.60713	0.159428	2.39136e-61	1.84261e-58	HAESA-like
Zm00001d024464	Chr10	85.1248	-2.18027	0.405634	5.61868e-09	7.20557e-08	Haloacid dehalogenase-like hydrolase (HAD) superfamily protein
Zm00001d029371	Chr1	89.5802	-2.03547	0.426837	1.42755e-07	1.44206e-06	Haloacid dehalogenase-like hydrolase (HAD) superfamily protein
Zm00001d022404	Chr7	86.6011	3.07565	0.384351	1.00455e-16	3.40651e-15	hAT dimerisation domain-containing protein
Zm00001d035391	Chr6	553.179	3.41196	0.229935	6.7482e-51	2.63646e-48	hAT dimerisation domain-containing protein
Zm00001d049074	Chr4	6.96268	5.12445	2.79715	0.000500364	0.00238031	hAT transposon superfamily
Zm00001d052738	Chr4	33.8824	2.9438	0.622675	1.70263e-07	1.69463e-06	heat shock transcription factor B2A
Zm00001d043536	Chr3	196.753	2.06182	0.410761	3.25777e-08	3.68695e-07	heat shock transcription factor C1
Zm00001d016674	Chr5	1124.38	2.98541	0.172051	9.80312e-69	1.13304e-65	heat shock transcription factor A3
Zm00001d027454	Chr1	1518.5	-2.6392	0.254518	2.35834e-26	2.15191e-24	Heavy metal transport/detoxification superfamily protein
Zm00001d034037	Chr1	82.9762	-2.02307	0.370373	3.96413e-09	5.1722e-08	Heavy metal transport/detoxification superfamily protein
Zm00001d025654	Chr10	2127.81	2.52927	0.121827	3.86804e-97	1.07296e-93	Heavy metal transport/detoxification superfamily protein
Zm00001d002706	Chr2	1625.86	2.15213	0.194206	8.77684e-30	1.04043e-27	Helitron helicase-like domain at N-terminus domain containing protein
Zm00001d009626	Chr8	43.6647	2.53493	0.627491	2.65024e-06	2.10223e-05	highly ABA-induced PP2C gene
Zm00001d006195	Chr2	24.356	3.70513	0.810903	4.53979e-07	4.17773e-06	homeobox
Zm00001d027852	Chr1	19.2223	-2.23317	0.705056	0.00010684	0.00059917	Homeobox-leucine zipper protein family
Zm00001d017642	Chr5	24.9802	-2.05087	0.732276	0.000308211	0.00154881	Homeodomain-like superfamily protein
Zm00001d035246	Chr6	224.707	2.23454	0.292993	1.58758e-15	4.67991e-14	HXXXD-type acyl-transferase family protein
Zm00001d032148	Chr1	6627.74	-2.21408	0.355295	3.12728e-11	5.59662e-10	hydroxycinnamoyl-CoA shikimate/quinate hydroxycinnamoyl transferase
Zm00001d012836	Chr5	41.4367	-2.73896	0.822927	4.88212e-05	0.000297965	hydroxyproline-rich glycoprotein family protein
Zm00001d050667	Chr4	16.7507	-9.1905	2.9338	9.24682e-11	1.5602e-09	hypothetical protein
Zm00001d049241	Chr4	9.4156	-8.04519	2.92435	3.24695e-07	3.06142e-06	hypothetical protein
Zm00001d013480	Chr5	12.7698	-5.24814	1.55752	4.83646e-05	0.000295504	hypothetical protein
Zm00001d033846	Chr1	171.865	-5.18853	1.03703	3.46303e-08	3.90147e-07	hypothetical protein
Zm00001d045380	Chr9	4.42463	-4.30822	2.05116	0.00103683	0.00451928	hypothetical protein
Zm00001d021315	Chr7	9.36	-4.11507	1.44293	0.000232972	0.0012077	hypothetical protein
Zm00001d035569	Chr6	17.2661	-4.03233	1.02942	4.80973e-06	3.60782e-05	hypothetical protein
Zm00001d045460	Chr9	17.5937	-3.9426	1.23889	6.97843e-05	0.000411336	hypothetical protein
Zm00001d032602	Chr1	7.98232	-3.82812	1.57369	0.000677087	0.00311213	hypothetical protein
Zm00001d002324	Chr2	35.5497	-3.72388	0.642537	4.64501e-10	7.02551e-09	hypothetical protein
Zm00001d037370	Chr6	30.0471	-3.71372	1.07661	2.77356e-05	0.000177969	hypothetical protein
Zm00001d017822	Chr5	31.8751	-3.67729	0.856973	9.54692e-07	8.28087e-06	hypothetical protein
Zm00001d040771	Chr3	18.6559	-3.64663	1.15312	7.32126e-05	0.000427821	hypothetical protein
Zm00001d045256	Chr9	16.0492	-3.32443	0.903475	1.43373e-05	9.77398e-05	hypothetical protein
Zm00001d013377	Chr5	5.54716	-3.31015	1.60329	0.00182356	0.00741155	hypothetical protein
Zm00001d020843	Chr7	22.5002	-3.30541	1.25587	0.000363271	0.0017892	hypothetical protein
Zm00001d020822	Chr7	5.37304	-3.29712	1.55122	0.00152191	0.00633784	hypothetical protein
Zm00001d005807	Chr2	715.467	-3.0348	0.317356	8.4731e-23	5.54329e-21	hypothetical protein
Zm00001d035460	Chr6	7.66566	-2.97759	1.57793	0.00200384	0.00804524	hypothetical protein
Zm00001d049769	Chr4	12.9354	-2.95053	1.2599	0.000846303	0.00378151	hypothetical protein
Zm00001d026500	Chr10	253.095	-2.91993	0.294958	3.32674e-24	2.48065e-22	hypothetical protein
Zm00001d013133	Chr5	125	-2.86136	0.489238	3.37775e-10	5.2111e-09	hypothetical protein
Zm00001d048622	Chr4	139.739	-2.80306	0.443614	1.89765e-11	3.46765e-10	hypothetical protein
Zm00001d042016	Chr3	17.0314	-2.59099	0.703003	1.3964e-05	9.54529e-05	hypothetical protein
Zm00001d009913	Chr8	37.2631	-2.43114	0.582743	2.01887e-06	1.63651e-05	hypothetical protein
Zm00001d039766	Chr3	20.7919	-2.42388	1.45369	0.00303794	0.0114996	hypothetical protein
Zm00001d050222	Chr4	370.923	-2.37292	0.206552	1.18045e-31	1.59729e-29	hypothetical protein
Zm00001d000304	B73V4_ctg107	98.2284	-2.35654	0.718534	6.04737e-05	0.000360671	hypothetical protein
Zm00001d002549	Chr2	4177.06	-2.34332	0.185025	8.17779e-38	1.5753e-35	hypothetical protein
Zm00001d004231	Chr2	43.4052	-2.28322	0.933003	0.000699675	0.00319847	hypothetical protein
Zm00001d012013	Chr8	48.8927	-2.19902	0.436468	3.68863e-08	4.12909e-07	hypothetical protein
Zm00001d036711	Chr6	147.419	-2.15719	0.331606	6.23537e-12	1.21548e-10	hypothetical protein
Zm00001d011110	Chr8	23.7511	-2.07654	0.608492	4.20646e-05	0.000260919	hypothetical protein
Zm00001d018356	Chr5	43.1002	-2.03971	0.6255	7.19411e-05	0.000421808	hypothetical protein
Zm00001d030262	Chr1	41.041	2.02815	0.513288	5.17011e-06	3.85057e-05	hypothetical protein
Zm00001d024799	Chr10	790.251	2.03508	0.173932	7.30887e-33	1.0137e-30	hypothetical protein
Zm00001d011003	Chr8	4571.33	2.04891	0.241456	1.43311e-18	6.13415e-17	hypothetical protein
Zm00001d019778	Chr7	10.3045	2.05264	1.48331	0.00534555	0.0187341	hypothetical protein
Zm00001d031568	Chr1	1050.49	2.11821	0.15745	2.06234e-42	5.39691e-40	hypothetical protein
Zm00001d019665	Chr7	91.3367	2.12248	0.391706	4.17841e-09	5.43389e-08	hypothetical protein
Zm00001d047342	Chr9	7.66552	2.21634	1.47169	0.00534662	0.0187354	hypothetical protein
Zm00001d042317	Chr3	58.8395	2.23681	0.646314	2.51431e-05	0.000162575	hypothetical protein
Zm00001d053165	Chr4	655.363	2.23983	0.254898	9.47338e-20	4.65101e-18	hypothetical protein
Zm00001d047011	Chr9	42.5775	2.24427	0.957437	0.000696937	0.00318805	hypothetical protein
Zm00001d023530	Chr10	539.37	2.25293	0.206677	9.28086e-29	1.01756e-26	hypothetical protein
Zm00001d033700	Chr1	363.273	2.25492	0.310769	2.25115e-14	5.85785e-13	hypothetical protein
Zm00001d016322	Chr5	456.386	2.32469	0.266629	1.71398e-19	8.26851e-18	hypothetical protein
Zm00001d028976	Chr1	86.2026	2.3515	0.426023	1.93932e-09	2.66707e-08	hypothetical protein
Zm00001d031334	Chr1	46.4752	2.38039	0.966117	0.00049354	0.00235067	hypothetical protein
Zm00001d019941	Chr7	21.3334	2.43822	1.05459	0.000824903	0.0036972	hypothetical protein
Zm00001d046380	Chr9	470.476	2.47519	0.293161	1.82402e-18	7.72464e-17	hypothetical protein
Zm00001d040905	Chr3	67.8873	2.4879	0.520615	9.65852e-08	1.00759e-06	hypothetical protein
Zm00001d012403	Chr8	3979.52	2.50065	0.14189	1.29825e-70	1.71486e-67	hypothetical protein
Zm00001d033015	Chr1	390.211	2.51914	0.243445	2.28298e-26	2.09002e-24	hypothetical protein
Zm00001d043437	Chr3	55.369	2.52858	0.707476	1.35792e-05	9.31205e-05	hypothetical protein
Zm00001d011248	Chr8	269.067	2.57242	0.730162	1.58396e-05	0.000106982	hypothetical protein
Zm00001d015587	Chr5	206.704	2.59546	0.413709	1.52718e-11	2.81478e-10	hypothetical protein
Zm00001d048063	Chr9	716.244	2.61996	0.244868	6.32903e-28	6.62494e-26	hypothetical protein
Zm00001d015718	Chr5	8.8121	2.62829	1.32548	0.00239829	0.00938575	hypothetical protein
Zm00001d041339	Chr3	39.1186	2.63694	0.590439	4.58485e-07	4.21262e-06	hypothetical protein
Zm00001d000214	B73V4_ctg129	2290.42	2.64222	0.409329	5.39892e-12	1.06591e-10	hypothetical protein
Zm00001d034526	Chr1	38.4242	2.6574	0.553093	9.69758e-08	1.01128e-06	hypothetical protein
Zm00001d019897	Chr7	2894.87	2.67012	0.561668	8.73598e-08	9.20697e-07	hypothetical protein
Zm00001d007521	Chr2	178.71	2.69325	0.460161	2.39423e-10	3.80376e-09	hypothetical protein
Zm00001d025622	Chr10	25.9218	2.72842	0.880271	0.000100743	0.000568453	hypothetical protein
Zm00001d007923	Chr2	110.022	2.73588	0.460564	1.42947e-10	2.34767e-09	hypothetical protein
Zm00001d048064	Chr9	1221.66	2.74516	0.232354	1.97477e-33	2.85438e-31	hypothetical protein
Zm00001d013850	Chr5	400.074	2.82078	0.387156	1.51296e-14	4.0084e-13	hypothetical protein
Zm00001d038565	Chr6	29.6167	2.85631	0.794278	1.79419e-05	0.00011981	hypothetical protein
Zm00001d028119	Chr1	168.281	2.90807	0.352652	1.2876e-17	4.91288e-16	hypothetical protein
Zm00001d019896	Chr7	522.278	2.92174	0.366962	8.45004e-17	2.90093e-15	hypothetical protein
Zm00001d010005	Chr8	282.484	2.97762	0.277312	3.84036e-28	4.06594e-26	hypothetical protein
Zm00001d019453	Chr7	842.292	3.02664	0.670857	2.47346e-07	2.38316e-06	hypothetical protein
Zm00001d038496	Chr6	6.60368	3.06196	1.90527	0.0034738	0.0129099	hypothetical protein
Zm00001d015270	Chr5	118.423	3.06761	0.475765	6.3143e-12	1.23e-10	hypothetical protein
Zm00001d009736	Chr8	81.7332	3.08773	0.47412	4.61304e-12	9.20584e-11	hypothetical protein
Zm00001d019615	Chr7	10.9285	3.08979	1.28779	0.00109662	0.00475001	hypothetical protein
Zm00001d022167	Chr7	31.8107	3.09254	0.671483	2.66802e-07	2.55465e-06	hypothetical protein
Zm00001d049654	Chr4	8.84556	3.15695	1.3759	0.00187083	0.00757858	hypothetical protein
Zm00001d011023	Chr8	965.916	3.16292	0.302319	6.41546e-27	6.07366e-25	hypothetical protein
Zm00001d024061	Chr10	141.133	3.16811	0.589844	2.97238e-09	3.96971e-08	hypothetical protein
Zm00001d015257	Chr5	342.078	3.29544	0.296733	6.62901e-30	7.92596e-28	hypothetical protein
Zm00001d039997	Chr3	49.5408	3.30568	0.712927	1.45344e-07	1.46554e-06	hypothetical protein
Zm00001d019529	Chr7	20.0579	3.32482	1.01598	6.69811e-05	0.000396244	hypothetical protein
Zm00001d040924	Chr3	192.008	3.34258	0.422565	1.68233e-16	5.56212e-15	hypothetical protein
Zm00001d028708	Chr1	42.824	3.39075	0.7394	2.27458e-07	2.20842e-06	hypothetical protein
Zm00001d004886	Chr2	13.557	3.47995	1.24073	0.000334155	0.00166651	hypothetical protein
Zm00001d015877	Chr5	608.091	3.48759	0.556717	1.52995e-11	2.81801e-10	hypothetical protein
Zm00001d030930	Chr1	3519.16	3.50855	0.250994	1.39216e-45	4.49037e-43	hypothetical protein
Zm00001d030261	Chr1	59.8554	3.56151	0.505612	1.51103e-13	3.59473e-12	hypothetical protein
Zm00001d006513	Chr2	14.4744	3.58146	1.18028	0.00021134	0.0011084	hypothetical protein
Zm00001d004556	Chr2	96.9286	3.61281	0.523027	2.17025e-13	5.05462e-12	hypothetical protein
Zm00001d046432	Chr9	57.5327	3.66093	0.638527	5.51358e-10	8.27604e-09	hypothetical protein
Zm00001d044079	Chr3	32.6574	3.74628	1.00658	1.108e-05	7.71646e-05	hypothetical protein
Zm00001d036221	Chr6	223.609	3.84595	0.415718	1.27741e-21	7.39751e-20	hypothetical protein
Zm00001d040710	Chr3	5.74139	4.50615	2.9642	0.00145631	0.0060976	hypothetical protein
Zm00001d004114	Chr2	74.2999	4.61469	0.606947	2.59919e-15	7.5103e-14	hypothetical protein
Zm00001d004583	Chr2	149.156	4.68137	0.495463	2.14687e-22	1.35964e-20	hypothetical protein
Zm00001d046343	Chr9	137.679	4.74238	0.535919	5.20291e-20	2.60512e-18	hypothetical protein
Zm00001d037909	Chr6	80.7005	4.76788	0.838905	6.14024e-10	9.14246e-09	hypothetical protein
Zm00001d009346	Chr8	40.0312	5.50029	0.978799	7.05115e-09	8.90267e-08	hypothetical protein
Zm00001d045685	Chr9	22.3563	5.53196	1.43564	4.32671e-06	3.2801e-05	hypothetical protein
Zm00001d037705	Chr6	287.49	5.59024	0.474237	8.45624e-33	1.16123e-30	hypothetical protein
Zm00001d050120	Chr4	69.1649	6.36259	0.886948	9.44179e-13	2.05095e-11	hypothetical protein
Zm00001d003783	Chr2	22.5252	7.78385	2.67989	3.11414e-08	3.53739e-07	hypothetical protein
Zm00001d040925	Chr3	31.3	8.35741	2.74844	4.63281e-09	5.99951e-08	hypothetical protein
Zm00001d029996	Chr1	23.4084	2.6776	0.986077	0.000265302	0.00135425	hypoxia-responsive family protein / zinc finger (C3HC4-type RING finger) family protein
Zm00001d039513	Chr3	277.728	-2.11637	0.340362	4.01121e-11	7.09611e-10	indole-3-acetic acid inducible
Zm00001d005741	Chr2	1262.65	-3.64484	0.224329	1.8242e-60	1.23418e-57	inorganic carbon transport protein-related
Zm00001d038395	Chr6	11.08	-3.32817	1.61004	0.00127467	0.00542387	IQ-domain
Zm00001d011124	Chr8	2726.16	2.28903	0.153618	2.39706e-51	9.49885e-49	Iron-Sulfur binding protein C terminal domain containing protein
Zm00001d049753	Chr4	5159.09	-2.31158	0.157972	1.62832e-49	5.94314e-47	isoamylase
Zm00001d052827	Chr4	10266.4	2.12452	0.191263	7.65918e-30	9.11837e-28	jasmonic acid carboxyl methyltransferase
Zm00001d018924	Chr7	6.64429	-3.10448	1.50021	0.00159765	0.00660957	K+ transporter
Zm00001d042848	Chr3	1782.77	-2.04672	0.217394	4.1923e-22	2.56712e-20	laccase
Zm00001d002287	Chr2	203.23	-2.44157	0.44697	3.4024e-09	4.49425e-08	Leucine-rich receptor-like protein kinase family protein
Zm00001d013162	Chr5	350.319	-2.24328	0.297824	4.04975e-15	1.14746e-13	Leucine-rich receptor-like protein kinase family protein
Zm00001d042051	Chr3	60.2278	-2.10288	0.430754	7.87175e-08	8.35008e-07	Leucine-rich receptor-like protein kinase family protein
Zm00001d048715	Chr4	30.2092	-4.81175	0.892497	5.94222e-09	7.58484e-08	Leucine-rich repeat (LRR) family protein
Zm00001d007830	Chr2	135.429	-3.12395	0.504785	4.41019e-11	7.76232e-10	Leucine-rich repeat (LRR) family protein
Zm00001d009952	Chr8	405.681	-2.82745	0.234759	1.54502e-34	2.46306e-32	Leucine-rich repeat (LRR) family protein
Zm00001d037711	Chr6	81.7842	-2.70438	0.607178	5.75379e-07	5.19376e-06	Leucine-rich repeat (LRR) family protein
Zm00001d031211	Chr1	131.285	-3.17964	0.317607	9.40712e-25	7.32989e-23	Leucine-rich repeat protein kinase family protein
Zm00001d039822	Chr3	584.283	2.15528	0.277679	6.04118e-16	1.885e-14	Leucine-rich repeat protein kinase family protein
Zm00001d051089	Chr4	1419.02	2.61627	0.429114	5.34447e-11	9.32978e-10	Leucine-rich repeat protein kinase family protein
Zm00001d051088	Chr4	291.567	2.73748	0.382282	5.27864e-14	1.31558e-12	Leucine-rich repeat protein kinase family protein
Zm00001d051096	Chr4	5077.81	2.85855	0.402019	6.67431e-14	1.65302e-12	Leucine-rich repeat protein kinase family protein
Zm00001d051094	Chr4	7669.16	2.87319	0.388829	8.92221e-15	2.42879e-13	Leucine-rich repeat protein kinase family protein
Zm00001d051099	Chr4	1155.52	3.29918	0.572795	3.52961e-10	5.43329e-09	Leucine-rich repeat protein kinase family protein
Zm00001d046178	Chr9	35.1389	5.28303	0.941105	7.19882e-09	9.07673e-08	Leucine-rich repeat protein kinase family protein
Zm00001d001993	Chr2	242.676	2.86808	0.740281	3.83371e-06	2.94662e-05	Leucine-rich repeat transmembrane protein kinase
Zm00001d013364	Chr5	1745.07	-2.13891	0.251695	1.69029e-18	7.18025e-17	lipases;hydrolases, acting on ester bonds
Zm00001d049259	Chr4	36.2692	2.53297	0.809793	8.34447e-05	0.000480123	long chain base2
Zm00001d052532	Chr4	2752.64	-3.03685	0.640287	1.35179e-07	1.37303e-06	Major facilitator superfamily protein
Zm00001d044529	Chr3	33.9923	-2.37533	0.657228	1.90806e-05	0.000126712	Major facilitator superfamily protein
Zm00001d025572	Chr10	564.609	-2.25447	0.176773	2.41726e-38	4.78946e-36	Major facilitator superfamily protein
Zm00001d041025	Chr3	53.8349	2.30799	0.688347	3.98833e-05	0.000248668	Major facilitator superfamily protein
Zm00001d017597	Chr5	2230.55	-2.79861	0.220602	5.43964e-38	1.07014e-35	Major Facilitator Superfamily with SPX (SYG1/Pho81/XPR1) domain-containing protein
Zm00001d010494	Chr8	29.5363	-2.66553	1.21403	0.0010952	0.00474461	Major latex allergen Hev b
Zm00001d035992	Chr6	8.3989	-4.5838	1.67945	0.000423608	0.00205248	Malectin/receptor-like protein kinase family protein
Zm00001d037839	Chr6	13.4993	-3.98724	1.30597	0.000126527	0.000697117	Malectin/receptor-like protein kinase family protein
Zm00001d045515	Chr9	15.4024	-3.57174	1.15295	0.000103919	0.000584114	Malectin/receptor-like protein kinase family protein
Zm00001d047252	Chr9	2461.53	-5.43065	0.368818	3.67226e-50	1.37655e-47	Mannose-binding lectin superfamily protein
Zm00001d033062	Chr1	148.054	-7.96969	1.7124	1.838e-07	1.82087e-06	MATE efflux family protein
Zm00001d033296	Chr1	73.9352	2.50724	0.480945	8.85111e-09	1.09608e-07	MATE efflux family protein
Zm00001d013193	Chr5	3730.47	2.91732	0.12488	7.99958e-122	3.69834e-118	maternal effect embryo arrest
Zm00001d028548	Chr1	881.528	3.16774	0.23211	9.6358e-44	2.84348e-41	maternal effect embryo arrest
Zm00001d042210	Chr3	40.2427	3.11427	0.613629	2.95596e-08	3.37291e-07	methyl esterase
Zm00001d038164	Chr6	9.64979	-2.78054	1.22706	0.00102481	0.00447461	methyl-CPG-binding domain
Zm00001d028754	Chr1	242.222	-2.40309	0.253573	2.05724e-22	1.30586e-20	mitogen-activated protein kinase kinase kinase
Zm00001d047728	Chr9	80.824	-2.3699	0.415028	8.19014e-10	1.19824e-08	mitogen-activated protein kinase kinase kinase
Zm00001d006340	Chr2	3596.88	2.38252	0.151976	1.44847e-56	8.0358e-54	Molybdenum cofactor sulfurase family protein
Zm00001d047671	Chr9	189.087	-3.60872	0.384266	4.34939e-22	2.64578e-20	myb domain protein
Zm00001d014364	Chr5	38.6034	-3.01095	0.960537	9.81479e-05	0.000555504	myb domain protein
Zm00001d032694	Chr1	254.158	-2.19661	0.27086	4.05682e-17	1.43353e-15	myb domain protein
Zm00001d048623	Chr4	5300.15	-2.17997	0.144942	3.58521e-52	1.53e-49	myb domain protein
Zm00001d011645	Chr8	16.053	2.86005	1.06271	0.00035793	0.00176771	myb domain protein
Zm00001d044409	Chr3	1402.97	-2.47056	0.148629	4.1055e-63	3.55883e-60	myb-like transcription factor family protein
Zm00001d028180	Chr1	2926.54	-2.50534	0.201862	1.88637e-36	3.35424e-34	myo-inositol-1-phosphate synthase
Zm00001d028229	Chr1	142.289	-3.47618	0.353396	6.05007e-24	4.37039e-22	myosin-related
Zm00001d047369	Chr9	33.4096	-2.50945	0.78219	7.69339e-05	0.000446462	myosin-related
Zm00001d023294	Chr10	5.65183	4.46204	2.96963	0.00152589	0.00635152	NAC (No Apical Meristem) domain transcriptional regulator superfamily protein
Zm00001d006106	Chr2	69.2605	2.21749	0.408868	4.50956e-09	5.84536e-08	NAC domain containing protein
Zm00001d022424	Chr7	73.3226	2.90912	0.450458	8.02657e-12	1.54082e-10	NAC domain containing protein
Zm00001d028806	Chr1	492.107	-2.43502	0.276102	9.36453e-20	4.60572e-18	NAD(P)-binding Rossmann-fold superfamily protein
Zm00001d012981	Chr5	386.416	3.59023	0.237281	8.80008e-53	4.06842e-50	NAD(P)-binding Rossmann-fold superfamily protein
Zm00001d005932	Chr2	277.768	-2.27712	0.324815	1.86048e-13	4.36984e-12	NAD(P)-linked oxidoreductase superfamily protein
Zm00001d048313	Chr9	2005.8	-2.02217	0.131319	1.5345e-54	7.7392e-52	NAD(P)-linked oxidoreductase superfamily protein
Zm00001d025528	Chr10	41954	2.30232	0.182611	3.41838e-37	6.27963e-35	NAD(P)-linked oxidoreductase superfamily protein
Zm00001d048479	Chr9	2892.69	-2.0208	0.170816	2.49812e-33	3.5536e-31	nascent polypeptide-associated complex subunit alpha-like protein
Zm00001d031711	Chr1	29.6948	2.52936	0.634606	4.04419e-06	3.08446e-05	NB-ARC domain-containing disease resistance protein
Zm00001d024681	Chr10	64.0223	3.0144	0.5153	3.7508e-10	5.7578e-09	NB-ARC domain-containing disease resistance protein
Zm00001d050022	Chr4	15249.8	-2.89986	0.168306	2.6506e-67	2.82788e-64	NDH-dependent cyclic electron flow
Zm00001d048422	Chr9	16190.6	-2.57694	0.157319	2.19138e-61	1.73676e-58	NDH-dependent cyclic electron flow
Zm00001d002965	Chr2	31.241	-4.1664	0.787915	7.8161e-09	9.79714e-08	nicotinamidase
Zm00001d052139	Chr4	379.318	2.86922	0.344961	4.66331e-18	1.8829e-16	nitrate reductase
Zm00001d017666	Chr5	447.253	-3.13339	0.358964	1.97909e-19	9.46515e-18	nitrate transporter 1.5
Zm00001d036941	Chr6	7401.2	3.82238	0.221455	4.55086e-68	5.04946e-65	nitrate transporter 1:2
Zm00001d037228	Chr6	7250.22	-2.89778	0.153717	2.32863e-80	3.58855e-77	NOD26-like intrinsic protein 4;1
Zm00001d020556	Chr7	2100.35	-3.89922	0.153064	3.37713e-144	3.1226e-140	nodulin MtN21 /EamA-like transporter family protein
Zm00001d033284	Chr1	54.2942	-3.87224	0.709853	3.3688e-09	4.45623e-08	nodulin MtN21 /EamA-like transporter family protein
Zm00001d037914	Chr6	421.618	4.87396	0.845104	2.32845e-10	3.70775e-09	NPR1 interacting domain containing protein
Zm00001d002505	Chr2	16.981	2.87803	0.894091	9.01398e-05	0.000514695	nuclear poly(a) polymerase
Zm00001d018084	Chr5	256.9	2.47036	1.09349	0.000618012	0.00286913	nucleoporin
Zm00001d015707	Chr5	14.8991	3.82274	1.24595	0.000170753	0.000915626	nucleoporin
Zm00001d033385	Chr1	52.9415	-2.97844	0.755179	4.87901e-06	3.65583e-05	Nucleotide-diphospho-sugar transferases superfamily protein
Zm00001d034588	Chr1	35.5007	-2.44417	0.597567	2.7423e-06	2.17153e-05	Nucleotide-diphospho-sugar transferases superfamily protein
Zm00001d033191	Chr1	50.3929	-3.0068	0.504375	1.78557e-10	2.88972e-09	Nucleotidylyl transferase superfamily protein
Zm00001d006574	Chr2	173.937	2.28674	0.282585	4.24622e-17	1.49474e-15	Octicosapeptide/Phox/Bem1p family protein
Zm00001d033564	Chr1	11.5805	2.85957	1.19061	0.000946728	0.00417641	Octicosapeptide/Phox/Bem1p family protein
Zm00001d043524	Chr3	491.062	-2.38422	0.180144	4.59096e-41	1.10738e-38	O-Glycosyl hydrolases family 17 protein
Zm00001d011014	Chr8	7.01188	5.27682	2.6927	0.000270128	0.00137462	Oleosin GRP-17
Zm00001d045519	Chr9	626.464	-2.52264	0.325822	7.70389e-16	2.3535e-14	oligopeptide transporter
Zm00001d017622	Chr5	2235.17	-2.07904	0.227536	5.65874e-21	3.10213e-19	oxidative stress
Zm00001d031053	Chr1	98.1604	-2.36129	0.307112	1.12163e-15	3.38184e-14	PATATIN-like protein
Zm00001d041481	Chr3	84.8869	-2.0341	0.37497	4.84692e-09	6.26216e-08	PATATIN-like protein
Zm00001d028399	Chr1	532.25	-3.99328	0.312255	1.42203e-38	2.94371e-36	Pathogenesis-related thaumatin superfamily protein
Zm00001d036822	Chr6	16.1134	-9.05513	2.98579	3.10209e-09	4.12705e-08	Pectin lyase-like superfamily protein
Zm00001d035899	Chr6	2303.47	-3.35709	0.173078	6.42108e-85	1.04773e-81	Pectin lyase-like superfamily protein
Zm00001d004448	Chr2	166.614	-3.2063	0.481784	2.05308e-12	4.29491e-11	Pectin lyase-like superfamily protein
Zm00001d040965	Chr3	15.2933	-2.87959	1.36743	0.00136897	0.00577813	Pectin lyase-like superfamily protein
Zm00001d000355	B73V4_ctg206	10.3575	-2.84554	1.39343	0.00164678	0.00678955	Pectin lyase-like superfamily protein
Zm00001d036824	Chr6	12.7472	-2.43077	1.34747	0.0026621	0.0102747	Pectin lyase-like superfamily protein
Zm00001d050077	Chr4	5.92614	-6.89151	3.04025	7.85587e-05	0.000454556	PEP1 receptor
Zm00001d036338	Chr6	784.735	-2.36947	0.193304	1.24936e-35	2.11317e-33	peptidoglycan-binding LysM domain-containing protein
Zm00001d017531	Chr5	67.5386	-2.08609	0.449056	2.54483e-07	2.44683e-06	permease, cytosine/purines, uracil, thiamine, allantoin family protein
Zm00001d014601	Chr5	17.793	-5.49776	1.22011	6.63591e-07	5.92067e-06	Peroxidase superfamily protein
Zm00001d021965	Chr7	7.57257	-5.47584	1.66445	1.73951e-05	0.000116636	Peroxidase superfamily protein
Zm00001d024734	Chr10	98.6587	-3.52474	0.605319	3.77525e-10	5.78893e-09	Peroxidase superfamily protein
Zm00001d052285	Chr4	13.764	-2.92552	1.36282	0.00113054	0.00487411	Peroxidase superfamily protein
Zm00001d017996	Chr5	12.2507	-2.82647	1.32483	0.00131452	0.00557122	Peroxidase superfamily protein
Zm00001d035336	Chr6	87.8516	-2.70322	0.380918	8.88621e-14	2.16794e-12	Peroxidase superfamily protein
Zm00001d041827	Chr3	17.0997	-2.66109	1.65287	0.00280591	0.0107475	Peroxidase superfamily protein
Zm00001d010924	Chr8	167.228	-2.35194	0.35821	3.83067e-12	7.72792e-11	Peroxidase superfamily protein
Zm00001d013212	Chr5	209.024	2.21106	0.377722	3.02459e-10	4.71079e-09	Peroxidase superfamily protein
Zm00001d016306	Chr5	16.0764	-2.25044	1.12602	0.00191795	0.00774074	Petal formation-expressed domain containing protein
Zm00001d046662	Chr9	107.848	3.00395	0.394872	2.23245e-15	6.49799e-14	P-glycoprotein
Zm00001d007349	Chr2	52.6307	3.61799	0.869913	1.04165e-06	8.95673e-06	PHD finger protein
Zm00001d017279	Chr5	4436.61	-5.5367	0.2203	4.21476e-140	2.92283e-136	PHE ammonia lyase
Zm00001d017276	Chr5	999.669	-5.15347	0.28859	2.26243e-72	3.30303e-69	PHE ammonia lyase
Zm00001d029015	Chr1	26.9141	-4.61066	0.978207	1.49417e-07	1.50332e-06	PHE ammonia lyase
Zm00001d003015	Chr2	338.416	-3.38315	0.330457	9.70544e-26	8.233e-24	PHE ammonia lyase
Zm00001d017275	Chr5	2799.6	-2.49076	0.153703	1.56173e-60	1.08302e-57	PHE ammonia lyase
Zm00001d053619	Chr4	323.982	-4.8755	0.337397	3.19095e-48	1.13479e-45	phenylalanine ammonia-lyase
Zm00001d003016	Chr2	558.656	-4.80449	0.320205	4.33426e-52	1.79445e-49	phenylalanine ammonia-lyase
Zm00001d026156	Chr10	3952.92	-2.50494	0.159173	7.04933e-57	4.07378e-54	phosphate starvation-induced gene
Zm00001d003068	Chr2	16.8077	-2.99539	1.12134	0.000326508	0.00163219	phosphoenolpyruvate carboxylase kinase
Zm00001d010482	Chr8	30.1166	-3.08289	0.672806	3.11015e-07	2.94144e-06	phosphoglucose isomerase
Zm00001d039301	Chr3	27.0317	4.79246	1.58265	0.000117393	0.000652576	Phosphorylase superfamily protein
Zm00001d043527	Chr3	927.735	2.04412	0.218669	5.59607e-22	3.35268e-20	Phosphotyrosine protein phosphatases superfamily protein
Zm00001d042175	Chr3	1536.85	-2.09353	0.226356	1.96637e-21	1.12002e-19	photosystem II reaction center PSB28 protein
Zm00001d008296	Chr8	213.166	-2.81168	0.235897	7.14295e-34	1.08272e-31	phytochrome kinase substrate
Zm00001d012394	Chr8	2946.44	-3.07358	0.20324	9.0576e-53	4.11883e-50	PHYTOENE SYNTHASE
Zm00001d023385	Chr10	53.8466	2.61818	0.982867	0.000248534	0.00127976	Phytosulfokine precursor protein (PSK) domain containing protein
Zm00001d030376	Chr1	49.0904	2.06805	0.75736	0.000284749	0.0014411	PIF1 helicase
Zm00001d041976	Chr3	276.59	2.63998	0.717185	8.72142e-06	6.18288e-05	PIF1 helicase
Zm00001d041145	Chr3	41.8268	2.64662	1.02337	0.000327073	0.00163383	PIF1 helicase
Zm00001d047609	Chr9	42.9168	2.76555	0.799659	2.47166e-05	0.000160003	PIF1 helicase
Zm00001d022522	Chr7	275.927	2.89399	0.691068	1.05552e-06	9.06191e-06	PIF1 helicase
Zm00001d007964	Chr2	24.6298	2.95262	0.914002	6.09605e-05	0.000363184	PIF1 helicase
Zm00001d010992	Chr8	32.3739	2.98929	0.73271	2.46522e-06	1.96898e-05	PIF1 helicase
Zm00001d001920	Chr2	87.4439	3.21481	0.543838	1.74466e-10	2.83012e-09	PIF1 helicase
Zm00001d027245	Chr1	29.67	3.44544	0.859605	2.93598e-06	2.31367e-05	PIF1 helicase
Zm00001d045061	Chr9	45.8754	3.71747	0.88135	1.35575e-06	1.13926e-05	PIF1 helicase
Zm00001d010350	Chr8	9.61503	6.01574	2.66415	4.41096e-05	0.000272204	PIF1 helicase
Zm00001d040271	Chr3	15.3808	-2.76834	1.19257	0.000824198	0.00369464	Plant invertase/pectin methylesterase inhibitor domain containing protein
Zm00001d026422	Chr10	7.94573	-4.59023	1.43877	0.000111571	0.00062296	Plant invertase/pectin methylesterase inhibitor superfamily
Zm00001d032100	Chr1	329.64	-2.08734	0.643216	7.73199e-05	0.000448229	Plant invertase/pectin methylesterase inhibitor superfamily
Zm00001d005464	Chr2	7.6593	-3.7484	1.68208	0.00120915	0.00517761	Plant invertase/pectin methylesterase inhibitor superfamily protein
Zm00001d038876	Chr6	11.3531	-3.49126	1.22622	0.00023539	0.00121933	Plant invertase/pectin methylesterase inhibitor superfamily protein
Zm00001d007707	Chr2	15.5191	-2.92792	1.23814	0.00076821	0.00346889	Plant invertase/pectin methylesterase inhibitor superfamily protein
Zm00001d020150	Chr7	24.2539	-4.6981	1.01992	2.27019e-07	2.2056e-06	Plant protein of unknown function (DUF247)
Zm00001d048421	Chr9	46.5999	-4.93371	0.765545	6.67433e-12	1.29377e-10	Plant protein of unknown function (DUF639)
Zm00001d048737	Chr4	7348.76	-2.45294	0.157056	4.63918e-56	2.52326e-53	Plant protein of unknown function (DUF827)
Zm00001d010033	Chr8	236.593	-2.06177	0.294254	2.01125e-13	4.69612e-12	Plant protein of unknown function (DUF828)
Zm00001d038770	Chr6	87.4745	-2.49953	0.354171	1.27385e-13	3.05404e-12	Plant protein of unknown function (DUF936)
Zm00001d017634	Chr5	158.783	-2.15719	0.281879	1.63122e-15	4.79834e-14	Plant protein of unknown function (DUF936)
Zm00001d030165	Chr1	29.5781	-4.92295	0.748782	5.40921e-12	1.06718e-10	Plant stearoyl-acyl-carrier-protein desaturase family protein
Zm00001d009010	Chr8	535.999	-2.705	0.197922	1.26925e-43	3.66746e-41	plasma-membrane associated cation-binding protein
Zm00001d027421	Chr1	2410.45	-2.02541	0.177539	3.46325e-31	4.55294e-29	plastid ribosomal protein l11
Zm00001d051511	Chr4	1638.47	2.10745	0.418534	2.69508e-08	3.09304e-07	PLATZ transcription factor family protein
Zm00001d016588	Chr5	3155.46	-2.33499	0.174435	6.22172e-42	1.55481e-39	PLC-like phosphodiesterases superfamily protein
Zm00001d036986	Chr6	118.194	2.14203	0.66981	6.04635e-05	0.000360671	pleiotropic drug resistance
Zm00001d043298	Chr3	64.1771	-2.44089	0.402017	9.43962e-11	1.5908e-09	P-loop containing nucleoside triphosphate hydrolases superfamily protein
Zm00001d049938	Chr4	91.678	2.53782	0.480455	5.72523e-09	7.3335e-08	P-loop containing nucleoside triphosphate hydrolases superfamily protein
Zm00001d019668	Chr7	39.1926	2.6189	0.604443	9.41605e-07	8.1827e-06	P-loop containing nucleoside triphosphate hydrolases superfamily protein
Zm00001d010569	Chr8	19.8231	3.99418	1.17335	5.66534e-05	0.000340153	P-loop containing nucleoside triphosphate hydrolases superfamily protein
Zm00001d010422	Chr8	964.751	-2.65889	0.233128	3.16641e-31	4.18252e-29	Pollen Ole e 1 allergen and extensin family protein
Zm00001d030509	Chr1	219.378	-2.26068	0.228981	4.17376e-24	3.06659e-22	Pollen Ole e 1 allergen and extensin family protein
Zm00001d052518	Chr4	1461.13	-2.16397	0.25343	1.15484e-18	4.99754e-17	Pollen Ole e 1 allergen and extensin family protein
Zm00001d028172	Chr1	220.353	10.7065	4.01209	1.03225e-05	7.22338e-05	polyamine oxidase
Zm00001d024423	Chr10	2005.43	3.6718	0.231334	6.68518e-58	4.21455e-55	polymerase gamma
Zm00001d048775	Chr4	23.3428	2.3171	0.770942	0.000126536	0.000697117	polyol/monosaccharide transporter
Zm00001d013781	Chr5	15559.7	2.3614	0.158488	3.01257e-52	1.30571e-49	post-illumination chlorophyll fluorescence increase
Zm00001d050748	Chr4	2498.52	-2.24186	0.401859	1.89317e-09	2.61007e-08	proline-rich family protein
Zm00001d045056	Chr9	9.63038	-8.08913	2.92772	2.78726e-07	2.65965e-06	Protein kinase protein with adenine nucleotide alpha hydrolases-like domain
Zm00001d014697	Chr5	5.62292	-3.89596	1.83773	0.00171768	0.00703793	Protein kinase superfamily protein
Zm00001d041514	Chr3	32.8839	-2.48431	0.934663	0.000401878	0.00195883	Protein kinase superfamily protein
Zm00001d011433	Chr8	129.536	-2.43047	0.363054	1.57302e-12	3.33593e-11	Protein kinase superfamily protein
Zm00001d040695	Chr3	73.359	-2.3899	0.587361	3.19849e-06	2.50276e-05	Protein kinase superfamily protein
Zm00001d023945	Chr10	168.627	3.38512	0.343007	3.46101e-24	2.56698e-22	Protein kinase superfamily protein
Zm00001d018749	Chr7	14.257	-2.24394	1.1425	0.00200915	0.00806537	Protein of unknown function (DUF1005)
Zm00001d033117	Chr1	81.4889	-2.0891	0.382203	3.6242e-09	4.75777e-08	Protein of unknown function (DUF1022)
Zm00001d052686	Chr4	17.1224	2.15837	1.26204	0.00286185	0.01093	Protein of unknown function (DUF1216)
Zm00001d013593	Chr5	65.0326	-6.05086	0.710119	1.48047e-18	6.30826e-17	Protein of unknown function (DUF1677)
Zm00001d044534	Chr3	209.362	-2.14582	0.278859	1.2242e-15	3.66718e-14	Protein of Unknown Function (DUF239)
Zm00001d028510	Chr1	43.0126	-2.92618	0.772681	8.72092e-06	6.18288e-05	Protein of unknown function (DUF3049)
Zm00001d016884	Chr5	34.4763	4.54166	1.06769	1.14753e-06	9.7822e-06	Protein of unknown function (DUF3537)
Zm00001d027763	Chr1	36.7536	2.33789	0.52759	6.05767e-07	5.44806e-06	Protein of unknown function (DUF506)
Zm00001d036267	Chr6	7.98968	2.50841	1.8247	0.00589427	0.0203057	Protein of unknown function (DUF569)
Zm00001d025881	Chr10	6.77935	2.88791	2.09577	0.00373431	0.0137674	Protein of unknown function (DUF594)
Zm00001d013958	Chr5	1461.71	-2.04193	0.205856	3.10718e-24	2.33577e-22	Protein of unknown function (DUF789)
Zm00001d027590	Chr1	20.3548	-4.48766	1.16473	6.04033e-06	4.44083e-05	Protein of unknown function (DUF810)
Zm00001d005917	Chr2	36.4086	-2.24964	0.514403	8.45098e-07	7.38104e-06	Protein of unknown function, DUF547
Zm00001d017287	Chr5	25.7643	-3.21508	0.694216	2.61651e-07	2.50792e-06	Protein of unknown function, DUF584
Zm00001d032962	Chr1	60.5305	-2.04753	0.491756	2.33314e-06	1.8732e-05	Protein of unknown function, DUF593
Zm00001d052977	Chr4	864.084	-3.04421	0.186787	7.11852e-61	5.0631e-58	Protein RNA-directed DNA methylation
Zm00001d048349	Chr9	447.974	-2.17149	0.251244	4.54814e-19	2.09918e-17	Protein RNA-directed DNA methylation
Zm00001d004875	Chr2	4928.67	2.24351	0.137433	4.79098e-61	3.49729e-58	pseudo-response regulator
Zm00001d043858	Chr3	15.9661	-2.33481	0.912944	0.000563966	0.00264746	purine permease
Zm00001d026042	Chr10	1206.53	2.1785	0.213641	1.44875e-25	1.20682e-23	purine permease
Zm00001d016907	Chr5	33.186	-2.74403	0.764553	1.84572e-05	0.000122896	purple acid phosphatase
Zm00001d028367	Chr1	214.972	-2.07668	0.400888	1.73928e-08	2.04529e-07	purple acid phosphatase
Zm00001d050026	Chr4	190.091	2.18869	0.263332	6.91907e-18	2.74183e-16	purple acid phosphatase
Zm00001d028865	Chr1	41.1487	2.13492	0.877963	0.000513203	0.00243206	Purple acid phosphatases superfamily protein
Zm00001d025796	Chr10	13.7479	6.79037	2.66197	3.43335e-06	2.66772e-05	Purple acid phosphatases superfamily protein
Zm00001d051521	Chr4	887.231	-2.26097	0.271838	7.3787e-18	2.91149e-16	Pyridoxal phosphate (PLP)-dependent transferases superfamily protein
Zm00001d044395	Chr3	1754.48	-2.19931	0.202987	2.18308e-28	2.34715e-26	Pyridoxal phosphate phosphatase-related protein
Zm00001d039685	Chr3	6434.21	-2.20843	0.149018	9.61128e-51	3.70288e-48	Raffinose synthase family protein
Zm00001d027882	Chr1	651.633	3.94103	0.293154	1.65214e-42	4.4066e-40	Raffinose synthase family protein
Zm00001d019333	Chr7	103.286	2.42676	0.39439	5.63548e-11	9.80078e-10	receptor lectin kinase
Zm00001d019334	Chr7	438.186	2.50809	0.305553	1.52854e-17	5.76088e-16	receptor lectin kinase
Zm00001d042880	Chr3	437.709	-2.38318	0.219518	1.51231e-28	1.6451e-26	Regulator of chromosome condensation (RCC1) family protein
Zm00001d012398	Chr8	1273.3	-2.30215	0.233169	4.58056e-24	3.34369e-22	Regulator of chromosome condensation (RCC1) family protein
Zm00001d005881	Chr2	8315.05	-2.19243	0.163207	3.31904e-42	8.5247e-40	Remorin family protein
Zm00001d020708	Chr7	291.967	-2.1097	0.195514	3.02734e-28	3.22994e-26	Remorin family protein
Zm00001d019245	Chr7	13.5676	2.87248	1.20677	0.000889074	0.00394719	Remorin family protein
Zm00001d050153	Chr4	112.234	-2.1282	0.441047	1.03863e-07	1.07663e-06	Reticulon family protein
Zm00001d031678	Chr1	46.8309	2.65062	0.572419	1.58716e-07	1.59112e-06	retinoblastoma-related
Zm00001d033133	Chr1	7.98948	5.62764	2.64831	0.0001046	0.000587702	Reverse transcriptase (RNA-dependent DNA polymerase) domain containing protein
Zm00001d026682	Chr10	424.485	12.7685	3.11398	8.03267e-22	4.76107e-20	Reverse transcriptase (RNA-dependent DNA polymerase) domain containing protein
Zm00001d040704	Chr3	27.0471	3.01208	1.00698	8.84575e-05	0.000506235	reversibly glycosylated polypeptide
Zm00001d037784	Chr6	2598.66	-5.55341	0.246383	1.70966e-113	6.77491e-110	rhamnose biosynthesis
Zm00001d047796	Chr9	3321.93	-3.46896	0.198169	1.04827e-69	1.26425e-66	rhamnose biosynthesis
Zm00001d011513	Chr8	394.333	-2.12826	0.221145	5.41978e-23	3.57101e-21	ribosomal protein L12-C
Zm00001d047509	Chr9	4.75672	-2.61491	2.09972	0.00571461	0.0198048	Ribosomal protein L14
Zm00001d012045	Chr8	430.58	-2.09819	0.197131	1.57885e-27	1.57538e-25	RING/U-box superfamily protein
Zm00001d018390	Chr5	501.78	-2.02613	0.350562	6.21658e-10	9.25117e-09	RING/U-box superfamily protein
Zm00001d018393	Chr5	314.746	-2.02098	0.22245	9.99096e-21	5.38135e-19	RING/U-box superfamily protein
Zm00001d043050	Chr3	133.284	2.35553	0.343876	4.46866e-13	1.00532e-11	RING/U-box superfamily protein
Zm00001d012500	Chr8	9.08616	2.38117	1.60329	0.00447262	0.016065	RING/U-box superfamily protein
Zm00001d053433	Chr4	43.0592	2.44089	0.523136	1.88405e-07	1.85919e-06	RING/U-box superfamily protein
Zm00001d032849	Chr1	449.564	3.15518	0.211536	1.23813e-51	4.97745e-49	RING/U-box superfamily protein
Zm00001d005195	Chr2	54.1267	3.77817	0.459122	1.94603e-17	7.22636e-16	RING/U-box superfamily protein
Zm00001d037023	Chr6	18.5858	5.37603	1.55522	2.46402e-05	0.000159621	RING/U-box superfamily protein
Zm00001d038478	Chr6	134.25	2.38786	0.346898	3.80427e-13	8.59338e-12	RING-H2 finger A3A
Zm00001d004401	Chr2	22.3398	-7.42688	1.42139	9.79225e-11	1.64722e-09	RmlC-like cupins superfamily protein
Zm00001d051121	Chr4	364.044	2.26148	0.276082	1.69351e-17	6.33103e-16	RmlC-like cupins superfamily protein
Zm00001d014180	Chr5	53.7766	-2.48782	0.591678	1.82123e-06	1.48804e-05	RNA-binding KH domain-containing protein
Zm00001d008209	Chr8	378.787	-2.40522	0.859064	0.000269167	0.00137124	rotamase CYP
Zm00001d011642	Chr8	3447.62	2.01025	0.232302	3.35641e-19	1.57535e-17	S-adenosyl-L-methionine-dependent methyltransferases superfamily protein
Zm00001d026262	Chr10	43.1504	-2.16486	0.524466	2.63942e-06	2.09425e-05	SAUR-like auxin-responsive protein family
Zm00001d038080	Chr6	1263.64	-2.28364	0.170434	5.00289e-42	1.27317e-39	SAWADEE domain containing protein
Zm00001d025310	Chr10	35.8073	-2.39543	0.540051	6.37884e-07	5.70231e-06	SBP (S-ribonuclease binding protein) family protein
Zm00001d025836	Chr10	109.895	-12.4231	3.20017	6.83486e-24	4.92447e-22	SCAR family protein
Zm00001d025835	Chr10	151.053	11.0927	2.96534	1.08229e-16	3.64784e-15	SCAR family protein
Zm00001d053135	Chr4	57.8727	4.76964	0.715098	4.35907e-12	8.74304e-11	S-domain-2
Zm00001d039771	Chr3	29.7969	2.34774	0.616009	8.41548e-06	5.99479e-05	Seed dormancy control domain containing protein
Zm00001d019163	Chr7	455.116	2.19264	0.726245	0.000102653	0.000577816	seed imbibition
Zm00001d021425	Chr7	202.353	-2.84286	0.328639	3.62528e-19	1.69295e-17	senescence-associated E3 ubiquitin ligase
Zm00001d009160	Chr8	21.3928	-9.62359	2.96693	4.90913e-12	9.77004e-11	sequence-specific DNA binding transcription factors
Zm00001d003504	Chr2	1233.08	-2.29093	0.175181	3.7392e-40	8.57203e-38	Serine hydrolase (FSH1) domain containing protein
Zm00001d029768	Chr1	1245.19	-2.11283	0.188107	2.4783e-30	3.02844e-28	Seven transmembrane MLO family protein
Zm00001d040263	Chr3	22313.8	-2.96991	0.151844	2.81677e-86	4.8834e-83	shaggy-related kinase
Zm00001d002128	Chr2	160.148	-2.34618	0.503604	2.20669e-07	2.14928e-06	shikimate kinase
Zm00001d043090	Chr3	26.8787	-2.23969	0.945357	0.00098102	0.00430578	SKU5 similar
Zm00001d021411	Chr7	10.279	2.2989	1.17373	0.00238647	0.00934475	SLOW GROWTH
Zm00001d004006	Chr2	10797	2.44236	0.121415	4.02739e-91	9.30965e-88	SNF1-related protein kinase regulatory subunit gamma
Zm00001d016686	Chr5	11.069	-2.31921	1.5444	0.0040951	0.0148967	soluble N-ethylmaleimide-sensitive factor adaptor protein
Zm00001d039173	Chr6	38687.3	2.38542	0.208924	1.83876e-31	2.46402e-29	SPFH/Band 7/PHB domain-containing membrane-associated protein family
Zm00001d052258	Chr4	268.884	2.01087	0.276054	2.40571e-14	6.21921e-13	sphingoid base hydroxylase
Zm00001d026175	Chr10	7.13369	-4.28823	1.5189	0.000309509	0.00155449	squamosa promoter binding protein-like
Zm00001d006028	Chr2	57.1724	-2.13456	0.423879	3.55016e-08	3.99019e-07	squamosa promoter binding protein-like
Zm00001d021056	Chr7	26.7103	-2.29728	0.546315	1.84831e-06	1.5075e-05	Squamosa promoter-binding protein-like (SBP domain) transcription factor family protein
Zm00001d026068	Chr10	52.7988	2.56145	0.520075	5.61003e-08	6.11221e-07	subtilase 1.3
Zm00001d036788	Chr6	1926.72	-2.40702	0.17103	4.71889e-46	1.5583e-43	Subtilase family protein
Zm00001d027387	Chr1	134.358	-2.2561	0.57737	6.31675e-06	4.62079e-05	Subtilase family protein
Zm00001d027732	Chr1	172.596	-3.02959	0.320936	2.73802e-22	1.7096e-20	Subtilisin-like serine endopeptidase family protein
Zm00001d049467	Chr4	12.2747	-2.32111	2.10717	0.00515942	0.0181851	sugar transporter
Zm00001d016627	Chr5	14.1128	2.29696	1.01132	0.00107893	0.00467924	SUPPRESSOR OF AUXIN RESISTANCE
Zm00001d039923	Chr3	5.4225	4.5064	2.84642	0.00122108	0.00522066	suppressor of npr1-1 constitutive
Zm00001d045054	Chr9	526.694	-2.08138	0.556485	1.30567e-05	8.98489e-05	terpene synthase
Zm00001d022514	Chr7	411.712	-2.22779	0.276888	6.91953e-17	2.39627e-15	Tetratricopeptide repeat (TPR)-like superfamily protein
Zm00001d043073	Chr3	12.3059	-2.10636	1.20758	0.00304036	0.0115057	Tetratricopeptide repeat (TPR)-like superfamily protein
Zm00001d033749	Chr1	164.828	-2.07499	0.278262	7.29767e-15	2.00824e-13	Tetratricopeptide repeat (TPR)-like superfamily protein
Zm00001d008612	Chr8	3910.02	-2.064	0.208642	3.97308e-24	2.9311e-22	Tetratricopeptide repeat (TPR)-like superfamily protein
Zm00001d025468	Chr10	55.0441	-2.05072	0.47022	9.3952e-07	8.16714e-06	Tetratricopeptide repeat (TPR)-like superfamily protein
Zm00001d037916	Chr6	353.677	2.29193	0.416005	2.15917e-09	2.9475e-08	thiamin pyrophosphokinase1
Zm00001d044228	Chr3	19670.2	5.40043	0.200828	6.11284e-160	1.69564e-155	thiazole biosynthetic enzyme, chloroplast (ARA6) (THI1) (THI4)
Zm00001d003336	Chr2	11.4627	4.29943	1.55558	0.000224937	0.00117196	TNP1/EN/SPM transposase domain containing protein
Zm00001d011778	Chr8	8.77658	-4.12665	1.43666	0.000229254	0.00119132	tonoplast intrinsic protein 1;3
Zm00001d037779	Chr6	12199.2	3.85938	0.338836	2.02008e-31	2.69399e-29	tonoplast intrinsic protein 4;1
Zm00001d018704	Chr7	42.644	2.49902	0.522483	1.03376e-07	1.07278e-06	Transmembrane amino acid transporter family protein
Zm00001d049610	Chr4	1059.84	-2.62502	0.247482	2.10394e-27	2.07691e-25	tryptophan synthase beta-subunit
Zm00001d002238	Chr2	41.9585	4.19256	0.785424	8.09491e-09	1.01146e-07	ubiquitin-specific protease
Zm00001d047496	Chr9	70.3575	9.78436	2.86638	2.41484e-12	4.99145e-11	UB-like protease 1A
Zm00001d018350	Chr5	55.0853	-3.36445	0.585461	6.34622e-10	9.43396e-09	UDP-D-glucuronate 4-epimerase
Zm00001d021026	Chr7	206.159	-2.32359	0.339464	6.00986e-13	1.33259e-11	UDP-D-glucuronate 4-epimerase
Zm00001d041763	Chr3	1053.84	-3.70448	0.222851	3.66683e-63	3.2811e-60	UDP-glucosyl transferase 85A3
Zm00001d012780	Chr8	248.275	-2.36543	0.235845	9.09724e-25	7.1084e-23	UDP-glucosyl transferase 88A1
Zm00001d006140	Chr2	31.8637	2.30887	0.774204	0.000131954	0.000723372	UDP-glucosyltransferase 74F2
Zm00001d037383	Chr6	3663.64	-4.76952	0.239385	2.37182e-89	4.69943e-86	UDP-Glycosyltransferase superfamily protein
Zm00001d006446	Chr2	4720.26	-4.32182	0.210087	4.06497e-95	1.02508e-91	UDP-Glycosyltransferase superfamily protein
Zm00001d037382	Chr6	245.296	-2.8079	0.351881	1.15364e-16	3.87888e-15	UDP-Glycosyltransferase superfamily protein
Zm00001d012781	Chr8	93.3465	-2.72748	0.35496	1.12682e-15	3.39381e-14	UDP-Glycosyltransferase superfamily protein
Zm00001d039953	Chr3	130.731	-2.13632	0.274108	5.48881e-16	1.72624e-14	UDP-Glycosyltransferase superfamily protein
Zm00001d048499	Chr9	2289.61	2.52971	0.243534	1.66336e-26	1.538e-24	UDP-N-acetylglucosamine (UAA) transporter family
Zm00001d019629	Chr7	438.378	3.12157	0.265913	5.04977e-33	7.07452e-31	Undecaprenyl pyrophosphate synthetase family protein
Zm00001d021167	Chr7	32.0185	3.6457	1.22168	8.70773e-05	0.000499367	Uridine diphosphate glycosyltransferase 74E2
Zm00001d011428	Chr8	332.624	-2.07854	0.251823	1.32436e-17	5.03237e-16	urophorphyrin methylase
Zm00001d017045	Chr5	19.2982	3.10678	0.936302	6.34812e-05	0.000377067	uv-b-insensitive
Zm00001d020395	Chr7	36.9402	2.16286	0.567495	8.1956e-06	5.84266e-05	vacuolar iron transporter
Zm00001d046961	Chr9	505.99	2.2892	0.173793	8.25889e-41	1.95806e-38	VQ motif-containing protein
Zm00001d031351	Chr1	16.41	3.60584	1.20099	0.000183509	0.000974976	wall associated kinase
Zm00001d031384	Chr1	142.167	2.01696	0.570123	2.17941e-05	0.000142715	wall-associated kinase
Zm00001d053843	Chr4	6.82259	2.28882	1.86418	0.00843172	0.0275453	Wound-responsive family protein
Zm00001d041365	Chr3	2323.13	2.8567	0.201876	1.01455e-46	3.43201e-44	Wound-responsive family protein
Zm00001d043569	Chr3	885.428	2.36689	0.29963	1.61868e-16	5.37089e-15	WRKY DNA-binding protein
Zm00001d023615	Chr10	2739.78	2.97584	0.467301	8.29625e-12	1.58929e-10	WRKY DNA-binding protein
Zm00001d023616	Chr10	2739.62	2.97645	0.468343	9.02888e-12	1.72369e-10	WRKY DNA-binding protein
Zm00001d023332	Chr10	35.657	4.13083	0.942243	5.55792e-07	5.03648e-06	WRKY DNA-binding protein
Zm00001d020492	Chr7	479.309	4.33713	0.937245	1.01368e-07	1.05431e-06	WRKY DNA-binding protein
Zm00001d010616	Chr8	12.8303	6.09967	3.09059	0.000296183	0.00149433	WRKY DNA-binding protein
Zm00001d002410	Chr2	17.4313	-3.89786	0.967177	3.25716e-06	2.54508e-05	xyloglucan endotransglucosylase/hydrolase
Zm00001d014617	Chr5	55.8557	2.24544	0.586445	7.22442e-06	5.21463e-05	xyloglucan endotransglucosylase/hydrolase
Zm00001d024386	Chr10	41.7428	-2.37108	0.597173	3.84675e-06	2.95336e-05	Xyloglucan endotransglucosylase/hydrolase family protein
Zm00001d009309	Chr8	31.3234	-2.01798	0.98255	0.00187595	0.00759	Xyloglucan endotransglucosylase/hydrolase family protein
Zm00001d028537	Chr1	10.0368	-2.37874	1.12829	0.00152886	0.00636201	zinc finger (C2H2 type) family protein
Zm00001d051448	Chr4	153.497	2.32793	0.339772	4.8881e-13	1.09436e-11	Zinc finger, C3HC4 type (RING finger) family protein
Zm00001d005002	Chr2	825.297	-2.34503	0.185882	1.37227e-37	2.58948e-35	zinc induced facilitator-like
Zm00001d040947	Chr3	30.0695	-2.24216	0.947803	0.000864081	0.00385062	zinc induced facilitator-like

## Sheet: KS23-6_DEGs
Gene_ID	baseMean	log2FoldChange	lfcSE	pvalue	padj	scaffold	Protein Name
Zm00001d006026	4.97861	-4.66505	1.55613	4.45544e-05	0.000878623	Chr2	2-oxoglutarate (2OG) and Fe(II)-dependent oxygenase superfamily protein
Zm00001d003311	438.018	2.03198	0.442063	2.31401e-07	1.00119e-05	Chr2	2-oxoglutarate (2OG) and Fe(II)-dependent oxygenase superfamily protein
Zm00001d002564	20.2327	2.24083	2.55734	0.00399322	0.0308336	Chr2	2-oxoglutarate (2OG) and Fe(II)-dependent oxygenase superfamily protein
Zm00001d013913	19.7544	2.56734	0.65881	5.49456e-06	0.000153235	Chr5	3beta-hydroxysteroid-dehydrogenase/decarboxylase isoform
Zm00001d050224	226.595	2.56996	1.04965	0.000420802	0.00538332	Chr4	4-coumarate:CoA ligase
Zm00001d044520	55.8381	5.38293	0.95992	1.57305e-09	1.19472e-07	Chr3	ABL interactor-like protein
Zm00001d009118	851.696	3.53766	0.719131	3.72617e-08	1.99343e-06	Chr8	Adenine nucleotide alpha hydrolases-like superfamily protein
Zm00001d006787	159.779	2.81534	0.443776	1.12602e-11	1.41384e-09	Chr2	Agenet domain-containing protein
Zm00001d020590	12.3402	2.25223	0.756466	0.000157898	0.00242699	Chr7	alanine aminotransferas
Zm00001d006868	1747.37	2.10169	0.248883	1.87063e-18	8.86874e-16	Chr2	Aldolase-type TIM barrel family protein
Zm00001d002260	677.536	3.40889	0.59671	5.23172e-10	4.42652e-08	Chr2	Aldolase-type TIM barrel family protein
Zm00001d020636	29847.6	2.04655	0.422545	7.86597e-08	3.82829e-06	Chr7	aleurain-like protease
Zm00001d019463	79.5021	-2.66033	0.452444	1.87165e-10	1.75057e-08	Chr7	alpha/beta-Hydrolases superfamily protein
Zm00001d029386	37.2555	-2.08726	1.11403	0.00157156	0.0151613	Chr1	alpha/beta-Hydrolases superfamily protein
Zm00001d039175	26.8465	-2.0578	0.44474	2.14098e-07	9.37461e-06	Chr6	alpha/beta-Hydrolases superfamily protein
Zm00001d017249	488.582	-2.56676	0.477298	3.61361e-09	2.52201e-07	Chr5	ammonium transporter 1;2
Zm00001d029784	9.72162	-3.24105	1.23355	0.00028749	0.00394678	Chr1	Arabidopsis protein of unknown function (DUF241)
Zm00001d029573	1145.7	-2.70189	0.243394	6.71154e-30	1.31824e-26	Chr1	Argonaute family protein
Zm00001d029823	30.3208	4.48366	0.868742	2.16005e-08	1.24522e-06	Chr1	AtL5
Zm00001d036038	50.5743	2.65952	0.760886	1.92885e-05	0.000439797	Chr6	ATP-dependent helicase family protein
Zm00001d023436	26.8108	4.21381	0.907506	2.15549e-07	9.42317e-06	Chr10	ATP-dependent helicase family protein
Zm00001d002929	3.51465	2.86402	1.86629	0.00261685	0.0225715	Chr2	auxin response factor
Zm00001d029794	62.8993	2.53127	0.824023	8.08641e-05	0.00141541	Chr1	basic chitinase
Zm00001d022552	6.13975	-3.19947	1.37157	0.00080958	0.00906057	Chr7	basic helix-loop-helix (bHLH) DNA-binding superfamily protein
Zm00001d011847	196.78	2.65035	1.09205	0.000431509	0.0054832	Chr8	basic helix-loop-helix (bHLH) DNA-binding superfamily protein
Zm00001d029339	1707.4	2.76241	0.500416	1.79928e-09	1.34083e-07	Chr1	basic helix-loop-helix (bHLH) DNA-binding superfamily protein
Zm00001d042062	8.15221	4.5203	1.72767	0.000172736	0.00260268	Chr3	basic helix-loop-helix (bHLH) DNA-binding superfamily protein
Zm00001d003045	31.0567	-6.71389	1.27192	1.13153e-08	6.96083e-07	Chr2	beta glucosidase
Zm00001d050490	54.0796	2.23788	0.46498	8.30509e-08	4.02775e-06	Chr4	beta glucosidase
Zm00001d026056	516.463	-2.11776	0.27901	1.79658e-15	4.75023e-13	Chr10	beta-hydroxylase
Zm00001d021226	97.3348	-3.35378	0.429638	3.0726e-16	9.08499e-14	Chr7	Bifunctional inhibitor/lipid-transfer protein/seed storage 2S albumin superfamily protein
Zm00001d030995	70821.3	3.08071	0.333573	1.4393e-21	1.1308e-18	Chr1	bZIP transcription factor family protein
Zm00001d026166	14.6143	-2.80403	1.20122	0.000529649	0.00647014	Chr10	C2H2-type zinc finger family protein
Zm00001d032899	95.1885	2.15459	0.410991	8.70187e-09	5.56474e-07	Chr1	calcium exchanger
Zm00001d051389	22.6045	-2.92545	0.717453	2.10811e-06	6.7016e-05	Chr4	Calcium-dependent lipid-binding (CaLB domain) plant phosphoribosyltransferase family protein
Zm00001d052713	26.2399	-3.95592	0.989964	3.26616e-06	9.9022e-05	Chr4	calcium-dependent protein kinase
Zm00001d009772	22.0214	-5.0049	1.17889	1.45589e-06	4.90241e-05	Chr8	CAP (Cysteine-rich secretory proteins, Antigen 5, and Pathogenesis-related 1 protein) superfamily protein
Zm00001d016545	111.529	2.59815	0.457869	7.55474e-10	6.21977e-08	Chr5	Carbohydrate-binding X8 domain superfamily protein
Zm00001d035134	14.117	-4.64262	1.10142	2.07014e-06	6.59615e-05	Chr6	CCT motif family protein
Zm00001d007403	164.115	-6.29605	0.411903	2.10085e-53	2.88845e-49	Chr2	Chalcone and stilbene synthase family protein
Zm00001d052673	6367.51	-3.9322	0.346428	3.63799e-31	8.33645e-28	Chr4	Chalcone and stilbene synthase family protein
Zm00001d016014	52.6299	-2.35991	0.401542	2.41422e-10	2.19097e-08	Chr5	Chalcone and stilbene synthase family protein
Zm00001d044683	534.017	-3.73481	0.668238	9.80365e-10	7.92885e-08	Chr3	Chalcone-flavanone isomerase family protein
Zm00001d045036	343.551	-2.08164	0.275709	2.60788e-15	6.702e-13	Chr9	Chaperone DnaJ-domain superfamily protein
Zm00001d051812	52.3957	2.91585	0.623941	1.41087e-07	6.44451e-06	Chr4	CHASE domain containing histidine kinase protein
Zm00001d018940	81.2073	-3.88404	0.673244	4.84811e-10	4.14017e-08	Chr7	Chlorophyll A-B binding family protein
Zm00001d007827	643.454	-2.78724	0.700222	2.74402e-06	8.45909e-05	Chr2	Chlorophyll A-B binding family protein
Zm00001d020402	17765.4	2.2382	0.25843	3.0641e-19	1.58975e-16	Chr7	cinnamyl alcohol dehydrogenase
Zm00001d052594	180.404	-3.18446	0.755468	9.55457e-07	3.39886e-05	Chr4	conserved hypothetical protein
Zm00001d027532	821.575	-2.82528	0.517161	2.14683e-09	1.57844e-07	Chr1	conserved hypothetical protein
Zm00001d017474	17.2903	-2.68946	1.12291	0.000457641	0.00574097	Chr5	conserved hypothetical protein
Zm00001d052130	5.17311	-2.13467	1.51595	0.00396818	0.0306727	Chr4	conserved hypothetical protein
Zm00001d053799	271.89	-2.11667	0.370332	5.84023e-10	4.89618e-08	Chr4	conserved hypothetical protein
Zm00001d048789	369.181	2.33716	0.547953	9.61433e-07	3.4157e-05	Chr4	conserved hypothetical protein
Zm00001d003161	45.9418	2.37998	0.710077	3.45403e-05	0.000717859	Chr2	conserved hypothetical protein
Zm00001d030952	9.75628	3.33855	1.10814	0.000151496	0.00234431	Chr1	conserved hypothetical protein
Zm00001d028900	9.6422	3.96678	1.52709	0.000599726	0.00712982	Chr1	conserved hypothetical protein
Zm00001d025423	45.5741	5.2317	1.07546	7.4699e-08	3.65494e-06	Chr10	conserved hypothetical protein
Zm00001d020623	1418.43	2.14724	0.290824	9.53287e-15	2.1664e-12	Chr7	copper transporter
Zm00001d034342	15.7356	2.10562	1.44733	0.00318938	0.0261406	Chr1	Cyclin B1;4
Zm00001d051908	73755.4	2.88641	0.415004	2.33949e-13	4.15041e-11	Chr4	Cystathionine beta-synthase (CBS) family protein
Zm00001d022035	10.1729	7.0719	2.74366	2.32282e-06	7.28313e-05	Chr7	Cysteine proteinases superfamily protein
Zm00001d014444	1496.66	3.726	0.247145	1.28715e-52	1.1798e-48	Chr5	CYTOCHROME P450 51G1
Zm00001d017077	2047.33	-3.41564	0.507793	8.20003e-13	1.30338e-10	Chr5	Cytochrome P450 superfamily protein
Zm00001d017762	93.0834	-2.78694	0.769685	1.11314e-05	0.000273053	Chr5	cytochrome P450, family 707, subfamily A, polypeptide
Zm00001d015578	605.864	-2.11384	0.702649	9.97181e-05	0.00167504	Chr5	cytochrome P450, family 71, subfamily B, polypeptide
Zm00001d028419	23.772	2.10721	0.657094	6.22108e-05	0.00114887	Chr1	cytochrome P450, family 76, subfamily C, polypeptide
Zm00001d047452	394.099	-2.6857	0.293485	3.06683e-21	2.16235e-18	Chr9	cytochrome P450, family 93, subfamily D, polypeptide
Zm00001d037519	1780.75	3.44944	0.623181	1.47616e-09	1.13384e-07	Chr6	Development and cell death domain containing protein
Zm00001d002510	10.5137	3.02046	1.09165	0.000285376	0.00392168	Chr2	DNA replication helicase, putative
Zm00001d043571	3.6702	4.78612	2.77337	0.000841104	0.00932608	Chr3	DNAJ heat shock N-terminal domain-containing protein
Zm00001d018972	26.6212	2.01309	0.502122	3.27888e-06	9.9189e-05	Chr7	DREB2A-interacting protein
Zm00001d027581	821.637	-2.4356	0.747875	4.17069e-05	0.000831657	Chr1	DUF4079 domain containing protein
Zm00001d044374	57.4251	-3.71235	0.424906	2.16695e-19	1.1459e-16	Chr3	Early nodulin-75 (Fragment)
Zm00001d000077	739.389	-2.06632	0.266579	5.33536e-16	1.49706e-13	B73V4_ctg31	ERD (early-responsive to dehydration stress) family protein
Zm00001d044555	2966.56	2.43213	0.30474	9.59292e-17	3.2169e-14	Chr3	ERD (early-responsive to dehydration stress) family protein
Zm00001d007940	1441.42	2.01966	0.212946	1.55293e-22	1.58158e-19	Chr2	eukaryotic elongation factor 5A-1
Zm00001d039815	11.3315	2.33584	0.904622	0.000450867	0.00566874	Chr3	eukaryotic release factor 1-2
Zm00001d014873	8.67617	2.02598	1.49712	0.00419325	0.0321186	Chr5	eukaryotic translation initiation factor 3E
Zm00001d006399	69.2767	-3.96344	0.878105	2.32822e-07	1.00504e-05	Chr2	expansin A8
Zm00001d018881	168.982	-3.10575	0.700981	4.05544e-07	1.61151e-05	Chr7	fatty acid desaturase
Zm00001d002037	54.802	-2.50762	0.712317	1.73011e-05	0.000398114	Chr2	F-box family protein with a domain of unknown function (DUF295)
Zm00001d007445	1767.21	3.5385	0.534556	1.73992e-12	2.61445e-10	Chr2	flavin-binding, kelch repeat, f box
Zm00001d053091	442.084	4.31505	0.427497	3.21203e-25	4.20593e-22	Chr4	flavin-binding, kelch repeat, f box
Zm00001d004388	80.1507	2.37734	0.378434	1.87498e-11	2.25145e-09	Chr2	flavin-dependent monooxygenase
Zm00001d021444	186.105	3.91995	0.376743	1.39972e-26	2.26409e-23	Chr7	flavin-dependent monooxygenase
Zm00001d041356	57.0061	3.01403	0.474603	1.25932e-11	1.55285e-09	Chr3	fucosyltransferase
Zm00001d034751	552.476	2.29369	0.506297	2.92088e-07	1.22437e-05	Chr1	GATA transcription factor
Zm00001d015779	222.346	2.95628	0.373933	1.3906e-16	4.39524e-14	Chr5	G-box regulating factor
Zm00001d038649	9.70282	4.14344	1.38215	0.000236756	0.00337096	Chr6	general regulatory factor
Zm00001d033747	6668.97	-2.63258	0.25878	1.72781e-25	2.37556e-22	Chr1	glutamine synthase clone R1
Zm00001d043795	263.392	-2.44458	0.438928	1.28601e-09	1.00631e-07	Chr3	glutathione S-transferase TAU
Zm00001d032022	104.094	-3.59234	1.02801	1.50135e-05	0.000354979	Chr1	glycosyl hydrolase family 35 protein
Zm00001d008496	29.4327	2.57295	0.6385	2.83005e-06	8.69504e-05	Chr8	Glycosyltransferase family 61 protein
Zm00001d022034	18.1909	2.19723	0.686129	6.64427e-05	0.00120916	Chr7	GRAS family transcription factor
Zm00001d032344	58.8619	4.62557	0.662338	2.29556e-13	4.12571e-11	Chr1	HAESA-like
Zm00001d046299	73.2701	-3.05093	0.422968	3.03215e-14	6.31651e-12	Chr9	heat shock transcription factor C1
Zm00001d030063	76.2985	3.17486	0.530436	1.26523e-10	1.23813e-08	Chr1	heat shock transcription factor A2
Zm00001d019936	508.356	-2.16799	0.314262	2.92989e-13	5.1645e-11	Chr7	Heavy metal transport/detoxification superfamily protein
Zm00001d038031	74.0525	4.305	0.507086	3.78452e-19	1.89212e-16	Chr6	Helitron helicase-like domain at N-terminus domain containing protein
Zm00001d046838	67.4707	2.27287	0.575933	3.71536e-06	0.000109737	Chr9	hercules receptor kinase
Zm00001d012575	37.6468	-3.00594	0.634329	9.26536e-08	4.43866e-06	Chr8	Histidine kinase-, DNA gyrase B-, and HSP90-like ATPase family protein
Zm00001d019004	232.979	2.27722	0.452084	2.47258e-08	1.39899e-06	Chr7	histone acetyltransferase of the GNAT family
Zm00001d021934	4.9963	-2.59299	1.48596	0.00297072	0.0248069	Chr7	homeobox protein
Zm00001d036510	27.3679	4.3864	0.667127	8.58607e-12	1.10327e-09	Chr6	Homeobox-leucine zipper protein family
Zm00001d041960	34.2388	3.35494	0.946554	1.61044e-05	0.000376245	Chr3	Homeodomain-like superfamily protein
Zm00001d040771	53.1998	-6.84605	1.37924	3.57073e-08	1.91774e-06	Chr3	hypothetical protein
Zm00001d013480	16.7697	-4.07712	0.978505	1.59273e-06	5.29589e-05	Chr5	hypothetical protein
Zm00001d017851	46.7719	-3.45795	1.15459	7.55791e-05	0.00133651	Chr5	hypothetical protein
Zm00001d041643	5.68724	-3.32319	1.37513	0.000823238	0.00919099	Chr3	hypothetical protein
Zm00001d012468	18.7426	-3.30345	1.21616	0.000201965	0.00296509	Chr8	hypothetical protein
Zm00001d011268	37.6457	-2.93598	0.564221	9.82617e-09	6.18307e-07	Chr8	hypothetical protein
Zm00001d008894	36.1268	-2.60298	1.30113	0.00101978	0.0108249	Chr8	hypothetical protein
Zm00001d045935	3064.86	-2.45821	0.343336	4.24127e-14	8.70347e-12	Chr9	hypothetical protein
Zm00001d048121	3.56396	-2.31982	1.53663	0.00456777	0.0343182	Chr9	hypothetical protein
Zm00001d053662	414.749	-2.25574	0.793047	0.000153939	0.0023758	Chr4	hypothetical protein
Zm00001d049769	68.3441	-2.21428	0.507301	6.13807e-07	2.31212e-05	Chr4	hypothetical protein
Zm00001d052822	19.3642	-2.10658	0.950816	0.000858816	0.00946522	Chr4	hypothetical protein
Zm00001d047189	21.475	-2.06133	0.541344	6.93958e-06	0.000185989	Chr9	hypothetical protein
Zm00001d048196	7.15318	-2.05259	1.09893	0.00204337	0.0185563	Chr9	hypothetical protein
Zm00001d011968	25.8021	-2.04345	0.911746	0.000820747	0.00916689	Chr8	hypothetical protein
Zm00001d010845	94.8579	2.01842	0.619398	5.05723e-05	0.000970437	Chr8	hypothetical protein
Zm00001d052657	90.7806	2.02707	0.381378	6.12643e-09	4.04963e-07	Chr4	hypothetical protein
Zm00001d046380	585.067	2.02723	0.277284	1.5698e-14	3.42589e-12	Chr9	hypothetical protein
Zm00001d044643	132.774	2.02966	0.776559	0.000336668	0.00449402	Chr3	hypothetical protein
Zm00001d031843	12.8752	2.04547	0.850512	0.000691705	0.00800526	Chr1	hypothetical protein
Zm00001d051151	14.4392	2.11042	1.51084	0.00324601	0.026502	Chr4	hypothetical protein
Zm00001d046432	30.7749	2.16046	0.797567	0.000260779	0.00364599	Chr9	hypothetical protein
Zm00001d009051	135.947	2.16255	0.386267	1.20442e-09	9.57198e-08	Chr8	hypothetical protein
Zm00001d052362	288.396	2.21342	0.316037	1.48204e-13	2.73511e-11	Chr4	hypothetical protein
Zm00001d014543	12.1964	2.24953	1.25968	0.00202308	0.0184298	Chr5	hypothetical protein
Zm00001d031334	59.3121	2.28912	0.777814	0.000125116	0.00200259	Chr1	hypothetical protein
Zm00001d024802	106.345	2.3513	0.872846	0.000243064	0.0034488	Chr10	hypothetical protein
Zm00001d009346	52.7942	2.37478	0.818469	0.00013824	0.00217094	Chr8	hypothetical protein
Zm00001d018661	33.7126	2.37544	0.918314	0.000321335	0.0043187	Chr7	hypothetical protein
Zm00001d004114	62.5451	2.39216	0.705329	2.89327e-05	0.000617216	Chr2	hypothetical protein
Zm00001d019830	15.7747	2.40812	0.835035	0.000182678	0.00273005	Chr7	hypothetical protein
Zm00001d030602	25.3454	2.42685	0.856364	0.000185021	0.00276056	Chr1	hypothetical protein
Zm00001d007923	391.795	2.42994	0.550734	4.86863e-07	1.90438e-05	Chr2	hypothetical protein
Zm00001d019778	8.56956	2.44356	1.28029	0.00197114	0.0181339	Chr7	hypothetical protein
Zm00001d040924	22.2878	2.53083	0.600135	1.39951e-06	4.73937e-05	Chr3	hypothetical protein
Zm00001d046343	171.155	2.62508	0.432396	6.56173e-11	6.93979e-09	Chr9	hypothetical protein
Zm00001d030930	4081.21	2.74838	0.461426	1.32375e-10	1.2908e-08	Chr1	hypothetical protein
Zm00001d024799	247.445	2.8416	0.401911	7.92221e-14	1.52339e-11	Chr10	hypothetical protein
Zm00001d024151	169.002	2.85346	0.506795	8.88711e-10	7.23011e-08	Chr10	hypothetical protein
Zm00001d036221	542.094	2.88998	0.425696	6.02332e-13	9.91792e-11	Chr6	hypothetical protein
Zm00001d014127	86.0662	2.91475	3.20972	0.00256871	0.0222311	Chr5	hypothetical protein
Zm00001d015270	132.516	3.02366	0.458004	2.11509e-12	3.12692e-10	Chr5	hypothetical protein
Zm00001d010005	37.6814	3.05862	0.830426	9.54728e-06	0.000241741	Chr8	hypothetical protein
Zm00001d015257	526.103	3.22547	0.52645	4.44141e-11	4.92459e-09	Chr5	hypothetical protein
Zm00001d024798	704.896	3.24018	0.443866	1.4333e-14	3.17847e-12	Chr10	hypothetical protein
Zm00001d051440	7.90564	3.26419	1.18424	0.000432794	0.00549314	Chr4	hypothetical protein
Zm00001d006881	879.455	3.27793	0.183429	1.03439e-72	2.84437e-68	Chr2	hypothetical protein
Zm00001d004292	164.555	3.29717	0.428443	7.08846e-16	1.96887e-13	Chr2	hypothetical protein
Zm00001d024800	165.084	3.42177	0.559351	4.5312e-11	5.00397e-09	Chr10	hypothetical protein
Zm00001d012403	374.151	3.55428	0.364072	8.17374e-24	1.02164e-20	Chr8	hypothetical protein
Zm00001d030575	80.2798	3.69102	0.400727	2.6375e-21	1.90858e-18	Chr1	hypothetical protein
Zm00001d004556	124.062	3.96322	0.679132	2.40808e-10	2.19097e-08	Chr2	hypothetical protein
Zm00001d005850	11.0696	3.98544	1.06938	2.27184e-05	0.000502987	Chr2	hypothetical protein
Zm00001d002700	37.0253	4.0304	0.61767	6.23816e-12	8.40867e-10	Chr2	hypothetical protein
Zm00001d016322	272.057	4.20558	0.512651	1.17849e-17	4.62943e-15	Chr5	hypothetical protein
Zm00001d004886	83.0332	4.21639	0.709577	1.49776e-10	1.44005e-08	Chr2	hypothetical protein
Zm00001d024143	20.5984	4.37573	0.907563	1.38556e-07	6.36064e-06	Chr10	hypothetical protein
Zm00001d045685	23.1346	4.67296	1.15574	3.81283e-06	0.000111775	Chr9	hypothetical protein
Zm00001d051352	3.73822	4.9315	2.70052	0.000526871	0.00644613	Chr4	hypothetical protein
Zm00001d048840	4.00009	5.06065	2.70865	0.000435388	0.00551884	Chr4	hypothetical protein
Zm00001d041174	47.6618	5.27475	0.643263	7.16253e-17	2.52507e-14	Chr3	hypothetical protein
Zm00001d050120	91.1713	5.42205	0.640084	2.28252e-18	1.02893e-15	Chr4	hypothetical protein
Zm00001d022222	11.5282	7.46911	2.63061	1.42515e-08	8.48242e-07	Chr7	hypothetical protein
Zm00001d007153	487.014	-2.46321	0.39368	2.0058e-11	2.38768e-09	Chr2	Hypoxia-responsive family protein
Zm00001d013536	90.8046	-2.11496	0.809966	0.000312147	0.00422829	Chr5	Integral membrane HPP family protein
Zm00001d051355	14.3517	-4.94207	1.04091	3.384e-07	1.38266e-05	Chr4	Integrase-type DNA-binding superfamily protein
Zm00001d038395	34.2239	-3.39238	1.00471	2.19719e-05	0.000489614	Chr6	IQ-domain
Zm00001d011124	1322.66	2.68148	0.359883	5.05324e-15	1.19788e-12	Chr8	Iron-Sulfur binding protein C terminal domain containing protein
Zm00001d051756	82.1959	2.04547	0.405177	2.62289e-08	1.47192e-06	Chr4	K+ uptake permease
Zm00001d036210	12.876	2.92601	0.949564	0.000102869	0.00171268	Chr6	K-box region and MADS-box transcription factor family protein
Zm00001d005265	12.9677	-3.58226	1.30932	0.000207177	0.00302226	Chr2	Late embryogenesis abundant (LEA) hydroxyproline-rich glycoprotein family
Zm00001d051125	78.8963	2.66023	0.434366	5.00193e-11	5.4798e-09	Chr4	Leucine-rich repeat protein kinase family protein
Zm00001d001993	333.394	3.27089	0.298105	2.95135e-29	5.41042e-26	Chr2	Leucine-rich repeat transmembrane protein kinase
Zm00001d021995	202.579	-2.73545	0.819116	3.01831e-05	0.000639426	Chr7	LOB domain-containing protein
Zm00001d049259	65.1957	2.52081	0.527529	8.74845e-08	4.21304e-06	Chr4	long chain base2
Zm00001d038181	620.523	-3.73444	0.279271	4.59561e-42	1.80529e-38	Chr6	Major facilitator superfamily protein
Zm00001d044529	80.1832	-2.79823	0.838188	3.06817e-05	0.000649488	Chr3	Major facilitator superfamily protein
Zm00001d044768	6105.32	-2.14645	0.522624	1.80959e-06	5.90276e-05	Chr9	Major facilitator superfamily protein
Zm00001d034674	378.955	-2.01291	0.863326	0.000623614	0.00735972	Chr1	Major facilitator superfamily protein
Zm00001d042684	374.504	2.38964	0.266556	1.86233e-20	1.19094e-17	Chr3	Major facilitator superfamily protein
Zm00001d003954	233.654	2.42534	0.308197	2.05391e-16	6.34587e-14	Chr2	Major facilitator superfamily protein
Zm00001d052532	5970.91	5.07776	0.547107	8.74158e-22	7.28412e-19	Chr4	Major facilitator superfamily protein
Zm00001d010494	59.1805	-3.51057	1.08073	3.51759e-05	0.000728363	Chr8	Major latex allergen Hev b
Zm00001d048907	168.713	-2.48122	0.381701	4.01883e-12	5.72589e-10	Chr4	Mannose-6-phosphate isomerase, type I
Zm00001d047252	1146.08	-3.85231	0.294073	1.8032e-40	5.50939e-37	Chr9	Mannose-binding lectin superfamily protein
Zm00001d011857	26.3722	-2.52988	0.823717	7.8001e-05	0.00137228	Chr8	Mannose-binding lectin superfamily protein
Zm00001d035562	103.441	4.22533	0.792392	4.66074e-09	3.15667e-07	Chr6	Mannose-binding lectin superfamily protein
Zm00001d033062	53.8977	-5.44069	0.807632	7.84209e-13	1.25373e-10	Chr1	MATE efflux family protein
Zm00001d035663	15.6032	-3.75683	0.698871	5.76862e-09	3.8595e-07	Chr6	Metallothionein-like protein 2C
Zm00001d042210	29.0233	2.27308	0.855869	0.000305757	0.00414551	Chr3	methyl esterase
Zm00001d038174	28.4688	-2.39702	0.528115	3.51523e-07	1.43415e-05	Chr6	microtubule-associated protein 65-5
Zm00001d043741	53.109	-2.79743	0.934167	9.22152e-05	0.00157499	Chr3	mitogen-activated protein kinase kinase kinase
Zm00001d028754	101.195	-2.5582	0.548768	1.36763e-07	6.29933e-06	Chr1	mitogen-activated protein kinase kinase kinase
Zm00001d047671	139.916	-5.79977	0.616846	2.93993e-22	2.69474e-19	Chr9	myb domain protein
Zm00001d002476	6.73763	2.43488	1.25457	0.0022245	0.0198473	Chr2	myb domain protein
Zm00001d028180	4606.72	-2.51197	0.287845	1.42539e-19	7.83909e-17	Chr1	myo-inositol-1-phosphate synthase
Zm00001d047050	31.2657	-2.14616	0.646531	3.84944e-05	0.000780043	Chr9	NAC domain containing protein
Zm00001d024681	93.8733	2.16145	0.441793	5.26923e-08	2.70168e-06	Chr10	NB-ARC domain-containing disease resistance protein
Zm00001d040593	144.111	-5.20816	0.895094	2.77675e-10	2.51168e-08	Chr3	nodulin MtN21 /EamA-like transporter family protein
Zm00001d020556	231.813	-2.91863	0.492254	1.4628e-10	1.41138e-08	Chr7	nodulin MtN21 /EamA-like transporter family protein
Zm00001d015825	215.254	-3.19071	0.732198	5.01747e-07	1.95981e-05	Chr5	Pectin lyase-like superfamily protein
Zm00001d043701	8.01261	-4.30538	1.47372	0.000163319	0.00249083	Chr3	peptidase M20/M25/M40 family protein
Zm00001d052285	29.1501	-5.44894	1.32827	1.56389e-06	5.20627e-05	Chr4	Peroxidase superfamily protein
Zm00001d014601	52.4473	-2.25204	0.411027	2.52696e-09	1.82379e-07	Chr5	Peroxidase superfamily protein
Zm00001d008266	3.84849	5.02063	2.68774	0.000430979	0.00547899	Chr8	Peroxidase superfamily protein
Zm00001d017279	2503.37	-3.80571	0.740015	1.07169e-08	6.63726e-07	Chr5	PHE ammonia lyase
Zm00001d017276	447.846	-3.4002	0.559095	5.4072e-11	5.90029e-09	Chr5	PHE ammonia lyase
Zm00001d003015	880.363	-2.5152	0.520238	6.16734e-08	3.07785e-06	Chr2	PHE ammonia lyase
Zm00001d051629	95.6067	2.10477	0.344347	5.77072e-11	6.19856e-09	Chr4	Phosphofructokinase family protein
Zm00001d017079	2277.78	2.48163	0.199826	1.25807e-36	3.45945e-33	Chr5	Phototropic-responsive NPH3 family protein
Zm00001d035292	9.46841	3.57537	1.22999	0.00025608	0.00359453	Chr6	PIF1-like helicase domain containing protein
Zm00001d038030	221.411	2.99226	0.677642	4.37957e-07	1.7328e-05	Chr6	PLAC8 family protein
Zm00001d030062	324.256	2.50966	0.527033	9.19078e-08	4.41061e-06	Chr1	plant intracellular ras group-related LRR
Zm00001d041404	39.6595	3.38307	0.667395	2.32392e-08	1.32487e-06	Chr3	Plant invertase/pectin methylesterase inhibitor domain containing protein
Zm00001d020586	18.5331	-4.04133	1.21707	4.09885e-05	0.000822785	Chr7	Plant invertase/pectin methylesterase inhibitor superfamily
Zm00001d005465	41.6417	-6.39042	1.43459	3.71554e-07	1.5025e-05	Chr2	Plant invertase/pectin methylesterase inhibitor superfamily protein
Zm00001d015772	22.6536	2.16913	0.733262	0.000137763	0.00216716	Chr5	Plant protein of unknown function (DUF247)
Zm00001d048421	20.684	-2.75149	0.848189	4.45336e-05	0.000878623	Chr9	Plant protein of unknown function (DUF639)
Zm00001d004495	13.0085	4.29807	0.995229	2.64099e-06	8.16895e-05	Chr2	Plant protein of unknown function (DUF827)
Zm00001d027341	74.3131	2.21563	0.368366	1.08328e-10	1.09202e-08	Chr1	P-loop containing nucleoside triphosphate hydrolases superfamily protein
Zm00001d049938	359.596	3.63544	0.258094	3.2858e-46	1.80706e-42	Chr4	P-loop containing nucleoside triphosphate hydrolases superfamily protein
Zm00001d028172	66.9792	2.03606	0.967512	0.00106683	0.0112183	Chr1	polyamine oxidase
Zm00001d024423	1080.36	4.71441	0.689875	3.72247e-13	6.39754e-11	Chr10	polymerase gamma
Zm00001d023451	864.994	2.6004	0.771457	3.00863e-05	0.00063836	Chr10	Polynucleotidyl transferase, ribonuclease H-like superfamily protein
Zm00001d026190	898.366	2.45751	0.259711	1.753e-22	1.66221e-19	Chr10	PPPDE putative thiol peptidase family protein
Zm00001d012773	36.9598	-10.1451	3.15605	3.76863e-10	3.31085e-08	Chr8	profilin
Zm00001d044293	73.8492	-3.87709	1.05757	9.03344e-06	0.000230642	Chr3	Protein kinase protein with adenine nucleotide alpha hydrolases-like domain
Zm00001d014697	27.3445	-7.25689	1.67932	6.71204e-08	3.33757e-06	Chr5	Protein kinase superfamily protein
Zm00001d040695	154.124	-2.19639	0.873545	0.000382512	0.00499217	Chr3	Protein kinase superfamily protein
Zm00001d038135	6.27084	-2.09945	1.45909	0.00303228	0.025168	Chr6	Protein kinase superfamily protein
Zm00001d028510	86.6898	-3.09419	0.594785	1.01062e-08	6.31594e-07	Chr1	Protein of unknown function (DUF3049)
Zm00001d013468	108.668	-2.21033	0.513754	7.93419e-07	2.90125e-05	Chr5	Protein of unknown function (DUF3049)
Zm00001d036267	22.7134	4.00653	0.779287	2.30806e-08	1.31948e-06	Chr6	Protein of unknown function (DUF569)
Zm00001d013958	1809.86	-2.07734	0.155583	7.25467e-42	2.49361e-38	Chr5	Protein of unknown function (DUF789)
Zm00001d027590	50.7531	-3.61105	0.771517	1.24267e-07	5.7819e-06	Chr1	Protein of unknown function (DUF810)
Zm00001d020977	738.033	-2.79718	0.52356	4.21838e-09	2.89993e-07	Chr7	Protein of unknown function, DUF599
Zm00001d012885	12.7291	-2.26119	0.992184	0.000787986	0.00885133	Chr5	Proteinase inhibitor, propeptide
Zm00001d006212	3336.6	2.00846	0.259483	4.66135e-16	1.32142e-13	Chr2	pseudo-response regulator
Zm00001d004875	3467.32	2.15601	0.382022	1.04341e-09	8.414e-08	Chr2	pseudo-response regulator
Zm00001d026042	447.272	2.72938	0.474571	4.53739e-10	3.89904e-08	Chr10	purine permease
Zm00001d027882	1304.3	2.63947	0.486226	2.82701e-09	2.00354e-07	Chr1	Raffinose synthase family protein
Zm00001d019333	106.662	2.46232	0.714246	2.33249e-05	0.000514345	Chr7	receptor lectin kinase
Zm00001d024693	15.6868	2.27282	0.882792	0.000404449	0.00521403	Chr10	receptor like protein
Zm00001d019245	18.4303	2.30504	0.68265	3.82298e-05	0.000776398	Chr7	Remorin family protein
Zm00001d025932	209.513	2.6591	0.692219	5.10822e-06	0.000144067	Chr10	Remorin family protein
Zm00001d032784	5.64837	-3.86017	1.56889	0.000761114	0.00862238	Chr1	response regulator
Zm00001d037784	1209.11	-4.01293	0.353099	3.07378e-31	7.6839e-28	Chr6	rhamnose biosynthesis
Zm00001d018390	236.275	-2.07153	0.419572	4.12578e-08	2.16923e-06	Chr5	RING/U-box superfamily protein
Zm00001d002624	694.998	2.09643	0.337667	3.08967e-11	3.49629e-09	Chr2	RING/U-box superfamily protein
Zm00001d043050	112.01	2.15101	0.486565	5.1108e-07	1.99061e-05	Chr3	RING/U-box superfamily protein
Zm00001d032849	376.12	2.24033	0.26557	1.93983e-18	9.04094e-16	Chr1	RING/U-box superfamily protein
Zm00001d005195	53.653	2.28324	0.424449	3.25046e-09	2.28596e-07	Chr2	RING/U-box superfamily protein
Zm00001d037023	8.67494	3.41531	1.1316	0.00021403	0.00310903	Chr6	RING/U-box superfamily protein
Zm00001d018513	7.53403	6.33225	2.80189	5.21449e-05	0.000990934	Chr5	RING/U-box superfamily protein
Zm00001d038478	137.881	2.14477	0.456073	1.30676e-07	6.02906e-06	Chr6	RING-H2 finger A3A
Zm00001d011036	535.552	2.95433	0.441302	1.14339e-12	1.76634e-10	Chr8	RmlC-like cupins superfamily protein
Zm00001d041240	7.4074	3.7551	1.42167	0.000610217	0.00722954	Chr3	RNA helicase family protein
Zm00001d019056	7.42353	6.4574	2.70555	1.41561e-05	0.000337026	Chr7	RNA helicase family protein
Zm00001d005426	34.0107	-2.02438	0.589185	2.7612e-05	0.000593647	Chr2	ROP-interactive CRIB motif-containing protein
Zm00001d015638	16.7642	-2.43572	1.1798	0.00103364	0.0109379	Chr5	RPM1 interacting protein
Zm00001d043734	446.886	-2.07911	0.486406	9.11583e-07	3.25764e-05	Chr3	S-adenosyl-L-methionine-dependent methyltransferases superfamily protein
Zm00001d019163	3029.67	2.94034	0.569375	1.2371e-08	7.50943e-07	Chr7	seed imbibition
Zm00001d009160	50.0619	-2.73833	1.09192	0.000322917	0.00433573	Chr8	sequence-specific DNA binding transcription factors
Zm00001d003504	1196.13	-2.45435	0.358346	3.87563e-13	6.61939e-11	Chr2	Serine hydrolase (FSH1) domain containing protein
Zm00001d012524	33.6219	-5.67707	1.42977	2.77018e-06	8.53016e-05	Chr8	SKU5 similar
Zm00001d039241	8.86803	3.51119	1.81219	0.00192072	0.0177891	Chr3	SLAC1 homologue
Zm00001d027749	611.485	2.14048	0.626365	2.83079e-05	0.000605768	Chr1	sulfate transporter 3;1
Zm00001d043658	12.8183	2.60835	0.981895	0.000323528	0.00434182	Chr3	SUPPRESSOR OF AUXIN RESISTANCE
Zm00001d004746	9.92037	4.42196	1.10586	1.608e-05	0.000375993	Chr2	T-complex protein
Zm00001d015054	230.189	3.33091	0.882505	5.98411e-06	0.000164387	Chr5	terpene synthase
Zm00001d024210	104.208	4.91922	1.91056	0.000188092	0.00279727	Chr10	Terpenoid cyclases/Protein prenyltransferases superfamily protein
Zm00001d024207	13.5517	7.1344	3.15429	0.000100664	0.00168785	Chr10	Terpenoid cyclases/Protein prenyltransferases superfamily protein
Zm00001d012672	7310.95	2.01505	0.413299	6.11024e-08	3.0549e-06	Chr8	Tetratricopeptide repeat (TPR)-like superfamily protein
Zm00001d042241	253.38	-2.07844	0.243929	9.24442e-19	4.4597e-16	Chr3	thiamin pyrophosphokinase1
Zm00001d011183	45457.3	2.27686	0.161739	3.98565e-47	2.73994e-43	Chr8	thiazole biosynthetic enzyme, chloroplast (ARA6) (THI1) (THI4)
Zm00001d044228	7488.02	3.49776	0.436238	5.05209e-17	1.8523e-14	Chr3	thiazole biosynthetic enzyme, chloroplast (ARA6) (THI1) (THI4)
Zm00001d003336	58.5902	2.43961	0.510428	9.8605e-08	4.6992e-06	Chr2	TNP1/EN/SPM transposase domain containing protein
Zm00001d032692	788.658	2.98718	0.514365	3.146e-10	2.80872e-08	Chr1	TRAF-like family protein
Zm00001d041763	705.9	-3.30468	0.348598	1.2847e-22	1.35872e-19	Chr3	UDP-glucosyl transferase 85A3
Zm00001d006446	1533.47	-4.56555	0.584397	2.47272e-16	7.47196e-14	Chr2	UDP-Glycosyltransferase superfamily protein
Zm00001d037383	1846.3	-3.09253	0.566615	2.20144e-09	1.61427e-07	Chr6	UDP-Glycosyltransferase superfamily protein
Zm00001d039891	39.426	-2.13516	1.0707	0.00124414	0.0125894	Chr3	UDP-Glycosyltransferase superfamily protein
Zm00001d033690	42.9381	-2.07387	0.479973	8.05262e-07	2.92898e-05	Chr1	UDP-Glycosyltransferase superfamily protein
Zm00001d048499	2404.86	2.24737	0.518652	7.54531e-07	2.77381e-05	Chr9	UDP-N-acetylglucosamine (UAA) transporter family
Zm00001d019629	124.673	2.72922	0.754147	1.19186e-05	0.000290033	Chr7	Undecaprenyl pyrophosphate synthetase family protein
Zm00001d025036	56.9874	2.53109	0.833757	8.88708e-05	0.00153022	Chr10	Uridine diphosphate glycosyltransferase 74E2
Zm00001d018238	1420.69	2.00392	0.322061	2.85707e-11	3.2599e-09	Chr5	WCRKC thioredoxin
Zm00001d053843	32.9064	2.77488	0.743399	8.57329e-06	0.000220738	Chr4	Wound-responsive family protein
Zm00001d044171	113.699	2.12767	0.656722	5.18221e-05	0.000986845	Chr3	WRKY family transcription factor
Zm00001d002192	16.7224	-3.49419	1.23337	0.000155268	0.00239191	Chr2	xyloglucan endotransglucosylase/hydrolase
Zm00001d010905	40.1347	4.44434	0.934675	1.06875e-07	5.06079e-06	Chr8	Ypt/Rab-GAP domain of gyp1p superfamily protein
Zm00001d004467	16.7577	2.58207	0.98676	0.000344161	0.00458071	Chr2	YUCCA
Zm00001d051448	84.0682	2.09919	0.408928	1.569e-08	9.25845e-07	Chr4	Zinc finger, C3HC4 type (RING finger) family protein
