# Supplementary material for: Global Transcriptomic Analysis of Inbred Lines Reveal Candidate Genes for Response to Maize Lethal Necrosis
Source: Plants (Basel). 2025 Jan 20;14(2):295. doi: 10.3390/plants14020295 (PMC11768128; doi:10.3390/plants14020295)
Supplement: Supplementary file 1 [file plants-14-00295-s001.zip › Table S3.xlsx]

## Sheet: CML536 vs.CML543_DEGs
Gene_ID	Chromosome	baseMean	log2FoldChange	lfcSE	stat	pvalue	padj	Protein Name
Zm00001d037182	Chr6	8.68918	-3.53164	0.974256	-3.62496	0.000289005	0.000682146	12-oxophytodienoate reductase
Zm00001d001957	Chr2	4.43225	3.2109	0.999899	3.21122	0.00132171	0.0028354	1-phosphatidylinositol-4-phosphate 5-kinases;zinc ion binding;1-phosphatidylinositol-3-phosphate 5-kinases
Zm00001d047285	Chr9	121.337	9.04836	0.532033	17.0071	7.27152e-65	3.00195e-63	20S proteasome beta subunit G1
Zm00001d041663	Chr3	5538.3	-10.529	0.532459	-19.7742	4.96487e-87	3.37687e-85	23 kDa jasmonate-induced protein
Zm00001d041656	Chr3	1614.88	-10.3155	0.614353	-16.7909	2.84502e-63	1.11984e-61	23 kDa jasmonate-induced protein
Zm00001d041662	Chr3	184.766	-8.66198	0.779162	-11.1171	1.03635e-28	1.25578e-27	23 kDa jasmonate-induced protein
Zm00001d041657	Chr3	30.6036	-7.97703	1.04292	-7.64876	2.02925e-14	1.15868e-13	23 kDa jasmonate-induced protein
Zm00001d048502	Chr9	148.171	5.55508	0.752239	7.38472	1.52772e-13	8.34208e-13	26S proteasome, regulatory subunit Rpn7;Proteasome component (PCI) domain
Zm00001d032223	Chr1	10.9654	-4.49613	0.936032	-4.8034	1.55995e-06	4.89523e-06	2-oxoglutarate (2OG) and Fe(II)-dependent oxygenase superfamily protein
Zm00001d023933	Chr10	5.02653	-3.61116	1.01955	-3.54193	0.000397204	0.000920038	2-oxoglutarate (2OG) and Fe(II)-dependent oxygenase superfamily protein
Zm00001d049926	Chr4	10.7106	-3.02088	0.873111	-3.4599	0.000540369	0.00123061	2-oxoglutarate (2OG) and Fe(II)-dependent oxygenase superfamily protein
Zm00001d035994	Chr6	23.381	-2.28239	0.506379	-4.50727	6.56659e-06	1.91412e-05	2-oxoglutarate (2OG) and Fe(II)-dependent oxygenase superfamily protein
Zm00001d048634	Chr4	5930.04	2.80929	0.247464	11.3523	7.22339e-30	9.2451e-29	2-oxoglutarate (2OG) and Fe(II)-dependent oxygenase superfamily protein
Zm00001d003311	Chr2	775.677	3.11063	0.389549	7.98522	1.40268e-15	8.59229e-15	2-oxoglutarate (2OG) and Fe(II)-dependent oxygenase superfamily protein
Zm00001d007718	Chr2	7.08415	3.21038	1.36699	2.3485	0.0188492	0.0330056	2-oxoglutarate (2OG) and Fe(II)-dependent oxygenase superfamily protein
Zm00001d045145	Chr9	6802.46	6.00712	0.358825	16.7411	6.57965e-63	2.56707e-61	2-oxoglutarate (2OG) and Fe(II)-dependent oxygenase superfamily protein
Zm00001d007682	Chr2	395.321	8.80187	0.350368	25.1218	2.87447e-139	3.89524e-137	2-oxoglutarate (2OG) and Fe(II)-dependent oxygenase superfamily protein
Zm00001d023552	Chr10	364.487	-3.37929	0.184635	-18.3025	7.90287e-75	4.22565e-73	2-oxoglutarate dehydrogenase, E1 component
Zm00001d047261	Chr9	1.61316	-3.11804	1.32296	-2.35686	0.01843	0.0323436	3beta-hydroxysteroid-dehydrogenase/decarboxylase isoform
Zm00001d005430	Chr2	22.1624	-5.80803	0.866974	-6.6992	2.09569e-11	9.93926e-11	3-ketoacyl-CoA synthase
Zm00001d032728	Chr1	10.0359	-3.42164	0.893929	-3.82764	0.000129376	0.000320185	3-ketoacyl-CoA synthase
Zm00001d028241	Chr1	1748.62	-2.03871	0.221278	-9.21335	3.16101e-20	2.50514e-19	3-ketoacyl-CoA synthase
Zm00001d048061	Chr9	42.5483	3.09378	0.524398	5.89968	3.64201e-09	1.45484e-08	3-ketoacyl-CoA synthase
Zm00001d007910	Chr2	6.05454	4.28626	0.869556	4.92925	8.25462e-07	2.66672e-06	3-oxo-5-alpha-steroid 4-dehydrogenase family protein
Zm00001d002600	Chr2	177.311	5.56516	0.460002	12.0981	1.08074e-33	1.66107e-32	3-oxo-5-alpha-steroid 4-dehydrogenase family protein
Zm00001d017644	Chr5	47.1162	4.54127	0.419026	10.8377	2.28175e-27	2.60487e-26	3-phosphoserine phosphatase
Zm00001d015182	Chr5	609.167	2.17039	0.243496	8.91342	4.94803e-19	3.66295e-18	4-phosphopantetheine adenylyltransferase
Zm00001d019302	Chr7	11.8311	2.78802	0.50726	5.49623	3.87986e-08	1.42245e-07	60S acidic ribosomal protein family
Zm00001d036467	Chr6	86.0841	8.63636	0.892582	9.6757	3.82455e-22	3.33629e-21	60S acidic ribosomal protein family
Zm00001d036464	Chr6	91.541	9.05064	0.811061	11.159	6.47049e-29	7.91076e-28	60S acidic ribosomal protein family
Zm00001d033384	Chr1	1.85566	-3.69348	1.63215	-2.26296	0.0236383	0.0405003	60S ribosomal protein L11
Zm00001d036680	Chr6	67.9986	6.72908	0.704026	9.558	1.20058e-21	1.02072e-20	AAA domain containing protein
Zm00001d003474	Chr2	25.9156	7.37748	0.96953	7.60934	2.755e-14	1.55804e-13	AAA domain containing protein
Zm00001d016912	Chr5	219.7	-5.84628	0.322661	-18.1189	2.25889e-73	1.14899e-71	AAA-type ATPase family protein
Zm00001d003266	Chr2	82.1495	-5.34054	0.503269	-10.6117	2.62923e-26	2.81509e-25	AAA-type ATPase family protein
Zm00001d037038	Chr6	74.4288	-3.1919	0.299296	-10.6647	1.48895e-26	1.61959e-25	AAA-type ATPase family protein
Zm00001d007370	Chr2	31.8582	9.01114	0.855709	10.5306	6.24277e-26	6.56527e-25	AAA-type ATPase family protein
Zm00001d035409	Chr6	1952.84	-2.21871	0.137667	-16.1165	1.95382e-58	6.77427e-57	ABA/WDS induced protein domain containing protein
Zm00001d025401	Chr10	27628.3	2.22435	0.172898	12.8651	7.07486e-38	1.28681e-36	ABA/WDS induced protein domain containing protein
Zm00001d040785	Chr3	20.5826	2.72777	0.731149	3.7308	0.000190873	0.000461066	ABA/WDS induced protein domain containing protein
Zm00001d040786	Chr3	5.01218	3.64448	1.20518	3.02402	0.00249444	0.00512514	ABA/WDS induced protein domain containing protein
Zm00001d012538	Chr8	9.65899	-3.38791	1.01583	-3.33513	0.000852604	0.00188416	ABA-responsive element binding protein
Zm00001d016794	Chr5	49.9229	-7.13373	0.685966	-10.3995	2.49168e-25	2.55678e-24	ABC transporter family protein
Zm00001d018500	Chr5	37.6616	2.73292	0.467766	5.8425	5.14232e-09	2.03401e-08	ABC transporter family protein
Zm00001d000228	B73V4_ctg98	9642.03	-8.04689	0.276521	-29.1005	3.53866e-186	7.85229e-184	ABC2 homolog
Zm00001d003778	Chr2	238.573	-2.22328	0.217662	-10.2144	1.7097e-24	1.6759e-23	ABC2 homolog
Zm00001d016396	Chr5	342.61	2.2756	0.443151	5.13504	2.82083e-07	9.57832e-07	ABC2 homolog
Zm00001d008512	Chr8	4146.24	-3.11851	0.0934403	-33.3743	3.23547e-244	1.33572e-241	ABC-2 type transporter family protein
Zm00001d037870	Chr6	132.868	2.32302	0.407509	5.70054	1.19432e-08	4.58809e-08	ABC-2 type transporter family protein
Zm00001d046537	Chr9	26.0566	2.32895	0.514466	4.52693	5.98453e-06	1.7528e-05	ABC-2 type transporter family protein
Zm00001d044520	Chr3	42.2691	3.5889	0.850178	4.22135	2.42845e-05	6.60484e-05	ABL interactor-like protein
Zm00001d011208	Chr8	4.80398	-2.19315	0.931051	-2.35557	0.0184945	0.032439	ACC oxidase
Zm00001d030549	Chr1	3296.03	-2.37644	0.11854	-20.0476	2.11892e-89	1.50461e-87	accelerated cell death 2 (ACD2)
Zm00001d012706	Chr8	25.5157	-2.95242	0.48273	-6.11609	9.58977e-10	4.00842e-09	Acetamidase/Formamidase family protein
Zm00001d019036	Chr7	2551.71	-5.4477	0.191849	-28.3957	2.28416e-177	4.66074e-175	Acid phosphatase/vanadium-dependent haloperoxidase-related protein
Zm00001d009100	Chr8	5.66082	-2.96619	0.745565	-3.97845	6.93656e-05	0.000177919	Acid phosphatase/vanadium-dependent haloperoxidase-related protein
Zm00001d050673	Chr4	239.296	6.10238	0.281217	21.6999	2.05613e-104	1.85281e-102	Acid phosphatase/vanadium-dependent haloperoxidase-related protein
Zm00001d053398	Chr4	320.88	7.14892	0.393633	18.1614	1.04328e-73	5.3995e-72	Acid phosphatase/vanadium-dependent haloperoxidase-related protein
Zm00001d013541	Chr5	11.1573	3.39003	1.319	2.57015	0.0101654	0.0187896	Acidic endochitinase SE2
Zm00001d015497	Chr5	2888.62	-6.43434	0.238702	-26.9556	4.90735e-160	8.21842e-158	aconitase
Zm00001d020428	Chr7	13.4189	-3.12425	0.732146	-4.26725	1.97893e-05	5.43052e-05	aconitase
Zm00001d040769	Chr3	155.382	-2.26699	0.389129	-5.82582	5.68312e-09	2.23745e-08	aconitase
Zm00001d031639	Chr1	1826.08	2.67283	0.205203	13.0253	8.7912e-39	1.64622e-37	ACT domain repeat
Zm00001d038034	Chr6	209.021	4.34673	0.443998	9.78996	1.24347e-22	1.11317e-21	ACT domain repeat
Zm00001d032785	Chr1	40.563	8.11742	0.772601	10.5066	8.05359e-26	8.41975e-25	ACT domain repeat
Zm00001d019102	Chr7	301.181	2.48357	0.146177	16.9901	9.71493e-65	3.99212e-63	ACT domain-containing protein
Zm00001d004855	Chr2	919.285	-2.00601	0.188567	-10.6382	1.98004e-26	2.13286e-25	actin
Zm00001d042731	Chr3	350.047	3.1425	0.25993	12.0898	1.19557e-33	1.83279e-32	actin
Zm00001d039143	Chr6	3.3543	5.14669	1.19412	4.31002	1.63243e-05	4.52372e-05	actin
Zm00001d009276	Chr8	18.4169	7.38829	0.815379	9.06118	1.2905e-19	9.94049e-19	actin
Zm00001d014739	Chr5	73.9259	8.07438	0.814205	9.91689	3.51542e-23	3.23514e-22	actin
Zm00001d036669	Chr6	648.753	12.0939	0.724615	16.6901	1.54834e-62	5.98827e-61	actin
Zm00001d034326	Chr1	526.405	-9.83509	0.538117	-18.2769	1.26499e-74	6.72337e-73	actin depolymerizing factor
Zm00001d034024	Chr1	66.7703	-9.4213	0.791138	-11.9085	1.06828e-32	1.57118e-31	actin depolymerizing factor
Zm00001d034643	Chr1	21.3232	-6.70245	0.822721	-8.14669	3.74017e-16	2.36283e-15	actin depolymerizing factor
Zm00001d029656	Chr1	77.4696	2.52787	0.382368	6.61109	3.81503e-11	1.77475e-10	actin depolymerizing factor
Zm00001d034117	Chr1	237.574	-4.13957	0.372138	-11.1237	9.61715e-29	1.16774e-27	Actin-like ATPase superfamily protein
Zm00001d047299	Chr9	119.329	3.26442	0.267664	12.196	3.26467e-34	5.14237e-33	Actin-like ATPase superfamily protein
Zm00001d019042	Chr7	265.66	2.11443	0.33011	6.40523	1.50147e-10	6.697e-10	actin-related protein C3
Zm00001d022616	Chr7	83.7698	-2.76726	0.306864	-9.0179	1.91737e-19	1.4577e-18	acyl carrier protein
Zm00001d025265	Chr10	18.378	-2.72713	0.400958	-6.80155	1.035e-11	5.01182e-11	acyl carrier protein
Zm00001d012818	Chr5	4.82079	-2.37507	0.97366	-2.43932	0.0147149	0.0263884	acyl carrier protein
Zm00001d052923	Chr4	5.38148	-6.37312	1.34221	-4.74823	2.05204e-06	6.35075e-06	Acyl transferase/acyl hydrolase/lysophospholipase superfamily protein
Zm00001d015957	Chr5	35.7139	-8.80517	0.835226	-10.5423	5.51536e-26	5.82443e-25	acyl-CoA binding protein
Zm00001d005706	Chr2	3.93177	-5.47089	1.07232	-5.10193	3.3621e-07	1.13339e-06	Acyl-CoA N-acyltransferases (NAT) superfamily protein
Zm00001d027703	Chr1	124.29	-3.37039	0.32731	-10.2972	7.25139e-25	7.24404e-24	Acyl-CoA N-acyltransferases (NAT) superfamily protein
Zm00001d018677	Chr7	41.2782	2.59825	0.344174	7.54923	4.37839e-14	2.45732e-13	Acyl-CoA N-acyltransferases (NAT) superfamily protein
Zm00001d048788	Chr4	96.1842	2.81354	0.816927	3.44406	0.00057305	0.00130037	acyl-CoA oxidase
Zm00001d012317	Chr8	106.063	3.1888	1.2607	2.52938	0.0114263	0.0209302	acyl-CoA oxidase
Zm00001d052931	Chr4	146.22	6.07505	0.72672	8.35955	6.29598e-17	4.15952e-16	acyl-CoA oxidase
Zm00001d003744	Chr2	91.0499	7.60709	0.790611	9.62179	6.46984e-22	5.57808e-21	acyl-CoA oxidase
Zm00001d029176	Chr1	131.22	7.9435	0.788744	10.0711	7.41601e-24	7.03629e-23	acyl-CoA oxidase
Zm00001d018154	Chr5	437.578	-7.77037	0.327934	-23.6949	4.06821e-124	4.78271e-122	Adaptin family protein
Zm00001d012245	Chr8	4.13955	-6.53677	1.30426	-5.01185	5.39102e-07	1.77652e-06	Adenine nucleotide alpha hydrolases-like superfamily protein
Zm00001d017777	Chr5	1125.34	-4.52634	0.140684	-32.1739	4.08798e-227	1.48102e-224	Adenine nucleotide alpha hydrolases-like superfamily protein
Zm00001d034027	Chr1	233.3	-2.01351	0.39287	-5.12513	2.97328e-07	1.0069e-06	Adenine nucleotide alpha hydrolases-like superfamily protein
Zm00001d043912	Chr3	98.6379	2.16417	0.345384	6.26597	3.70503e-10	1.59912e-09	Adenine nucleotide alpha hydrolases-like superfamily protein
Zm00001d038351	Chr6	751.291	2.71085	0.125144	21.6619	4.69573e-104	4.16793e-102	Adenine nucleotide alpha hydrolases-like superfamily protein
Zm00001d018229	Chr5	66.372	4.93213	0.375953	13.119	2.56226e-39	4.88039e-38	Adenine nucleotide alpha hydrolases-like superfamily protein
Zm00001d025142	Chr10	91.1097	7.22721	0.766108	9.43366	3.9601e-21	3.28504e-20	Adenine nucleotide alpha hydrolases-like superfamily protein
Zm00001d025192	Chr10	148.338	-6.43682	0.370374	-17.3792	1.18529e-67	5.30007e-66	adenosine deaminases;RNA binding;RNA binding;adenosine deaminases
Zm00001d048785	Chr4	262.259	2.33208	0.273489	8.52713	1.50022e-17	1.02391e-16	adenosine-5'-phosphosulfate (APS) kinase
Zm00001d045886	Chr9	28.9481	4.21773	0.927604	4.5469	5.44408e-06	1.60484e-05	adenosylmethionine-8-amino-7-oxononanoate transaminases
Zm00001d045884	Chr9	44.0605	-8.88927	0.868014	-10.2409	1.29989e-24	1.28056e-23	ADP/ATP carrier
Zm00001d048126	Chr9	2718.39	2.12767	0.106936	19.8965	4.3595e-88	2.99961e-86	ADP-glucose pyrophosphorylase family protein
Zm00001d023657	Chr10	211.648	-10.5786	0.791225	-13.3699	9.07217e-41	1.81977e-39	ADP-ribosylation factor A1F
Zm00001d029769	Chr1	2056.35	-8.26363	0.321759	-25.6827	1.82425e-145	2.65444e-143	ADP-ribosylation factor A1F
Zm00001d008295	Chr8	59.7269	2.30972	0.489504	4.71848	2.37609e-06	7.29259e-06	ADP-ribosylation factor A1F
Zm00001d053092	Chr4	1292.15	4.7961	0.251222	19.0911	2.99364e-81	1.85815e-79	ADP-ribosylation factor family protein
Zm00001d043589	Chr3	124.56	-7.45513	0.671763	-11.0978	1.28503e-28	1.54971e-27	AGAMOUS-like
Zm00001d032219	Chr1	2.02665	-4.42833	1.28045	-3.45843	0.000543332	0.00123657	AGAMOUS-like
Zm00001d003409	Chr2	4.87829	-3.94226	1.00293	-3.93073	8.46884e-05	0.000214555	AGAMOUS-like
Zm00001d042315	Chr3	15.1414	-2.31317	0.655269	-3.5301	0.000415396	0.000959172	AGAMOUS-like
Zm00001d039282	Chr3	209.487	-4.83061	0.484893	-9.96222	2.23019e-23	2.07279e-22	AGC kinase 1.5
Zm00001d024435	Chr10	203.23	-3.74099	0.2604	-14.3663	8.41761e-47	2.04698e-45	agenet domain-containing protein / bromo-adjacent homology (BAH) domain-containing protein
Zm00001d004348	Chr2	11346.9	-3.08779	0.647348	-4.76991	1.84313e-06	5.73016e-06	Agglutinin domain containing protein
Zm00001d032984	Chr1	4.89624	2.14519	0.893197	2.4017	0.0163192	0.0289814	alanine aminotransferase
Zm00001d031379	Chr1	1640.98	-2.17139	0.219413	-9.89636	4.31683e-23	3.93997e-22	alanine:glyoxylate aminotransferase
Zm00001d044340	Chr3	731.174	4.02268	0.473598	8.49389	1.9984e-17	1.3587e-16	aldehyde dehydrogenase 2C4
Zm00001d017418	Chr5	1686.09	8.84229	0.457311	19.3354	2.70621e-83	1.7406e-81	aldehyde dehydrogenase 3F1
Zm00001d050495	Chr4	317.001	-7.24541	0.35358	-20.4916	2.56063e-93	1.89401e-91	aldehyde dehydrogenase 7B4
Zm00001d008814	Chr8	34.8827	-6.85971	0.859693	-7.97926	1.47209e-15	9.00188e-15	aldehyde dehydrogenase 7B4
Zm00001d019376	Chr7	1765.35	-6.43244	0.217993	-29.5075	2.30632e-191	5.38709e-189	aldehyde oxidase
Zm00001d024312	Chr10	287.459	-2.20491	0.178303	-12.3661	3.98754e-35	6.49421e-34	Aldolase-type TIM barrel family protein
Zm00001d013140	Chr5	25.1315	3.74098	0.818378	4.57121	4.84909e-06	1.43684e-05	Aldolase-type TIM barrel family protein
Zm00001d048709	Chr4	20229.8	5.65616	0.758168	7.4603	8.63256e-14	4.77846e-13	Aldolase-type TIM barrel family protein
Zm00001d023759	Chr10	10698.9	8.50432	0.164496	51.6992	0	0	Aldolase-type TIM barrel family protein
Zm00001d018633	Chr7	718.011	25.5373	5.1508	4.95793	7.12497e-07	2.31695e-06	Aldolase-type TIM barrel family protein
Zm00001d005828	Chr2	2053.02	-3.24815	0.0930619	-34.9031	6.67269e-267	3.58951e-264	aleurain-like protease
Zm00001d024608	Chr10	40.7186	-2.55256	0.316048	-8.07649	6.66561e-16	4.14894e-15	ALG6, ALG8 glycosyltransferase family
Zm00001d047948	Chr9	6.82354	7.56311	1.20511	6.27586	3.47698e-10	1.50215e-09	Alkaline-phosphatase-like family protein
Zm00001d029594	Chr1	248.555	-2.16481	0.196361	-11.0246	2.90664e-28	3.45604e-27	allene oxide cyclase
Zm00001d019463	Chr7	34.135	-6.86465	0.789812	-8.69149	3.57705e-18	2.52786e-17	alpha/beta-Hydrolases superfamily protein
Zm00001d013406	Chr5	7073.32	-5.74291	0.208664	-27.5223	9.49056e-167	1.73687e-164	alpha/beta-Hydrolases superfamily protein
Zm00001d017785	Chr5	24.5403	-4.40066	0.784012	-5.61299	1.98855e-08	7.49486e-08	alpha/beta-Hydrolases superfamily protein
Zm00001d018857	Chr7	103.344	-4.1998	0.452335	-9.28473	1.62118e-20	1.304e-19	alpha/beta-Hydrolases superfamily protein
Zm00001d020737	Chr7	168.067	-4.15863	0.318399	-13.0611	5.49503e-39	1.03554e-37	alpha/beta-Hydrolases superfamily protein
Zm00001d010343	Chr8	220.819	-4.08589	0.308836	-13.23	5.88968e-40	1.15274e-38	alpha/beta-Hydrolases superfamily protein
Zm00001d010353	Chr8	43.5201	-3.79395	0.39128	-9.69624	3.12821e-22	2.74775e-21	alpha/beta-Hydrolases superfamily protein
Zm00001d005377	Chr2	11.2436	-3.43039	0.94987	-3.61143	0.000304516	0.000716851	alpha/beta-Hydrolases superfamily protein
Zm00001d018855	Chr7	1.71056	-3.17108	1.31967	-2.40293	0.0162643	0.0288955	alpha/beta-Hydrolases superfamily protein
Zm00001d039415	Chr3	2015.58	-2.27323	0.126517	-17.9678	3.48565e-72	1.72842e-70	alpha/beta-Hydrolases superfamily protein
Zm00001d050198	Chr4	36.5279	2.07193	0.663505	3.1227	0.00179197	0.00376596	alpha/beta-Hydrolases superfamily protein
Zm00001d027887	Chr1	52.9347	2.12579	0.267764	7.93905	2.03741e-15	1.23736e-14	alpha/beta-Hydrolases superfamily protein
Zm00001d031203	Chr1	881.564	2.13461	0.448589	4.75849	1.95045e-06	6.04688e-06	alpha/beta-Hydrolases superfamily protein
Zm00001d004510	Chr2	275.789	2.66644	0.504705	5.28317	1.26969e-07	4.46415e-07	alpha/beta-Hydrolases superfamily protein
Zm00001d028440	Chr1	11.3633	2.89176	0.602633	4.79855	1.5982e-06	5.00903e-06	alpha/beta-Hydrolases superfamily protein
Zm00001d012738	Chr8	16.3952	3.322	0.74976	4.43074	9.39091e-06	2.68191e-05	alpha/beta-Hydrolases superfamily protein
Zm00001d044907	Chr9	176.071	9.73305	0.699392	13.9164	5.03335e-44	1.13104e-42	alpha/beta-Hydrolases superfamily protein
Zm00001d029908	Chr1	74.555	9.86369	1.03612	9.51983	1.73464e-21	1.46287e-20	alpha/beta-Hydrolases superfamily protein
Zm00001d035180	Chr6	98.237	10.6111	1.96113	5.4107	6.2779e-08	2.26607e-07	alpha/beta-Hydrolases superfamily protein
Zm00001d019192	Chr7	5.54596	-2.20543	0.715202	-3.08364	0.00204484	0.00425757	Alpha-amylase/trypsin inhibitor
Zm00001d005890	Chr2	18.2425	-4.75994	0.891393	-5.33989	9.30045e-08	3.30666e-07	alpha-amylase-like
Zm00001d003736	Chr2	80.3058	-5.85616	0.519587	-11.2708	1.82899e-29	2.29945e-28	alpha-mannosidase
Zm00001d017570	Chr5	12.9146	-3.67287	1.11162	-3.30408	0.000952902	0.00209334	Aluminium activated malate transporter family protein
Zm00001d044350	Chr3	66.2373	-10.072	0.821783	-12.2563	1.55437e-34	2.48139e-33	aluminum-activated malate transporter
Zm00001d010130	Chr8	62.1765	-8.7629	0.782076	-11.2047	3.86801e-29	4.77172e-28	aluminum-activated malate transporter
Zm00001d042619	Chr3	153.056	-8.77571	0.900022	-9.75055	1.83475e-22	1.6269e-21	amino acid permease
Zm00001d012231	Chr8	6845.97	-2.96172	0.221136	-13.3932	6.62277e-41	1.33296e-39	amino acid permease
Zm00001d041842	Chr3	615.593	-2.79761	0.336497	-8.31391	9.25964e-17	6.05664e-16	amino acid permease
Zm00001d042636	Chr3	113.61	3.23059	0.475871	6.78879	1.1308e-11	5.45932e-11	amino acid permease
Zm00001d012229	Chr8	129.261	6.2369	0.469029	13.2975	2.3948e-40	4.7447e-39	amino acid permease
Zm00001d041836	Chr3	6.64494	6.61249	1.17038	5.64988	1.6056e-08	6.09291e-08	amino acid permease
Zm00001d001984	Chr2	111.83	6.9425	0.607306	11.4316	2.90594e-30	3.79032e-29	amino acid permease
Zm00001d042888	Chr3	1720.99	-3.66945	0.120946	-30.3397	3.43711e-202	1.00026e-199	aminopeptidase M1
Zm00001d051877	Chr4	13.1848	-2.23226	0.625231	-3.5703	0.000356578	0.000832782	AMP-binding enzyme domain containing protein
Zm00001d045295	Chr9	236.705	3.43049	0.381101	9.00155	2.22559e-19	1.68696e-18	AMP-dependent synthetase and ligase family protein
Zm00001d045774	Chr9	7.6535	-5.64764	1.00623	-5.61266	1.99245e-08	7.50797e-08	Ankyrin repeat family protein
Zm00001d039843	Chr3	62.3675	-4.55367	0.462888	-9.83752	7.76021e-23	7.01065e-22	Ankyrin repeat family protein
Zm00001d052478	Chr4	430.398	-2.05748	0.54647	-3.76504	0.000166523	0.000405837	Ankyrin repeat family protein
Zm00001d045778	Chr9	26.7917	2.32425	0.504551	4.60657	4.09358e-06	1.22297e-05	Ankyrin repeat family protein
Zm00001d030982	Chr1	23.7691	2.36204	0.407148	5.80141	6.57596e-09	2.57469e-08	ankyrin repeat family protein
Zm00001d004738	Chr2	156.315	2.8508	0.839167	3.39718	0.000680837	0.00152739	Ankyrin repeat family protein
Zm00001d031331	Chr1	50.5619	4.01916	0.442285	9.08724	1.01582e-19	7.86085e-19	ankyrin repeat family protein
Zm00001d043498	Chr3	12.3682	-5.48881	1.08513	-5.05818	4.23273e-07	1.41107e-06	ankyrin repeat family protein / regulator of chromosome condensation (RCC1) family protein
Zm00001d003213	Chr2	67.4066	-5.91939	0.613863	-9.64284	5.27067e-22	4.56637e-21	Ankyrin repeats (many copies) domain containing protein
Zm00001d001823	Chr2	10.0829	-4.57426	0.747637	-6.11829	9.45824e-10	3.95717e-09	anthranilate synthase beta subunit
Zm00001d033313	Chr1	29.4509	-5.70483	0.846154	-6.74207	1.56142e-11	7.45317e-11	AP2/B3-like transcriptional factor family protein
Zm00001d004358	Chr2	256.877	-2.88976	0.237054	-12.1903	3.50016e-34	5.4938e-33	AP2/B3-like transcriptional factor family protein
Zm00001d001838	Chr2	37.8268	-2.08336	0.708194	-2.94179	0.00326319	0.00657006	AP2/B3-like transcriptional factor family protein
Zm00001d013167	Chr5	161.966	-8.22634	0.669606	-12.2853	1.08589e-34	1.74607e-33	appr-1-p processing enzyme family protein
Zm00001d049358	Chr4	138.161	-7.88795	0.422751	-18.6586	1.07482e-77	6.14821e-76	apurinic endonuclease-redox protein
Zm00001d041032	Chr3	6.71756	-2.79777	1.10436	-2.53338	0.0112968	0.0207213	apurinic endonuclease-redox protein
Zm00001d013718	Chr5	50.0781	-3.89553	0.330969	-11.77	5.56919e-32	7.90914e-31	apyrase
Zm00001d052386	Chr4	54.681	-2.77392	0.916551	-3.02647	0.00247424	0.00508718	apyrase
Zm00001d048520	Chr9	64.4703	-4.10457	0.567276	-7.23556	4.63597e-13	2.45153e-12	Aquaporin-like superfamily protein
Zm00001d013447	Chr5	90.0489	4.47655	0.371687	12.0439	2.08892e-33	3.16674e-32	Arabidopsis Hop2 homolog
Zm00001d033716	Chr1	5.40855	5.49451	0.987041	5.56665	2.59681e-08	9.67441e-08	Arabidopsis Hop2 homolog
Zm00001d046198	Chr9	12.5282	2.72962	1.03307	2.64223	0.00823619	0.0154768	Arabidopsis Inositol phosphorylceramide synthase
Zm00001d017396	Chr5	3.36694	-3.6631	1.06109	-3.45219	0.000556054	0.0012639	Arabidopsis NAC domain containing protein
Zm00001d025914	Chr10	1765.62	2.01715	0.196858	10.2467	1.22397e-24	1.20979e-23	Arabinogalactan protein
Zm00001d010434	Chr8	12.1121	3.35311	0.833185	4.02445	5.71077e-05	0.00014817	arabinogalactan protein
Zm00001d052474	Chr4	14.1734	-2.28751	0.755014	-3.02976	0.00244749	0.00503509	arabinose kinase
Zm00001d028967	Chr1	287.388	-6.88571	0.382927	-17.9818	2.70612e-72	1.34941e-70	ARF GAP-like zinc finger-containing protein ZIGA4
Zm00001d015278	Chr5	238.47	5.88708	0.523583	11.2439	2.48308e-29	3.09983e-28	ARF GTPase-activating protein
Zm00001d016932	Chr5	10.7251	6.38366	0.860987	7.41436	1.22215e-13	6.71485e-13	ARF GTPase-activating protein
Zm00001d031462	Chr1	33.0669	7.72282	0.766752	10.0721	7.33779e-24	6.97326e-23	ARF GTPase-activating protein
Zm00001d047155	Chr9	16.3002	-4.37457	0.717546	-6.09656	1.08372e-09	4.51072e-09	ARF-GAP domain
Zm00001d016371	Chr5	1094.98	2.1365	0.190105	11.2385	2.63849e-29	3.28922e-28	Arginine and glutamate-rich 1 domain containing protein
Zm00001d051194	Chr4	5387.26	-2.22551	0.589285	-3.77663	0.000158964	0.000388268	arginine decarboxylase
Zm00001d029573	Chr1	308.117	-2.24479	0.424429	-5.28897	1.23009e-07	4.33265e-07	Argonaute family protein
Zm00001d009158	Chr8	158.075	4.04563	0.824194	4.90859	9.17354e-07	2.95123e-06	Argonaute family protein
Zm00001d031159	Chr1	7090.91	-10.2539	0.320793	-31.9641	3.44662e-224	1.22369e-221	ARM repeat superfamily protein
Zm00001d044760	Chr9	18.5591	-5.6298	1.37882	-4.08305	4.44489e-05	0.000116863	ARM repeat superfamily protein
Zm00001d006560	Chr2	4.62953	-5.38085	1.30561	-4.12132	3.76712e-05	9.99163e-05	ARM repeat superfamily protein
Zm00001d048089	Chr9	904.569	-5.30556	0.153284	-34.6125	1.63801e-262	8.0772e-260	ARM repeat superfamily protein
Zm00001d006845	Chr2	152.113	-2.25716	0.269734	-8.36809	5.85577e-17	3.87879e-16	ARM repeat superfamily protein
Zm00001d048436	Chr9	11.3057	-2.02548	0.634547	-3.19201	0.00141285	0.00301598	ARM repeat superfamily protein
Zm00001d014256	Chr5	635.346	2.08327	0.142711	14.5978	2.90252e-48	7.30857e-47	ARM repeat superfamily protein
Zm00001d003620	Chr2	174.871	2.23001	0.197761	11.2763	1.7185e-29	2.16822e-28	ARM repeat superfamily protein
Zm00001d006590	Chr2	181.361	2.58893	0.244017	10.6096	2.68796e-26	2.8745e-25	ARM repeat superfamily protein
Zm00001d042737	Chr3	102.239	2.68094	0.219109	12.2356	2.00547e-34	3.18436e-33	ARM repeat superfamily protein
Zm00001d013224	Chr5	23.5309	3.10942	0.410013	7.58371	3.35808e-14	1.89608e-13	ARM repeat superfamily protein
Zm00001d045655	Chr9	81.361	3.22667	0.388136	8.31325	9.31156e-17	6.08611e-16	ARM repeat superfamily protein
Zm00001d019005	Chr7	6.83984	3.42192	0.689766	4.96098	7.01372e-07	2.28287e-06	ARM repeat superfamily protein
Zm00001d030382	Chr1	70.328	4.01341	0.711575	5.64017	1.69878e-08	6.43414e-08	ARM repeat superfamily protein
Zm00001d043064	Chr3	10.0978	4.88945	1.18437	4.12831	3.65446e-05	9.70877e-05	ARM repeat superfamily protein
Zm00001d002465	Chr2	17.7461	4.97132	0.975595	5.09568	3.47485e-07	1.16939e-06	ARM repeat superfamily protein
Zm00001d027467	Chr1	15.8619	5.11322	0.853425	5.99142	2.0802e-09	8.4755e-09	ARM repeat superfamily protein
Zm00001d003726	Chr2	3.38611	5.19745	1.52515	3.40783	0.00065482	0.00147293	ARM repeat superfamily protein
Zm00001d006392	Chr2	6.96141	5.72304	1.01025	5.66496	1.47062e-08	5.60224e-08	ARM repeat superfamily protein
Zm00001d047051	Chr9	7.33515	5.92417	0.92505	6.40416	1.512e-10	6.74226e-10	ARM repeat superfamily protein
Zm00001d016462	Chr5	3.49437	5.94693	1.33523	4.45386	8.43403e-06	2.42345e-05	ARM repeat superfamily protein
Zm00001d035986	Chr6	16.5798	6.06407	1.04713	5.79112	6.99191e-09	2.72972e-08	ARM repeat superfamily protein
Zm00001d037824	Chr6	5.04072	6.49797	1.40679	4.61901	3.85582e-06	1.15564e-05	ARM repeat superfamily protein
Zm00001d042675	Chr3	11.8808	6.86789	1.72549	3.98025	6.88431e-05	0.000176732	ARM repeat superfamily protein
Zm00001d004502	Chr2	19.8767	7.57582	0.986731	7.67769	1.61982e-14	9.29379e-14	ARM repeat superfamily protein
Zm00001d038619	Chr6	140.033	9.95208	0.763905	13.0279	8.4901e-39	1.59151e-37	ARM repeat superfamily protein
Zm00001d022321	Chr7	1003.16	10.2439	0.304536	33.6377	4.71972e-248	1.99487e-245	ARM repeat superfamily protein
Zm00001d021253	Chr7	125.803	-5.13884	0.334889	-15.3449	3.83058e-53	1.11659e-51	Armadillo/beta-catenin repeat family protein / kinesin motor family protein
Zm00001d051769	Chr4	7.31153	-5.88826	1.02437	-5.74818	9.02086e-09	3.49953e-08	ascorbate peroxidase
Zm00001d025047	Chr10	176.006	-5.29073	0.557987	-9.48181	2.49902e-21	2.09356e-20	ascorbate peroxidase
Zm00001d047736	Chr9	1816.13	-4.28319	0.558218	-7.67297	1.68057e-14	9.6268e-14	asparagine synthetase
Zm00001d010196	Chr8	64.679	8.71226	0.763248	11.4147	3.53045e-30	4.59139e-29	asparagine synthetase
Zm00001d004924	Chr2	198.916	-3.96846	0.32938	-12.0483	1.98087e-33	3.00807e-32	AT hook motif DNA-binding family protein
Zm00001d020951	Chr7	103.102	5.23668	0.768344	6.81554	9.3912e-12	4.55997e-11	AT hook motif DNA-binding family protein
Zm00001d052495	Chr4	716.685	-7.00413	0.277471	-25.2427	1.36081e-140	1.87264e-138	AT-hook motif nuclear-localized protein
Zm00001d016132	Chr5	12.2052	-5.04247	0.952099	-5.29616	1.18261e-07	4.16956e-07	AT-hook motif nuclear-localized protein
Zm00001d042060	Chr3	31.6322	9.92298	0.84267	11.7756	5.21225e-32	7.42599e-31	AT-hook protein of GA feedback
Zm00001d036927	Chr6	290.667	3.80864	0.356506	10.6832	1.21958e-26	1.33312e-25	ATP binding cassette subfamily A4
Zm00001d004442	Chr2	356.179	-4.4315	0.370101	-11.9737	4.87754e-33	7.28839e-32	ATP binding cassette subfamily B19
Zm00001d045554	Chr9	66.856	-2.0055	0.253211	-7.92029	2.36955e-15	1.43319e-14	ATP binding microtubule motor family protein
Zm00001d051111	Chr4	27.1611	2.38939	0.332919	7.1771	7.12044e-13	3.71662e-12	ATP binding;ATP-dependent helicases;DNA helicases
Zm00001d021680	Chr7	509.841	2.9555	0.373715	7.90843	2.60654e-15	1.57225e-14	ATP binding;protein kinases
Zm00001d043834	Chr3	1685.17	-2.38821	0.10839	-22.0334	1.37733e-107	1.28686e-105	ATP synthase alpha/beta family protein
Zm00001d031583	Chr1	2.06547	-3.56057	1.44676	-2.46106	0.0138525	0.0249782	ATP10 protein domain containing protein
Zm00001d050995	Chr4	26.8604	2.58125	0.600907	4.29559	1.74232e-05	4.80723e-05	ATPase, AAA-type, CDC48 protein
Zm00001d040984	Chr3	43.2947	-5.49308	0.865853	-6.34412	2.23701e-10	9.81932e-10	ATP-citrate lyase A-3
Zm00001d009454	Chr8	32.8087	5.20742	0.463901	11.2253	3.06409e-29	3.80376e-28	ATP-citrate lyase B-1
Zm00001d005876	Chr2	5.52411	-3.56197	1.00556	-3.54227	0.000396695	0.000919219	ATP-dependent helicase family protein
Zm00001d025596	Chr10	4.0445	-3.11674	1.37942	-2.25946	0.0238548	0.0408243	ATP-dependent RNA helicase, mitochondrial, putative
Zm00001d045003	Chr9	14.138	4.63666	0.8725	5.31423	1.07112e-07	3.787e-07	ATP-dependent RNA helicase, putative
Zm00001d016734	Chr5	78.099	8.24866	1.04295	7.90896	2.5954e-15	1.56606e-14	ATP-dependent RNA helicase, putative
Zm00001d028032	Chr1	4.70831	3.76768	1.08307	3.4787	0.000503859	0.0011516	autoinhibited Ca(2+)-ATPase
Zm00001d023258	Chr10	2391.65	9.2348	0.214272	43.0985	0	0	autoinhibited Ca(2+)-ATPase, isoform
Zm00001d034463	Chr1	8.50846	-5.19177	0.84029	-6.17854	6.46966e-10	2.74104e-09	AUX/IAA transcriptional regulator family protein
Zm00001d000288	B73V4_ctg104	15.0553	2.37283	0.801855	2.95917	0.00308465	0.0062396	AUX/IAA transcriptional regulator family protein
Zm00001d041418	Chr3	418.746	2.42611	0.231259	10.4909	9.51444e-26	9.91782e-25	AUX/IAA transcriptional regulator family protein
Zm00001d008749	Chr8	283.313	3.74305	0.364438	10.2707	9.54614e-25	9.4831e-24	AUX/IAA transcriptional regulator family protein
Zm00001d052442	Chr4	83.5782	-5.29959	0.650485	-8.14714	3.72647e-16	2.35501e-15	Auxin efflux carrier family protein
Zm00001d032590	Chr1	3.57708	5.22943	1.21707	4.29673	1.73334e-05	4.78542e-05	Auxin efflux carrier family protein
Zm00001d048233	Chr9	29.0472	-2.61071	0.382248	-6.82989	8.49807e-12	4.13762e-11	auxin F-box protein
Zm00001d015243	Chr5	53.4068	-3.48633	0.535757	-6.50729	7.65184e-11	3.48654e-10	auxin response factor
Zm00001d023704	Chr10	1037.89	-2.23238	0.207624	-10.752	5.79867e-27	6.46189e-26	auxin response factor
Zm00001d045026	Chr9	431.589	2.92993	0.368147	7.9586	1.73993e-15	1.06032e-14	auxin response factor
Zm00001d025871	Chr10	16.4397	3.11766	0.76933	4.05244	5.06859e-05	0.000132378	auxin response factor
Zm00001d031555	Chr1	191.38	-6.35836	0.40039	-15.8804	8.6606e-57	2.82097e-55	Auxin-responsive family protein
Zm00001d021016	Chr7	68.8853	-2.39719	0.410491	-5.83982	5.22575e-09	2.06609e-08	Auxin-responsive family protein
Zm00001d007395	Chr2	4.58886	2.37572	0.804381	2.95347	0.00314218	0.00634729	Auxin-responsive GH3 family protein
Zm00001d043737	Chr3	30.8813	-6.47886	0.738249	-8.77599	1.69403e-18	1.22345e-17	AWPM-19-like family protein
Zm00001d011657	Chr8	73.8071	-4.37677	0.390293	-11.2141	3.47821e-29	4.3028e-28	AWPM-19-like family protein
Zm00001d033793	Chr1	25.1253	-3.82141	1.03095	-3.70669	0.000209984	0.000504417	azelaic acid induced
Zm00001d038148	Chr6	35.3033	4.75921	0.507848	9.37132	7.16332e-21	5.86006e-20	B3 domain-containing protein Os07g0679700
Zm00001d036366	Chr6	24.3307	3.1011	0.694869	4.46286	8.08724e-06	2.32757e-05	basic chitinase
Zm00001d047017	Chr9	213.274	-3.21139	0.195707	-16.4091	1.64504e-60	6.03362e-59	Basic helix-loop-helix (bHLH) DNA-binding family protein
Zm00001d046173	Chr9	42.1104	-7.16236	0.795935	-8.99868	2.28444e-19	1.7301e-18	basic helix-loop-helix (bHLH) DNA-binding superfamily protein
Zm00001d006564	Chr2	12.9662	-5.97239	0.9213	-6.48257	9.01746e-11	4.08571e-10	basic helix-loop-helix (bHLH) DNA-binding superfamily protein
Zm00001d005841	Chr2	10.4056	-5.33653	1.01534	-5.25591	1.47297e-07	5.1554e-07	basic helix-loop-helix (bHLH) DNA-binding superfamily protein
Zm00001d019127	Chr7	128.387	-5.20244	0.486284	-10.6984	1.0358e-26	1.13643e-25	basic helix-loop-helix (bHLH) DNA-binding superfamily protein
Zm00001d053895	Chr4	50.641	-4.94848	0.638821	-7.74627	9.46308e-15	5.49881e-14	basic helix-loop-helix (bHLH) DNA-binding superfamily protein
Zm00001d028297	Chr1	8439.6	-4.48578	0.296982	-15.1046	1.51046e-51	4.19621e-50	basic helix-loop-helix (bHLH) DNA-binding superfamily protein
Zm00001d027911	Chr1	905.175	-3.46985	0.182365	-19.027	1.01961e-80	6.17753e-79	basic helix-loop-helix (bHLH) DNA-binding superfamily protein
Zm00001d018056	Chr5	23.393	-3.3853	1.12116	-3.01945	0.00253236	0.00519946	basic helix-loop-helix (bHLH) DNA-binding superfamily protein
Zm00001d031781	Chr1	4.76503	-3.24677	1.13184	-2.86859	0.00412303	0.00816966	basic helix-loop-helix (bHLH) DNA-binding superfamily protein
Zm00001d044242	Chr3	249.342	-2.71108	0.272196	-9.96002	2.2802e-23	2.11816e-22	basic helix-loop-helix (bHLH) DNA-binding superfamily protein
Zm00001d046759	Chr9	19.401	-2.1223	0.554441	-3.82782	0.000129281	0.000319995	basic helix-loop-helix (bHLH) DNA-binding superfamily protein
Zm00001d017138	Chr5	160.953	2.2353	0.23574	9.48203	2.49373e-21	2.09012e-20	basic helix-loop-helix (bHLH) DNA-binding superfamily protein
Zm00001d010416	Chr8	226.401	2.24841	0.283608	7.92787	2.22933e-15	1.35207e-14	basic helix-loop-helix (bHLH) DNA-binding superfamily protein
Zm00001d026147	Chr10	20.7922	3.0331	1.03789	2.92237	0.00347383	0.00696493	basic helix-loop-helix (bHLH) DNA-binding superfamily protein
Zm00001d017677	Chr5	17.4474	3.61237	0.942599	3.83235	0.000126926	0.000314515	basic helix-loop-helix (bHLH) DNA-binding superfamily protein
Zm00001d031167	Chr1	42.271	3.94181	0.918378	4.29214	1.7696e-05	4.87416e-05	basic helix-loop-helix (bHLH) DNA-binding superfamily protein
Zm00001d017436	Chr5	4.14551	4.14899	0.932673	4.4485	8.64727e-06	2.48191e-05	basic helix-loop-helix (bHLH) DNA-binding superfamily protein
Zm00001d024781	Chr10	14.3002	4.93645	0.852461	5.79082	7.00418e-09	2.73391e-08	basic helix-loop-helix (bHLH) DNA-binding superfamily protein
Zm00001d003529	Chr2	11.6579	2.19133	0.737153	2.9727	0.00295195	0.00599577	basic leucine zipper
Zm00001d005160	Chr2	40.7939	9.01769	0.74358	12.1274	7.56048e-34	1.1732e-32	basic pentacysteine
Zm00001d025589	Chr10	169.017	-8.97899	0.779056	-11.5255	9.81634e-31	1.31616e-29	Basic-leucine zipper (bZIP) transcription factor family protein
Zm00001d052964	Chr4	298.507	-7.34398	0.487907	-15.052	3.34861e-51	9.23051e-50	Bax inhibitor-1 family protein
Zm00001d032861	Chr1	10.5411	-5.8602	1.07976	-5.42732	5.72072e-08	2.07085e-07	B-block binding subunit of TFIIIC
Zm00001d051610	Chr4	36.5463	-3.65111	0.658143	-5.54758	2.89644e-08	1.07321e-07	B-box zinc finger family protein
Zm00001d012853	Chr5	96.7653	-3.42137	0.26934	-12.7028	5.70698e-37	1.00208e-35	B-cell receptor-associated protein 31-like
Zm00001d016070	Chr5	63717.9	-8.50532	0.2731	-31.1436	6.19146e-213	1.92826e-210	BCL-2-associated athanogene
Zm00001d017861	Chr5	41.2311	-2.16533	0.400185	-5.41082	6.27351e-08	2.26495e-07	BCL-2-associated athanogene
Zm00001d045678	Chr9	323.264	2.20149	0.495573	4.44231	8.89997e-06	2.54991e-05	BCL-2-associated athanogene
Zm00001d005246	Chr2	464.652	2.99002	0.528584	5.65665	1.54354e-08	5.8687e-08	BCL-2-associated athanogene
Zm00001d010619	Chr8	129.338	-8.13957	0.752056	-10.8231	2.67626e-27	3.0474e-26	BED zinc finger ;hAT family dimerisation domain
Zm00001d003128	Chr2	599.089	7.3342	0.348419	21.0499	2.28946e-98	1.85582e-96	BED zinc finger ;hAT family dimerisation domain
Zm00001d003194	Chr2	401.654	8.01864	0.467472	17.1532	5.94773e-66	2.53199e-64	BED zinc finger ;hAT family dimerisation domain
Zm00001d047922	Chr9	222.716	9.08137	0.434499	20.9008	5.26772e-97	4.13773e-95	BED zinc finger ;hAT family dimerisation domain
Zm00001d041776	Chr3	1980.92	-5.98963	0.786749	-7.61314	2.67525e-14	1.51535e-13	beta glucosidase
Zm00001d024037	Chr10	2117.98	3.53402	0.766047	4.61332	3.96295e-06	1.18575e-05	beta glucosidase
Zm00001d023994	Chr10	196.216	5.24854	0.776613	6.75825	1.39672e-11	6.6922e-11	beta glucosidase
Zm00001d004365	Chr2	90.3251	6.16467	0.515292	11.9634	5.52196e-33	8.22364e-32	beta glucosidase
Zm00001d047845	Chr9	185.561	2.34903	0.596583	3.93747	8.2346e-05	0.000208949	beta-1,3-glucanase
Zm00001d006807	Chr2	21.8239	-6.32849	0.769115	-8.22828	1.89926e-16	1.21788e-15	beta-6 tubulin
Zm00001d002724	Chr2	5.87297	3.68682	0.95211	3.87226	0.000107829	0.000268922	beta-amylase
Zm00001d025442	Chr10	8.64134	4.37155	1.06627	4.09986	4.13406e-05	0.000109111	beta-amylase
Zm00001d038058	Chr6	512.053	2.08437	0.241188	8.64209	5.51943e-18	3.85752e-17	beta-carotene hydroxylase
Zm00001d010212	Chr8	39.5323	-5.50429	0.925947	-5.94451	2.77293e-09	1.11748e-08	beta-galactosidase
Zm00001d022621	Chr7	727.129	2.34721	0.146859	15.9827	1.68626e-57	5.61623e-56	beta-galactosidase
Zm00001d043977	Chr3	21.3855	4.32387	0.643658	6.71765	1.84679e-11	8.787e-11	beta-galactosidase
Zm00001d023779	Chr10	176.757	-2.83799	0.423994	-6.69347	2.17945e-11	1.03282e-10	beta-hydroxyisobutyryl-CoA hydrolase
Zm00001d048469	Chr9	748.448	-5.54726	0.35195	-15.7615	5.72511e-56	1.81811e-54	beta-hydroxylase
Zm00001d013956	Chr5	34.7735	-9.29934	1.22559	-7.58765	3.25771e-14	1.84058e-13	beta-tonoplast intrinsic protein
Zm00001d048669	Chr4	340.324	3.40944	0.262747	12.9761	1.6709e-38	3.11247e-37	beta-xylosidase
Zm00001d042135	Chr3	635.085	-3.0222	0.286452	-10.5505	5.05493e-26	5.34456e-25	bidirectional amino acid transporter
Zm00001d013907	Chr5	99.6121	-5.40918	0.819227	-6.60279	4.03493e-11	1.87459e-10	Bifunctional inhibitor/lipid-transfer protein/seed storage 2S albumin superfamily protein
Zm00001d034415	Chr1	12.1461	-3.76352	0.868558	-4.33307	1.47046e-05	4.09661e-05	Bifunctional inhibitor/lipid-transfer protein/seed storage 2S albumin superfamily protein
Zm00001d003760	Chr2	6.06222	-3.62012	0.944854	-3.83141	0.00012741	0.000315671	Bifunctional inhibitor/lipid-transfer protein/seed storage 2S albumin superfamily protein
Zm00001d004700	Chr2	614.74	-3.19664	0.563071	-5.67715	1.36958e-08	5.23417e-08	Bifunctional inhibitor/lipid-transfer protein/seed storage 2S albumin superfamily protein
Zm00001d046596	Chr9	134.308	2.45661	0.821938	2.98881	0.0028007	0.00571077	Bifunctional inhibitor/lipid-transfer protein/seed storage 2S albumin superfamily protein
Zm00001d034513	Chr1	66.109	4.37672	0.485182	9.02079	1.86743e-19	1.42034e-18	Bifunctional inhibitor/lipid-transfer protein/seed storage 2S albumin superfamily protein
Zm00001d002347	Chr2	1665.89	4.73776	0.546443	8.67019	4.31402e-18	3.03177e-17	Bifunctional inhibitor/lipid-transfer protein/seed storage 2S albumin superfamily protein
Zm00001d014758	Chr5	3.00614	5.08911	1.39219	3.65548	0.000256703	0.000609304	Bifunctional inhibitor/lipid-transfer protein/seed storage 2S albumin superfamily protein
Zm00001d032501	Chr1	107.054	-3.01857	0.403591	-7.4793	7.47204e-14	4.1529e-13	bifunctional nuclease i
Zm00001d021636	Chr7	140.978	-4.67299	0.28697	-16.2839	1.28449e-59	4.61585e-58	binding;calmodulin binding
Zm00001d012891	Chr5	170.719	-3.17699	0.165685	-19.175	5.99139e-82	3.75828e-80	Biotin/lipoate A/B protein ligase family
Zm00001d006481	Chr2	319.435	-6.07599	0.353413	-17.1923	3.03066e-66	1.30583e-64	BNR/Asp-box repeat family protein
Zm00001d025482	Chr10	44.733	-10.3652	0.89405	-11.5935	4.44428e-31	6.03172e-30	Bowman-Birk type trypsin inhibitor
Zm00001d034673	Chr1	14656	-3.00442	0.262418	-11.449	2.37905e-30	3.12143e-29	Bowman-Birk type trypsin inhibitor
Zm00001d012939	Chr5	63.5316	4.1491	0.858227	4.83451	1.33476e-06	4.21312e-06	Bowman-Birk type trypsin inhibitor
Zm00001d008548	Chr8	339.045	-2.49937	0.83935	-2.97775	0.00290374	0.00590392	Bowman-Birk type wound-induced proteinase inhibitor WIP1
Zm00001d026053	Chr10	12.4535	-2.65683	0.684089	-3.88374	0.00010286	0.00025736	brassinosteroid-responsive RING-H2
Zm00001d051460	Chr4	15.5844	2.58504	1.14974	2.24836	0.0245531	0.0419385	brassinosteroid-responsive RING-H2
Zm00001d020725	Chr7	14.9096	3.32957	0.613009	5.43153	5.58736e-08	2.02463e-07	BRI1 kinase inhibitor
Zm00001d032913	Chr1	33.1929	-7.87752	0.839784	-9.38041	6.57169e-21	5.39098e-20	BRI1 suppressor 1 (BSU1)-like
Zm00001d031923	Chr1	43.9167	2.61795	0.584498	4.47897	7.50027e-06	2.17096e-05	bromodomain and extraterminal domain protein
Zm00001d017195	Chr5	8.31852	3.30784	0.748714	4.41803	9.96057e-06	2.83411e-05	BTB/POZ domain with WD40/YVTN repeat-like protein
Zm00001d052331	Chr4	64.221	-8.75717	0.801748	-10.9226	8.98957e-28	1.04166e-26	BTB/POZ domain-containing protein
Zm00001d036845	Chr6	31.0869	-7.72557	0.831271	-9.29369	1.49035e-20	1.19985e-19	BTB/POZ domain-containing protein
Zm00001d000387	B73V4_ctg42	11.0115	3.44971	0.960547	3.5914	0.000328908	0.000771611	BTB/POZ/MATH-domains containing protein
Zm00001d014165	Chr5	6.3027	-2.60856	0.905107	-2.88205	0.00395098	0.00784802	BTB-POZ and MATH domain
Zm00001d046968	Chr9	50.4119	7.49185	0.684098	10.9514	6.54087e-28	7.614e-27	BTB-POZ and MATH domain
Zm00001d043538	Chr3	410.586	-3.66253	0.298665	-12.263	1.43145e-34	2.28928e-33	BURP domain-containing protein
Zm00001d037316	Chr6	5.14308	-4.97698	1.16396	-4.2759	1.90363e-05	5.23276e-05	bZIP transcription factor family protein
Zm00001d038296	Chr6	48.7633	-2.23785	0.505208	-4.42957	9.44213e-06	2.69524e-05	bZIP transcription factor family protein
Zm00001d045823	Chr9	18.2948	4.57081	0.671004	6.81189	9.63222e-12	4.67444e-11	bZIP transcription factor family protein
Zm00001d034457	Chr1	621.162	4.99693	0.164572	30.3632	1.6837e-202	4.98152e-200	bZIP transcription factor family protein
Zm00001d034455	Chr1	192.19	11.1474	0.901367	12.3672	3.93122e-35	6.40835e-34	bZIP transcription factor family protein
Zm00001d052727	Chr4	242.846	-3.5992	0.215335	-16.7145	1.02851e-62	3.9952e-61	C2 calcium/lipid-binding and GRAM domain containing protein
Zm00001d010202	Chr8	38.4207	-2.23016	0.378936	-5.88531	3.97313e-09	1.5839e-08	C2 calcium/lipid-binding plant phosphoribosyltransferase family protein
Zm00001d026650	Chr10	23.1196	8.90928	0.82037	10.8601	1.78582e-27	2.04528e-26	C2 calcium/lipid-binding plant phosphoribosyltransferase family protein
Zm00001d005837	Chr2	91.5126	2.36125	0.283589	8.32632	8.3394e-17	5.46882e-16	C2H2 and C2HC zinc fingers superfamily protein
Zm00001d006768	Chr2	133.265	-4.03399	0.325059	-12.41	2.30612e-35	3.80114e-34	C2H2-like zinc finger protein
Zm00001d014345	Chr5	19.4407	2.78632	0.643054	4.33295	1.47122e-05	4.09809e-05	C2H2-like zinc finger protein
Zm00001d026166	Chr10	200.985	-2.7348	0.474621	-5.76208	8.30823e-09	3.23013e-08	C2H2-type zinc finger family protein
Zm00001d033999	Chr1	5.1609	-4.60904	1.00353	-4.59281	4.37309e-06	1.30166e-05	C-8 sterol isomerases
Zm00001d045113	Chr9	1212.71	-3.02134	0.309303	-9.76822	1.54138e-22	1.37156e-21	Calcineurin-like metallo-phosphoesterase superfamily protein
Zm00001d003287	Chr2	63.8377	3.09291	0.380509	8.12836	4.35121e-16	2.7391e-15	Calcineurin-like metallo-phosphoesterase superfamily protein
Zm00001d052856	Chr4	6.20709	-3.52234	1.22117	-2.88439	0.00392168	0.0077968	calcium ATPase
Zm00001d034376	Chr1	13.0278	-3.85141	0.713092	-5.401	6.62698e-08	2.38287e-07	calcium dependent protein kinase
Zm00001d013105	Chr5	228.693	-2.80623	0.372207	-7.53944	4.71985e-14	2.64228e-13	calcium dependent protein kinase
Zm00001d032899	Chr1	198.981	-2.81426	0.327657	-8.58906	8.76849e-18	6.05438e-17	calcium exchanger
Zm00001d042399	Chr3	97.0817	10.7611	0.754186	14.2685	3.43972e-46	8.24048e-45	calcium-binding EF hand family protein
Zm00001d020722	Chr7	37.3622	-4.41022	0.573091	-7.6955	1.40938e-14	8.11526e-14	Calcium-binding EF-hand family protein
Zm00001d031404	Chr1	145.06	-3.42256	0.421912	-8.11203	4.97797e-16	3.12147e-15	Calcium-binding EF-hand family protein
Zm00001d031380	Chr1	18.3139	-2.99875	0.763827	-3.92595	8.63871e-05	0.000218547	Calcium-binding EF-hand family protein
Zm00001d031375	Chr1	98.4942	-2.33263	0.507613	-4.59529	4.32149e-06	1.28695e-05	Calcium-binding EF-hand family protein
Zm00001d031396	Chr1	29.8243	-2.08346	0.535341	-3.89183	9.94907e-05	0.000249704	Calcium-binding EF-hand family protein
Zm00001d044389	Chr3	21.7006	5.16594	0.894929	5.77246	7.81225e-09	3.04196e-08	Calcium-binding EF-hand family protein
Zm00001d044204	Chr3	67.1806	-4.89066	0.552255	-8.85579	8.30957e-19	6.09049e-18	Calcium-binding tetratricopeptide family protein
Zm00001d034981	Chr6	27.2768	-9.34795	1.00858	-9.26846	1.88858e-20	1.51428e-19	Calcium-dependent ARF-type GTPase activating protein family
Zm00001d041225	Chr3	131.58	-8.32603	0.724377	-11.4941	1.4131e-30	1.88328e-29	Calcium-dependent ARF-type GTPase activating protein family
Zm00001d006447	Chr2	257.027	-4.70706	0.35716	-13.1791	1.15724e-39	2.24517e-38	Calcium-dependent lipid-binding (CaLB domain) family protein
Zm00001d026642	Chr10	205.949	2.87054	0.192471	14.9141	2.668e-50	7.10081e-49	Calcium-dependent lipid-binding (CaLB domain) family protein
Zm00001d028016	Chr1	115.108	-11.2819	0.845232	-13.3477	1.22238e-40	2.44366e-39	calcium-dependent protein kinase
Zm00001d031188	Chr1	227.948	-4.58466	1.09579	-4.18389	2.86557e-05	7.72155e-05	calcium-dependent protein kinase
Zm00001d011666	Chr8	152.072	-2.04073	0.775534	-2.63138	0.00850377	0.0159424	calcium-dependent protein kinase
Zm00001d010579	Chr8	233.052	2.18639	0.193931	11.2741	1.76256e-29	2.22223e-28	calcium-dependent protein kinase
Zm00001d004183	Chr2	26.6873	8.74636	0.817572	10.698	1.04033e-26	1.1407e-25	calcium-dependent protein kinase
Zm00001d037343	Chr6	843.786	-4.15808	0.213916	-19.4379	3.68978e-84	2.3993e-82	Caleosin-related family protein
Zm00001d044730	Chr9	3140.38	9.1796	0.319834	28.7012	3.68914e-181	7.89031e-179	Caleosin-related family protein
Zm00001d047535	Chr9	17.9938	-2.16793	0.613835	-3.53178	0.000412769	0.000953726	calmodulin like
Zm00001d047402	Chr9	13.5038	2.20218	0.588793	3.74015	0.000183907	0.000445453	calmodulin-binding family protein
Zm00001d042156	Chr3	21.1639	2.38651	0.563632	4.23417	2.294e-05	6.26124e-05	calmodulin-binding family protein
Zm00001d011228	Chr8	786.369	2.62187	0.392863	6.67375	2.49344e-11	1.17691e-10	calmodulin-binding family protein
Zm00001d024699	Chr10	228.351	6.75242	0.274637	24.5867	1.75262e-133	2.22232e-131	calmodulin-binding family protein
Zm00001d047680	Chr9	31.1189	2.80563	0.696154	4.03018	5.57343e-05	0.000144775	Calmodulin-binding protein
Zm00001d020118	Chr7	1211.72	-8.81508	0.343086	-25.6935	1.38247e-145	2.02823e-143	calmodulin-binding receptor-like cytoplasmic kinase
Zm00001d049403	Chr4	118.708	-3.62516	0.574574	-6.30931	2.80281e-10	1.2207e-09	Calmodulin-binding transcription activator protein with CG-1 and Ankyrin domains
Zm00001d039938	Chr3	2.47768	-3.38742	1.52311	-2.22401	0.0261479	0.0444189	Calmodulin-binding transcription activator protein with CG-1 and Ankyrin domains
Zm00001d025235	Chr10	975.538	-3.36742	0.128109	-26.2856	2.79929e-152	4.24727e-150	Calmodulin-binding transcription activator protein with CG-1 and Ankyrin domains
Zm00001d049033	Chr4	13.0849	-6.53662	1.08525	-6.02313	1.71081e-09	7.01555e-09	calmodulin-domain protein kinase
Zm00001d022561	Chr7	3493.67	2.28212	0.282022	8.09201	5.86877e-16	3.66324e-15	cAMP-regulated phosphoprotein 19-related protein
Zm00001d028867	Chr1	3822.61	2.4013	0.200475	11.9781	4.62918e-33	6.93479e-32	cAMP-regulated phosphoprotein 19-related protein
Zm00001d044194	Chr3	1640.2	2.71459	0.17376	15.6226	5.1071e-55	1.56582e-53	CAPRICE-like MYB3
Zm00001d007864	Chr2	16.5076	-2.27959	0.45191	-5.04435	4.55062e-07	1.51193e-06	Carbohydrate-binding X8 domain superfamily protein
Zm00001d003310	Chr2	36.5131	2.36452	0.237501	9.95581	2.37866e-23	2.20847e-22	Carbohydrate-binding X8 domain superfamily protein
Zm00001d039139	Chr6	15.1798	3.73105	0.823951	4.52825	5.94748e-06	1.74282e-05	Carbohydrate-binding X8 domain superfamily protein
Zm00001d050479	Chr4	15.4374	-2.16781	0.613354	-3.53436	0.000408766	0.000945091	carboxyesterase
Zm00001d001903	Chr2	1927.2	4.47265	0.0729547	61.3073	0	0	carboxylesterases
Zm00001d031518	Chr1	930.645	3.02236	0.229513	13.1686	1.33128e-39	2.56879e-38	carboxypeptidase D, putative
Zm00001d017189	Chr5	126.961	6.98313	0.482309	14.4785	1.65574e-47	4.071e-46	carboxypeptidase D, putative
Zm00001d043228	Chr3	2594.06	-2.84787	0.133886	-21.2708	2.1152e-100	1.77958e-98	cardiolipin synthase
Zm00001d034075	Chr1	1129.77	10.173	0.340185	29.9042	1.73354e-196	4.39626e-194	carotenoid cleavage dioxygenase
Zm00001d032741	Chr1	6.71732	5.78763	1.01513	5.70136	1.18852e-08	4.56679e-08	casein kinase I-like
Zm00001d035748	Chr6	986.488	7.06318	0.204332	34.5673	7.84736e-262	3.76503e-259	casein kinase I-like
Zm00001d016436	Chr5	332.1	2.05206	0.706589	2.90418	0.00368215	0.00735933	casein kinase like
Zm00001d033051	Chr1	263.076	11.3773	0.757997	15.0096	6.35024e-51	1.72369e-49	CASP-like protein 4A2
Zm00001d042634	Chr3	149.094	3.2334	0.362237	8.92618	4.40975e-19	3.27402e-18	catalytic LigB subunit of aromatic ring-opening dioxygenase family
Zm00001d041201	Chr3	384.078	3.11537	0.2089	14.9132	2.70495e-50	7.18835e-49	catalytics
Zm00001d015225	Chr5	54.8696	-2.90793	0.394808	-7.36542	1.76584e-13	9.59219e-13	cation exchanger
Zm00001d047242	Chr9	132.177	2.18146	0.395748	5.51224	3.54301e-08	1.30326e-07	cation exchanger
Zm00001d021461	Chr7	56.1794	-3.0886	0.622628	-4.96058	7.02824e-07	2.28633e-06	cation/H+ exchanger
Zm00001d005032	Chr2	90.9552	-3.29315	0.361735	-9.10377	8.72485e-20	6.76939e-19	cation/hydrogen exchanger
Zm00001d006685	Chr2	100.13	-8.82259	0.787321	-11.2058	3.81745e-29	4.71262e-28	CBL-interacting protein kinase
Zm00001d040104	Chr3	7.12251	-6.87323	0.839495	-8.18734	2.67062e-16	1.69985e-15	CBL-interacting protein kinase
Zm00001d006944	Chr2	4668.02	-3.23706	0.128142	-25.2615	8.46735e-141	1.17432e-138	CBL-interacting protein kinase
Zm00001d004818	Chr2	161.885	2.238	0.191161	11.7074	1.16739e-31	1.6292e-30	CBS / octicosapeptide/Phox/Bemp1 (PB1) domains-containing protein
Zm00001d033350	Chr1	4.20825	5.71488	1.16136	4.92086	8.61635e-07	2.77801e-06	CBS / octicosapeptide/Phox/Bemp1 (PB1) domains-containing protein
Zm00001d024058	Chr10	259.931	6.54258	0.345403	18.9419	5.15301e-80	3.0492e-78	CBS domain-containing protein with a domain of unknown function (DUF21)
Zm00001d046279	Chr9	19.2355	-5.58231	0.921142	-6.0602	1.35952e-09	5.62177e-09	CCAAT-binding factor
Zm00001d039495	Chr3	19.4774	-3.76273	0.7743	-4.85952	1.1767e-06	3.74083e-06	CCCH-type zinc finger family protein
Zm00001d002383	Chr2	17.5181	-2.042	0.486883	-4.19402	2.74052e-05	7.40933e-05	CCCH-type zinc finger protein with ARM repeat domain
Zm00001d014074	Chr5	2.76684	-3.13321	1.18518	-2.64367	0.00820135	0.0154211	CCT motif family protein
Zm00001d044598	Chr3	4.85123	3.24342	1.15632	2.80496	0.00503221	0.0098329	CCT motif family protein
Zm00001d012441	Chr8	15.5334	5.32281	0.860423	6.18628	6.16025e-10	2.61494e-09	CCT motif family protein
Zm00001d035134	Chr6	15.5818	6.38566	0.992638	6.43302	1.25095e-10	5.60498e-10	CCT motif family protein
Zm00001d032730	Chr1	30.8024	7.06926	0.800037	8.83617	9.90524e-19	7.2272e-18	CDP-diacylglycerol synthase
Zm00001d020000	Chr7	75.7955	8.98271	0.7996	11.234	2.77637e-29	3.45382e-28	CDP-diacylglycerol synthase
Zm00001d013981	Chr5	19.4095	-7.40932	0.818955	-9.04729	1.4656e-19	1.12338e-18	CDPK-related kinase
Zm00001d037645	Chr6	20.8364	-7.08935	0.881981	-8.03798	9.13337e-16	5.64736e-15	CDPK-related kinase
Zm00001d032473	Chr1	127.574	-5.22098	0.630203	-8.2846	1.18509e-16	7.69486e-16	CDPK-related kinase
Zm00001d006885	Chr2	876.879	-2.28301	0.105259	-21.6894	2.58454e-104	2.31721e-102	CDPK-related kinase
Zm00001d010489	Chr8	633.469	-2.16061	0.105291	-20.5204	1.41635e-93	1.06992e-91	CDPK-related kinase
Zm00001d053366	Chr4	13.0309	5.15988	1.54778	3.33373	0.000856895	0.00189317	cell division control
Zm00001d003028	Chr2	7.16735	6.94085	1.24182	5.58928	2.28019e-08	8.55048e-08	cell division control
Zm00001d002717	Chr2	9.09357	-6.29056	0.924508	-6.80423	1.01594e-11	4.92489e-11	cell division cycle 48C
Zm00001d035913	Chr6	331.527	-6.15369	0.261038	-23.5739	7.13998e-123	8.17735e-121	cell division cycle 48C
Zm00001d027244	Chr1	2.9732	-3.38803	1.23823	-2.73619	0.00621552	0.0119413	cell division cycle 48C
Zm00001d002979	Chr2	61.0733	2.10393	0.496582	4.23683	2.26702e-05	6.19236e-05	cell wall-associated kinase
Zm00001d025696	Chr10	66.022	2.18325	0.251702	8.67391	4.17518e-18	2.93768e-17	Cellulase (glycosyl hydrolase family 5) protein
Zm00001d053180	Chr4	3.52991	-5.53654	0.981365	-5.64168	1.684e-08	6.38087e-08	cellulose synthase
Zm00001d017370	Chr5	6.40472	-3.60306	1.29265	-2.78734	0.00531427	0.0103295	cellulose synthase A2
Zm00001d005478	Chr2	59.1796	-3.07471	0.342243	-8.98399	2.61114e-19	1.97079e-18	cellulose synthase A2
Zm00001d032957	Chr1	6.01934	5.81812	1.59873	3.63922	0.000273463	0.000647355	cellulose synthase A2
Zm00001d002242	Chr2	18.2883	3.29422	1.0248	3.21449	0.00130678	0.00280711	Cellulose synthase family protein
Zm00001d012744	Chr8	20.1328	8.01207	0.80153	9.99596	1.58734e-23	1.48308e-22	cellulose synthase family protein
Zm00001d050406	Chr4	419.342	10.1683	0.600451	16.9345	2.50476e-64	1.01056e-62	cellulose synthase-like A02
Zm00001d021732	Chr7	3.59177	-5.41041	1.07169	-5.04846	4.45378e-07	1.48226e-06	cellulose synthase-like D5
Zm00001d032909	Chr1	188.446	6.40011	0.68675	9.31942	1.16973e-20	9.47312e-20	cellulose-synthase like D2
Zm00001d043336	Chr3	80.8464	-2.44124	0.229267	-10.648	1.78094e-26	1.92658e-25	Cellulose-synthase-like C12
Zm00001d003490	Chr2	1.68471	4.18882	1.72871	2.42309	0.015389	0.0274875	Cellulose-synthase-like C12
Zm00001d051974	Chr4	3.83442	4.03155	1.29334	3.11717	0.00182599	0.0038284	ChaC-like family protein
Zm00001d032220	Chr1	1939.28	6.92215	0.224912	30.7771	5.30623e-208	1.62407e-205	ChaC-like family protein
Zm00001d052107	Chr4	988.244	2.06189	0.164619	12.5252	5.43266e-36	9.16735e-35	Chalcone-flavanone isomerase family protein
Zm00001d053213	Chr4	48.19	-3.89954	0.488998	-7.97454	1.52948e-15	9.33996e-15	Chaperone DnaJ-domain superfamily protein
Zm00001d017685	Chr5	1149.93	-3.64153	0.250993	-14.5085	1.07024e-47	2.66464e-46	Chaperone DnaJ-domain superfamily protein
Zm00001d048661	Chr4	3.10752	-3.24168	1.43184	-2.264	0.0235744	0.0404185	Chaperone DnaJ-domain superfamily protein
Zm00001d053667	Chr4	307.737	5.29013	0.229401	23.0606	1.15178e-117	1.23171e-115	Chaperone DnaJ-domain superfamily protein
Zm00001d015050	Chr5	113.06	7.91824	0.637052	12.4295	1.80764e-35	2.99619e-34	Chaperone DnaJ-domain superfamily protein
Zm00001d037653	Chr6	37.9409	2.90202	0.41381	7.01294	2.33364e-12	1.18193e-11	chitinase A
Zm00001d018966	Chr7	153.673	3.6349	0.639236	5.68631	1.29812e-08	4.96751e-08	chitinase A
Zm00001d008199	Chr8	134.331	2.00231	0.316117	6.33409	2.38754e-10	1.04444e-09	Chitinase family protein
Zm00001d016855	Chr5	4467.84	-2.36217	0.106948	-22.0872	4.20013e-108	3.94501e-106	chloride channel C
Zm00001d019349	Chr7	407.664	-3.1487	0.153759	-20.4781	3.37654e-93	2.48715e-91	chromatin assembly factor-1 (FASCIATA1) (FAS1)
Zm00001d002346	Chr2	384.294	-2.89714	0.298727	-9.69832	3.06517e-22	2.69371e-21	cinnamyl alcohol dehydrogenase
Zm00001d053684	Chr4	322.336	-6.92569	0.669943	-10.3377	4.75683e-25	4.80884e-24	Citrate synthase family protein
Zm00001d013532	Chr5	949.338	2.07464	0.362001	5.73105	9.98123e-09	3.85776e-08	Class I glutamine amidotransferase-like superfamily protein
Zm00001d028424	Chr1	3440.33	2.24641	0.136686	16.4348	1.07858e-60	3.98067e-59	Class I peptide chain release factor
Zm00001d010247	Chr8	32.3914	5.6803	0.63471	8.94944	3.57283e-19	2.67052e-18	Clathrin adaptor complex small chain family protein
Zm00001d002305	Chr2	7.89562	-3.13939	0.774336	-4.0543	5.02857e-05	0.00013141	Clathrin adaptor complexes medium subunit family protein
Zm00001d039203	Chr6	90.8566	2.71294	0.630973	4.29961	1.71097e-05	4.72955e-05	Clathrin adaptor complexes medium subunit family protein
Zm00001d009915	Chr8	277.414	2.24508	0.204631	10.9713	5.24889e-28	6.13419e-27	Clathrin, heavy chain
Zm00001d012509	Chr8	314.398	3.05599	0.260743	11.7203	1.0029e-31	1.40628e-30	Clathrin, heavy chain
Zm00001d026086	Chr10	31.3374	9.80387	1.06567	9.1997	3.58934e-20	2.83191e-19	Clathrin, heavy chain
Zm00001d045733	Chr9	172.417	-5.18991	0.741395	-7.00019	2.55618e-12	1.2917e-11	cleavage and polyadenylation specificity factor 73 kDa subunit-II
Zm00001d007684	Chr2	311.951	-3.15934	0.300346	-10.519	7.05945e-26	7.40658e-25	cleavage stimulating factor
Zm00001d030183	Chr1	105.99	-3.88521	0.331356	-11.7252	9.46784e-32	1.32969e-30	Clp ATPase
Zm00001d036813	Chr6	39.6643	-2.60302	0.282548	-9.21267	3.18112e-20	2.51879e-19	Clp ATPase
Zm00001d035807	Chr6	500.592	-2.0601	0.148298	-13.8916	7.12726e-44	1.59349e-42	Clp ATPase
Zm00001d039640	Chr3	133.16	5.53824	0.346088	16.0024	1.22977e-57	4.11902e-56	CLPC homologue
Zm00001d016183	Chr5	14.1515	-5.49089	0.903785	-6.07544	1.23647e-09	5.13088e-09	Coatomer epsilon subunit
Zm00001d041399	Chr3	100.179	10.3179	0.746766	13.8167	2.02116e-43	4.43507e-42	Coatomer epsilon subunit
Zm00001d033681	Chr1	225.457	-8.11529	0.434241	-18.6885	6.14621e-78	3.56561e-76	coatomer gamma-2 subunit, putative / gamma-2 coat protein, putative / gamma-2 COP, putative
Zm00001d012237	Chr8	205.445	3.33725	0.25303	13.1891	1.01328e-39	1.96802e-38	cobalt ion binding
Zm00001d031479	Chr1	5.87018	-2.92789	1.12464	-2.60341	0.0092301	0.017197	COBRA-like extracellular glycosyl-phosphatidyl inositol-anchored protein family
Zm00001d047276	Chr9	63.5643	-2.25523	0.626307	-3.60083	0.000317199	0.000744634	COBRA-like extracellular glycosyl-phosphatidyl inositol-anchored protein family
Zm00001d023880	Chr10	432.912	2.07637	0.104192	19.9282	2.31698e-88	1.60043e-86	Cofactor-independent phosphoglycerate mutase
Zm00001d034842	Chr1	267.405	2.48914	0.282809	8.80148	1.35018e-18	9.80705e-18	COG (conserved oligomeric Golgi) complex component, COG2 domain containing protein
Zm00001d024833	Chr10	312.3	2.9949	0.255215	11.7348	8.45408e-32	1.19109e-30	Coiled-coil domain-containing protein SCD2
Zm00001d013179	Chr5	45.5756	-4.13178	0.98675	-4.18726	2.82345e-05	7.61731e-05	cold regulated 413 plasma membrane
Zm00001d017547	Chr5	220.874	3.25209	0.304977	10.6634	1.50995e-26	1.64143e-25	cold-regulated
Zm00001d018059	Chr5	440.117	2.0029	0.246655	8.12023	4.6529e-16	2.9228e-15	Concanavalin A-like lectin protein kinase family protein
Zm00001d044639	Chr3	150.367	2.49249	0.479159	5.2018	1.97366e-07	6.82704e-07	Concanavalin A-like lectin protein kinase family protein
Zm00001d045402	Chr9	7.51516	3.6674	0.785033	4.67165	2.98786e-06	9.0652e-06	Concanavalin A-like lectin protein kinase family protein
Zm00001d020138	Chr7	10.2084	5.44694	0.989796	5.50309	3.7319e-08	1.37047e-07	Concanavalin A-like lectin protein kinase family protein
Zm00001d042293	Chr3	628.262	9.98931	0.370813	26.9389	7.69e-160	1.26401e-157	Concanavalin A-like lectin protein kinase family protein
Zm00001d021538	Chr7	115.188	-9.67833	0.804625	-12.0284	2.52058e-33	3.81461e-32	conserved hypothetical protein
Zm00001d015538	Chr5	115.883	-7.88068	0.794967	-9.91321	3.64729e-23	3.34781e-22	conserved hypothetical protein
Zm00001d007513	Chr2	30.683	-7.87246	0.838777	-9.38564	6.2536e-21	5.13953e-20	conserved hypothetical protein
Zm00001d011840	Chr8	118.18	-7.40452	0.599895	-12.343	5.31183e-35	8.62722e-34	conserved hypothetical protein
Zm00001d004914	Chr2	503.252	-7.39685	0.690006	-10.72	8.20132e-27	9.04846e-26	conserved hypothetical protein
Zm00001d009969	Chr8	545.615	-7.26006	0.42949	-16.9039	4.20955e-64	1.69068e-62	conserved hypothetical protein
Zm00001d004523	Chr2	19.5485	-7.25213	0.916892	-7.90947	2.58496e-15	1.56029e-14	conserved hypothetical protein
Zm00001d040674	Chr3	73.9878	-7.22649	0.79459	-9.09461	9.49231e-20	7.35843e-19	conserved hypothetical protein
Zm00001d028605	Chr1	11.1882	-7.203	0.899795	-8.00515	1.19316e-15	7.33416e-15	conserved hypothetical protein
Zm00001d009891	Chr8	20.7048	-7.1276	0.973785	-7.31948	2.4894e-13	1.33834e-12	conserved hypothetical protein
Zm00001d003840	Chr2	59.203	-6.89227	0.645218	-10.6821	1.23473e-26	1.34886e-25	conserved hypothetical protein
Zm00001d006032	Chr2	153.833	-6.59421	0.838415	-7.86508	3.68852e-15	2.20541e-14	conserved hypothetical protein
Zm00001d015140	Chr5	29.4168	-6.10862	0.854279	-7.15061	8.63905e-13	4.48029e-12	conserved hypothetical protein
Zm00001d015849	Chr5	5.68461	-6.03084	0.866335	-6.96133	3.37083e-12	1.69276e-11	conserved hypothetical protein
Zm00001d012593	Chr8	166.693	-5.82445	0.217973	-26.721	2.68271e-157	4.21446e-155	conserved hypothetical protein
Zm00001d003051	Chr2	4.80494	-5.74972	0.992454	-5.79344	6.89607e-09	2.69408e-08	conserved hypothetical protein
Zm00001d017061	Chr5	172.202	-5.61544	0.364003	-15.4269	1.07928e-53	3.19323e-52	conserved hypothetical protein
Zm00001d002875	Chr2	301.075	-5.34907	0.482295	-11.0909	1.38944e-28	1.67336e-27	conserved hypothetical protein
Zm00001d047311	Chr9	112.854	-5.17712	0.407107	-12.7168	4.76735e-37	8.4209e-36	conserved hypothetical protein
Zm00001d003107	Chr2	5.60435	-5.15797	1.0962	-4.70532	2.53468e-06	7.74984e-06	conserved hypothetical protein
Zm00001d031047	Chr1	10.0476	-4.80316	1.09809	-4.37409	1.21938e-05	3.43323e-05	conserved hypothetical protein
Zm00001d022459	Chr7	32.1262	-4.61331	0.437617	-10.5419	5.53783e-26	5.84468e-25	conserved hypothetical protein
Zm00001d044668	Chr3	29.205	-4.59731	0.584202	-7.86939	3.56363e-15	2.13217e-14	conserved hypothetical protein
Zm00001d000092	B73V4_ctg31	10.5102	-4.57685	0.775703	-5.90026	3.62935e-09	1.45043e-08	conserved hypothetical protein
Zm00001d010792	Chr8	150.556	-4.49931	0.36607	-12.2908	1.01437e-34	1.63403e-33	conserved hypothetical protein
Zm00001d020942	Chr7	2.55797	-4.2706	1.90876	-2.23737	0.0252619	0.0430415	conserved hypothetical protein
Zm00001d008393	Chr8	85.2626	-4.19727	0.310491	-13.5182	1.22198e-41	2.52827e-40	conserved hypothetical protein
Zm00001d029835	Chr1	9.62086	-4.17661	1.08796	-3.83892	0.000123578	0.000306562	conserved hypothetical protein
Zm00001d010968	Chr8	75.48	-4.14994	0.439683	-9.43849	3.78182e-21	3.14154e-20	conserved hypothetical protein
Zm00001d039224	Chr6	160.305	-4.01382	0.419363	-9.57123	1.05641e-21	8.99871e-21	conserved hypothetical protein
Zm00001d042384	Chr3	3.13571	-3.66197	1.21298	-3.01899	0.00253619	0.00520612	conserved hypothetical protein
Zm00001d024700	Chr10	13.7085	-3.64043	0.815272	-4.4653	7.99583e-06	2.30201e-05	conserved hypothetical protein
Zm00001d040365	Chr3	369.945	-3.61705	0.184593	-19.5948	1.71361e-85	1.13932e-83	conserved hypothetical protein
Zm00001d010066	Chr8	97.9296	-3.48196	0.436344	-7.97986	1.46505e-15	8.96505e-15	conserved hypothetical protein
Zm00001d040366	Chr3	269.913	-3.44253	0.187773	-18.3334	4.47712e-75	2.4231e-73	conserved hypothetical protein
Zm00001d052106	Chr4	149.015	-3.35414	0.213741	-15.6925	1.70102e-55	5.2607e-54	conserved hypothetical protein
Zm00001d052594	Chr4	35.2736	-3.3456	1.15503	-2.89655	0.00377296	0.00752473	conserved hypothetical protein
Zm00001d036176	Chr6	16.4346	-3.30966	0.803474	-4.11919	3.80203e-05	0.000100797	conserved hypothetical protein
Zm00001d031845	Chr1	311.858	-3.19213	0.235616	-13.548	8.13941e-42	1.69989e-40	conserved hypothetical protein
Zm00001d032528	Chr1	698.142	-3.16463	0.104924	-30.1613	7.62796e-200	2.11581e-197	conserved hypothetical protein
Zm00001d048135	Chr9	190.972	-2.90907	0.345567	-8.41828	3.82063e-17	2.55746e-16	conserved hypothetical protein
Zm00001d023693	Chr10	42.7965	-2.89713	0.546391	-5.3023	1.14352e-07	4.03334e-07	conserved hypothetical protein
Zm00001d021028	Chr7	10.9837	-2.89294	0.841938	-3.43605	0.000590269	0.00133654	conserved hypothetical protein
Zm00001d007331	Chr2	272.165	-2.8725	0.241261	-11.9062	1.09853e-32	1.613e-31	conserved hypothetical protein
Zm00001d020693	Chr7	706.473	-2.83636	0.187088	-15.1605	6.45279e-52	1.80964e-50	conserved hypothetical protein
Zm00001d015330	Chr5	10.6004	-2.81337	0.617395	-4.55683	5.19302e-06	1.53389e-05	conserved hypothetical protein
Zm00001d037097	Chr6	32.8049	-2.72759	0.487703	-5.59272	2.23541e-08	8.38431e-08	conserved hypothetical protein
Zm00001d015469	Chr5	3042.48	-2.65116	0.208343	-12.725	4.29468e-37	7.59354e-36	conserved hypothetical protein
Zm00001d048294	Chr9	20.2796	-2.64975	0.856593	-3.09336	0.00197903	0.00413023	conserved hypothetical protein
Zm00001d014745	Chr5	16.4393	-2.64402	0.479269	-5.51677	3.45284e-08	1.27141e-07	conserved hypothetical protein
Zm00001d036522	Chr6	287.213	-2.64339	0.269651	-9.803	1.09295e-22	9.82379e-22	conserved hypothetical protein
Zm00001d033193	Chr1	11.1645	-2.63038	0.740103	-3.55408	0.000379309	0.000881463	conserved hypothetical protein
Zm00001d023936	Chr10	15.1492	-2.6132	0.960592	-2.7204	0.00652029	0.0124675	conserved hypothetical protein
Zm00001d021166	Chr7	113.163	-2.54772	0.913705	-2.78834	0.00529791	0.0103033	conserved hypothetical protein
Zm00001d029869	Chr1	29.6175	-2.4147	0.5553	-4.34847	1.37091e-05	3.83674e-05	conserved hypothetical protein
Zm00001d043218	Chr3	230.991	-2.40474	0.127386	-18.8775	1.74495e-79	1.02232e-77	conserved hypothetical protein
Zm00001d029647	Chr1	39.4611	-2.37149	0.328326	-7.22298	5.08586e-13	2.68384e-12	conserved hypothetical protein
Zm00001d044634	Chr3	122.473	-2.34983	0.377594	-6.22318	4.87182e-10	2.08296e-09	conserved hypothetical protein
Zm00001d028783	Chr1	628.392	-2.34116	0.134803	-17.3672	1.46083e-67	6.49942e-66	conserved hypothetical protein
Zm00001d004133	Chr2	38.9004	-2.3049	0.41516	-5.55182	2.82712e-08	1.0484e-07	conserved hypothetical protein
Zm00001d051339	Chr4	100.35	-2.28457	0.287834	-7.93713	2.06921e-15	1.25582e-14	conserved hypothetical protein
Zm00001d053799	Chr4	191.779	-2.28427	0.313399	-7.2887	3.12962e-13	1.67139e-12	conserved hypothetical protein
Zm00001d051474	Chr4	110.968	-2.23635	0.287968	-7.76596	8.10316e-15	4.73026e-14	conserved hypothetical protein
Zm00001d009820	Chr8	40.6458	-2.22619	0.354416	-6.28128	3.35788e-10	1.45175e-09	conserved hypothetical protein
Zm00001d007185	Chr2	672.907	-2.20629	0.205482	-10.7372	6.81074e-27	7.56124e-26	conserved hypothetical protein
Zm00001d019764	Chr7	34.1669	-2.15694	0.270042	-7.98745	1.37757e-15	8.44717e-15	conserved hypothetical protein
Zm00001d006400	Chr2	48.4474	-2.13664	0.295328	-7.2348	4.66216e-13	2.46391e-12	conserved hypothetical protein
Zm00001d043009	Chr3	1845.57	-2.11108	0.150907	-13.9893	1.81172e-44	4.13921e-43	conserved hypothetical protein
Zm00001d018227	Chr5	40.8768	-2.10974	0.447765	-4.71171	2.45641e-06	7.5274e-06	conserved hypothetical protein
Zm00001d013196	Chr5	1905.32	-2.07477	0.0741437	-27.9831	2.60805e-172	5.0324e-170	conserved hypothetical protein
Zm00001d025208	Chr10	3.26467	-2.06962	0.909375	-2.27587	0.0228535	0.0392812	conserved hypothetical protein
Zm00001d026345	Chr10	193.067	-2.03712	0.176324	-11.5533	7.10645e-31	9.57887e-30	conserved hypothetical protein
Zm00001d001905	Chr2	45.6717	2.09291	0.371521	5.63336	1.76734e-08	6.68383e-08	conserved hypothetical protein
Zm00001d027532	Chr1	317.879	2.09356	0.345122	6.06614	1.31017e-09	5.42402e-09	conserved hypothetical protein
Zm00001d017108	Chr5	16.7816	2.09421	0.623182	3.36051	0.000778	0.00172973	conserved hypothetical protein
Zm00001d046975	Chr9	264.876	2.18465	0.181914	12.0093	3.17709e-33	4.78775e-32	conserved hypothetical protein
Zm00001d038346	Chr6	72.7394	2.26132	0.377618	5.98839	2.11932e-09	8.62893e-09	conserved hypothetical protein
Zm00001d004020	Chr2	447.633	2.29651	0.195009	11.7764	5.16443e-32	7.36378e-31	conserved hypothetical protein
Zm00001d016799	Chr5	449.139	2.30139	0.236139	9.74588	1.92107e-22	1.70089e-21	conserved hypothetical protein
Zm00001d021093	Chr7	30.4788	2.33122	0.69435	3.35742	0.000786746	0.00174754	conserved hypothetical protein
Zm00001d015215	Chr5	1904.54	2.34403	0.188625	12.4269	1.86676e-35	3.08842e-34	conserved hypothetical protein
Zm00001d000402	B73V4_ctg28	35.9282	2.40584	0.306432	7.85115	4.1224e-15	2.45986e-14	conserved hypothetical protein
Zm00001d002001	Chr2	3088.85	2.45541	0.184742	13.2911	2.60871e-40	5.16275e-39	conserved hypothetical protein
Zm00001d011548	Chr8	208.747	2.65151	0.274545	9.65782	4.55452e-22	3.96332e-21	conserved hypothetical protein
Zm00001d040807	Chr3	664.501	2.65598	0.175359	15.146	8.05527e-52	2.25548e-50	conserved hypothetical protein
Zm00001d049224	Chr4	56.0754	2.70067	0.356855	7.56796	3.79142e-14	2.13532e-13	conserved hypothetical protein
Zm00001d008686	Chr8	1.56696	2.85972	1.09113	2.62089	0.0087701	0.016414	conserved hypothetical protein
Zm00001d021812	Chr7	13.3563	2.86802	0.718595	3.99116	6.57522e-05	0.000169238	conserved hypothetical protein
Zm00001d000005	B73V4_ctg150	60.0763	2.9335	0.232571	12.6133	1.78292e-36	3.07584e-35	conserved hypothetical protein
Zm00001d025308	Chr10	1.56993	2.93763	1.25202	2.34632	0.01896	0.0331701	conserved hypothetical protein
Zm00001d023453	Chr10	14.954	2.99671	0.498085	6.01646	1.78272e-09	7.29863e-09	conserved hypothetical protein
Zm00001d016287	Chr5	21.5211	3.00842	0.933339	3.22328	0.0012673	0.00272559	conserved hypothetical protein
Zm00001d048101	Chr9	1832.05	3.12898	0.161937	19.3222	3.49562e-83	2.24022e-81	conserved hypothetical protein
Zm00001d052317	Chr4	128.045	3.13416	0.315013	9.94933	2.5389e-23	2.35478e-22	conserved hypothetical protein
Zm00001d044909	Chr9	29.5034	3.21778	0.386042	8.33531	7.7296e-17	5.0783e-16	conserved hypothetical protein
Zm00001d031708	Chr1	11.3845	3.33441	0.673914	4.94783	7.50449e-07	2.43235e-06	conserved hypothetical protein
Zm00001d043017	Chr3	15.8587	3.35532	0.561599	5.97459	2.30674e-09	9.37267e-09	conserved hypothetical protein
Zm00001d002203	Chr2	19.6278	3.38426	0.666089	5.08079	3.75864e-07	1.25917e-06	conserved hypothetical protein
Zm00001d028900	Chr1	5.6409	3.6472	1.21633	2.99853	0.00271288	0.00554317	conserved hypothetical protein
Zm00001d018022	Chr5	36.909	3.68097	1.04195	3.53277	0.000411238	0.000950435	conserved hypothetical protein
Zm00001d012450	Chr8	139.651	3.8515	0.264185	14.5788	3.83106e-48	9.61937e-47	conserved hypothetical protein
Zm00001d037071	Chr6	4.195	3.91859	1.02802	3.81178	0.00013797	0.000340268	conserved hypothetical protein
Zm00001d016900	Chr5	3.5618	4.06049	1.49745	2.7116	0.00669588	0.0127675	conserved hypothetical protein
Zm00001d048288	Chr9	8.92838	4.14313	1.211	3.42124	0.000623365	0.00140645	conserved hypothetical protein
Zm00001d048789	Chr4	754.739	4.25011	0.355154	11.967	5.29289e-33	7.88911e-32	conserved hypothetical protein
Zm00001d012566	Chr8	59.0222	4.25694	0.471213	9.03401	1.6549e-19	1.26465e-18	conserved hypothetical protein
Zm00001d006581	Chr2	20.4458	4.28909	0.701628	6.11304	9.77479e-10	4.08095e-09	conserved hypothetical protein
Zm00001d043794	Chr3	247.129	4.33604	0.783708	5.53272	3.153e-08	1.16463e-07	conserved hypothetical protein
Zm00001d016363	Chr5	673.27	4.50196	0.195047	23.0814	7.1134e-118	7.65316e-116	conserved hypothetical protein
Zm00001d008196	Chr8	9.96345	4.77878	0.997189	4.79225	1.64924e-06	5.1581e-06	conserved hypothetical protein
Zm00001d027877	Chr1	28.8242	5.04488	0.528702	9.54203	1.40066e-21	1.18742e-20	conserved hypothetical protein
Zm00001d027338	Chr1	26.5275	5.12222	0.753669	6.79638	1.07278e-11	5.18484e-11	conserved hypothetical protein
Zm00001d033824	Chr1	3.44722	5.13613	1.44321	3.55883	0.000372506	0.000866562	conserved hypothetical protein
Zm00001d020273	Chr7	4.73962	5.26255	1.02365	5.14097	2.73324e-07	9.29333e-07	conserved hypothetical protein
Zm00001d016899	Chr5	21.1428	5.49014	0.895171	6.13306	8.6202e-10	3.61678e-09	conserved hypothetical protein
Zm00001d002973	Chr2	2.61756	5.68121	2.11229	2.6896	0.00715372	0.0135734	conserved hypothetical protein
Zm00001d053305	Chr4	28.5692	5.91272	0.716836	8.24836	1.60586e-16	1.03437e-15	conserved hypothetical protein
Zm00001d036081	Chr6	5.25434	5.94213	1.05974	5.60718	2.05644e-08	7.73759e-08	conserved hypothetical protein
Zm00001d016377	Chr5	7.55611	6.51732	0.840083	7.75794	8.63183e-15	5.03226e-14	conserved hypothetical protein
Zm00001d000186	B73V4_ctg140	29.3698	6.60631	0.998159	6.61849	3.62885e-11	1.69257e-10	conserved hypothetical protein
Zm00001d040327	Chr3	14.18	6.74783	0.753873	8.95088	3.5266e-19	2.63708e-18	conserved hypothetical protein
Zm00001d026180	Chr10	7.87152	7.07526	0.927285	7.63008	2.34609e-14	1.33529e-13	conserved hypothetical protein
Zm00001d019724	Chr7	2156.83	7.3081	0.257737	28.3548	7.29384e-177	1.47137e-174	conserved hypothetical protein
Zm00001d009586	Chr8	41.6548	7.53572	0.79848	9.43758	3.81471e-21	3.16739e-20	conserved hypothetical protein
Zm00001d005171	Chr2	92.0953	7.58697	0.7756	9.78207	1.34438e-22	1.20108e-21	conserved hypothetical protein
Zm00001d013968	Chr5	38.7878	8.38512	0.793668	10.565	4.32873e-26	4.59317e-25	conserved hypothetical protein
Zm00001d036674	Chr6	25.0909	8.46721	0.791331	10.7	1.01818e-26	1.11849e-25	conserved hypothetical protein
Zm00001d011033	Chr8	114.526	8.56112	0.747895	11.4469	2.43586e-30	3.1936e-29	conserved hypothetical protein
Zm00001d026038	Chr10	158.106	8.83623	0.486203	18.1739	8.30164e-74	4.30909e-72	conserved hypothetical protein
Zm00001d023907	Chr10	58.2278	9.66669	0.74191	13.0295	8.32016e-39	1.56131e-37	conserved hypothetical protein
Zm00001d003261	Chr2	356.816	-2.02714	0.145609	-13.9218	4.66878e-44	1.05178e-42	COP1-interacting protein 4.1
Zm00001d034931	Chr1	1195.59	2.47693	0.153306	16.1568	1.01674e-58	3.553e-57	COP1-interacting protein-related
Zm00001d023903	Chr10	729.201	-4.79866	0.289419	-16.5803	9.67459e-62	3.66973e-60	COP1-interactive protein
Zm00001d023906	Chr10	514.718	-3.75672	0.139734	-26.8847	3.31241e-159	5.39466e-157	COP1-interactive protein
Zm00001d018699	Chr7	271.823	2.62889	0.319535	8.22724	1.91579e-16	1.22777e-15	COPI associated protein domain containing protein
Zm00001d027860	Chr1	5.76109	-4.90963	1.19976	-4.09216	4.27376e-05	0.000112597	copper-exporting ATPase / responsive-to-antagonist 1 / copper-transporting ATPase (RAN1)
Zm00001d026277	Chr10	457.264	2.27421	0.247728	9.18025	4.30083e-20	3.38428e-19	Coproporphyrinogen III oxidase
Zm00001d028880	Chr1	2071.5	-2.45927	0.189963	-12.946	2.47445e-38	4.58044e-37	CP12 domain-containing protein
Zm00001d014460	Chr5	163.579	3.58773	0.235937	15.2063	3.21252e-52	9.12459e-51	CRINKLY4 related
Zm00001d035700	Chr6	88.7633	-5.06141	0.365931	-13.8316	1.64367e-43	3.62014e-42	cruciferin
Zm00001d028434	Chr1	127.852	-8.67177	0.804395	-10.7805	4.25634e-27	4.78825e-26	cryptochrome
Zm00001d015419	Chr5	49.9914	-3.67719	0.352532	-10.4308	1.79343e-25	1.85206e-24	cryptochrome
Zm00001d000097	B73V4_ctg91	289.261	-9.20553	0.801322	-11.4879	1.51713e-30	2.01739e-29	CTC-interacting domain
Zm00001d050836	Chr4	146.158	-8.45896	1.64753	-5.13434	2.83142e-07	9.60876e-07	CTC-interacting domain
Zm00001d037395	Chr6	1191.43	-5.97393	0.220509	-27.0916	1.23722e-161	2.09172e-159	CTC-interacting domain
Zm00001d040133	Chr3	136.334	-5.1877	0.320233	-16.1998	5.06168e-59	1.78283e-57	CTC-interacting domain
Zm00001d019659	Chr7	217.071	-4.90407	0.240265	-20.4111	1.33226e-92	9.73265e-91	CTC-interacting domain
Zm00001d046153	Chr9	353.918	-3.20944	0.18865	-17.0127	6.61094e-65	2.7356e-63	CTC-interacting domain
Zm00001d009115	Chr8	143.962	10.291	0.738837	13.9287	4.24244e-44	9.56948e-43	CTC-interacting domain
Zm00001d031322	Chr1	63.852	-3.77874	0.311821	-12.1183	8.45032e-34	1.30557e-32	C-terminal domain phosphatase-like
Zm00001d052035	Chr4	30.8974	-2.06006	0.422417	-4.87684	1.07796e-06	3.43925e-06	C-terminal domain phosphatase-like
Zm00001d003761	Chr2	1.21204	-3.06237	1.24252	-2.46464	0.0137152	0.0247481	Ctr copper transporter family
Zm00001d016638	Chr5	19.2111	-4.31995	0.466258	-9.26515	1.94805e-20	1.55985e-19	cullin4
Zm00001d033447	Chr1	4.92899	-3.43106	1.16631	-2.94182	0.00326292	0.00657006	cupin family protein
Zm00001d003801	Chr2	6.71064	4.97478	0.850068	5.85221	4.85086e-09	1.92258e-08	cupin family protein
Zm00001d052933	Chr4	324.246	2.19809	0.196142	11.2066	3.78406e-29	4.67465e-28	Cupin-like domain containing protein
Zm00001d009659	Chr8	15.3339	5.17423	0.720206	7.18438	6.75127e-13	3.53015e-12	cwf21 domain containing protein
Zm00001d053534	Chr4	6.22373	6.66356	0.97197	6.85573	7.09512e-12	3.47359e-11	cwf21 domain containing protein
Zm00001d053530	Chr4	12.0079	6.69826	0.965358	6.93863	3.95926e-12	1.97818e-11	cwf21 domain containing protein
Zm00001d032104	Chr1	58.6718	4.28483	0.548217	7.81593	5.4559e-15	3.22199e-14	cyclase associated protein
Zm00001d043192	Chr3	277.757	-3.33759	0.191069	-17.468	2.51322e-68	1.14397e-66	Cyclic nucleotide-gated ion channel
Zm00001d040381	Chr3	24.4665	-2.53232	0.468	-5.41093	6.26979e-08	2.26406e-07	Cyclin A1;1
Zm00001d019469	Chr7	302.011	4.98111	0.966949	5.15137	2.58587e-07	8.80404e-07	Cyclin B1;4
Zm00001d020353	Chr7	57.2539	-2.78294	0.537327	-5.17923	2.22804e-07	7.65476e-07	CYCLIN D1;1
Zm00001d050475	Chr4	54.8515	-3.24789	0.629481	-5.15962	2.4745e-07	8.43945e-07	Cyclin D2;1
Zm00001d005293	Chr2	30.7963	-5.55266	0.651676	-8.52058	1.58754e-17	1.08226e-16	CYCLIN D3;1
Zm00001d020772	Chr7	3.45549	-4.60764	1.20313	-3.82972	0.00012829	0.000317764	CYCLIN D4;1
Zm00001d038580	Chr6	14.9838	4.22202	1.21371	3.47862	0.000504007	0.00115179	CYCLIN D4;1
Zm00001d031837	Chr1	5.7979	-3.91501	0.78098	-5.01294	5.36041e-07	1.76742e-06	cyclin d4;2
Zm00001d020996	Chr7	526.195	4.22278	0.529858	7.96965	1.59127e-15	9.70732e-15	Cyclin family protein
Zm00001d008221	Chr8	418.903	4.26746	0.408309	10.4515	1.44157e-25	1.49392e-24	Cyclin family protein
Zm00001d020033	Chr7	654.497	4.40659	0.391309	11.2611	2.04101e-29	2.55695e-28	Cyclin family protein
Zm00001d029970	Chr1	24.3785	-3.07295	0.714844	-4.29877	1.71747e-05	4.74676e-05	cyclin p4;1
Zm00001d044672	Chr3	141.443	-3.33948	0.381846	-8.74562	2.21792e-18	1.58632e-17	cyclin-dependent kinase B1;1
Zm00001d044343	Chr3	24.6557	-7.60273	1.24093	-6.12665	8.97496e-10	3.76118e-09	cyclin-dependent kinase B2;1
Zm00001d015596	Chr5	8.63571	-4.10526	1.25442	-3.27264	0.00106547	0.00232248	cyclin-dependent kinase B2;1
Zm00001d044927	Chr9	10.1512	-3.59492	1.13796	-3.15908	0.00158269	0.00335433	Cyclin-dependent kinase inhibitor domain containing protein
Zm00001d015611	Chr5	10.7387	4.05177	0.67829	5.9735	2.3222e-09	9.43116e-09	cyclin-dependent kinase-subunit
Zm00001d040018	Chr3	32.4765	5.97537	0.532557	11.2202	3.24697e-29	4.02797e-28	Cyclin-like family protein
Zm00001d024337	Chr10	2.40076	3.938	1.27673	3.08443	0.0020394	0.00424823	cycloartenol synthase
Zm00001d008440	Chr8	843.455	2.77622	0.269593	10.2978	7.20805e-25	7.2048e-24	Cyclophilin-like peptidyl-prolyl cis-trans isomerase family protein
Zm00001d032261	Chr1	72.3313	-3.02233	0.44994	-6.71719	1.85266e-11	8.81021e-11	Cyclopropane-fatty-acyl-phospholipid synthase
Zm00001d050689	Chr4	6.13705	-2.76359	0.989035	-2.79423	0.00520229	0.0101362	CYS, MET, PRO, and GLY protein
Zm00001d038586	Chr6	2.07513	-3.26487	1.28925	-2.53237	0.0113294	0.0207704	Cysteine proteinase inhibitor
Zm00001d022035	Chr7	204.379	2.42593	0.476447	5.09171	3.54858e-07	1.19308e-06	Cysteine proteinases superfamily protein
Zm00001d025480	Chr10	45.5299	2.60513	0.481851	5.40652	6.42625e-08	2.31679e-07	Cysteine proteinases superfamily protein
Zm00001d006239	Chr2	33.7754	5.08471	0.881767	5.7665	8.09333e-09	3.15072e-08	Cysteine proteinases superfamily protein
Zm00001d022036	Chr7	527.582	5.21666	0.363349	14.3572	9.60812e-47	2.3301e-45	Cysteine proteinases superfamily protein
Zm00001d007624	Chr2	121.866	3.57195	0.588149	6.07322	1.25373e-09	5.20005e-09	Cysteine/Histidine-rich C1 domain family protein
Zm00001d035589	Chr6	118.423	-7.02811	0.84691	-8.29853	1.05407e-16	6.86445e-16	cysteine-rich RLK (RECEPTOR-like protein kinase)
Zm00001d021692	Chr7	281.69	2.82894	0.451884	6.26032	3.84194e-10	1.65619e-09	cysteine-rich RLK (RECEPTOR-like protein kinase)
Zm00001d006536	Chr2	130.353	3.069	0.520142	5.90032	3.62796e-09	1.4502e-08	cysteine-rich RLK (RECEPTOR-like protein kinase)
Zm00001d021682	Chr7	52.9561	3.15261	0.930572	3.38782	0.000704502	0.00157729	cysteine-rich RLK (RECEPTOR-like protein kinase)
Zm00001d036097	Chr6	144.085	5.00863	0.497821	10.0611	8.20713e-24	7.77444e-23	cysteine-rich RLK (RECEPTOR-like protein kinase)
Zm00001d006322	Chr2	2764.54	-2.12874	0.0830264	-25.6393	5.56484e-145	8.03147e-143	Cysteinyl-tRNA synthetase, class Ia family protein
Zm00001d011710	Chr8	245.296	2.85665	0.283482	10.077	6.98209e-24	6.65125e-23	cytidine deaminase
Zm00001d035813	Chr6	19.5799	6.30102	0.720851	8.7411	2.30859e-18	1.64985e-17	cytidinediphosphate diacylglycerol synthase
Zm00001d002837	Chr2	48.2676	2.57271	0.368705	6.97768	3.00087e-12	1.5121e-11	Cytochrome b561/ferric reductase transmembrane protein family
Zm00001d043943	Chr3	302.328	3.28967	0.205351	16.0197	9.30362e-58	3.13393e-56	Cytochrome b561/ferric reductase transmembrane protein family
Zm00001d044416	Chr3	30.0991	2.16538	0.671011	3.22704	0.00125078	0.00269302	cytochrome BC1 synthesis
Zm00001d009732	Chr8	10.999	6.8341	0.873751	7.82157	5.21699e-15	3.08912e-14	cytochrome BC1 synthesis
Zm00001d014444	Chr5	328.421	4.14836	0.484977	8.55373	1.19177e-17	8.18422e-17	CYTOCHROME P450 51G1
Zm00001d020340	Chr7	13.9378	-4.65617	1.37887	-3.3768	0.000733333	0.0016373	cytochrome p450 81d1
Zm00001d012322	Chr8	183.45	-3.21151	0.317254	-10.1228	4.37519e-24	4.21424e-23	cytochrome p450 81d1
Zm00001d029243	Chr1	1274.13	-6.70461	0.390183	-17.1833	3.54325e-66	1.51932e-64	Cytochrome P450 superfamily protein
Zm00001d047425	Chr9	11.8309	-4.40564	0.829713	-5.30984	1.09724e-07	3.87473e-07	Cytochrome P450 superfamily protein
Zm00001d003349	Chr2	81.7477	-2.31661	0.410969	-5.63695	1.73089e-08	6.55014e-08	Cytochrome P450 superfamily protein
Zm00001d039650	Chr3	213.122	2.04998	0.440877	4.64977	3.32301e-06	1.00272e-05	Cytochrome P450 superfamily protein
Zm00001d036023	Chr6	20.9818	-6.76831	0.869368	-7.78532	6.95363e-15	4.08339e-14	cytochrome P450, family 704, subfamily A, polypeptide
Zm00001d047418	Chr9	3726.1	-2.66404	0.17255	-15.4392	8.91325e-54	2.65483e-52	cytochrome P450, family 709, subfamily B, polypeptide
Zm00001d029288	Chr1	564.218	-2.59697	0.229143	-11.3334	8.96526e-30	1.14497e-28	cytochrome P450, family 709, subfamily B, polypeptide
Zm00001d029290	Chr1	11501.9	-2.54196	0.172061	-14.7736	2.16951e-49	5.63881e-48	cytochrome P450, family 709, subfamily B, polypeptide
Zm00001d004486	Chr2	13.9314	-4.55253	0.87554	-5.19968	1.99628e-07	6.89587e-07	cytochrome P450, family 71, subfamily A, polypeptide
Zm00001d003142	Chr2	24.9165	-3.05519	0.734382	-4.16021	3.17952e-05	8.51709e-05	cytochrome P450, family 71, subfamily A, polypeptide
Zm00001d035013	Chr6	150.882	-2.9557	0.505863	-5.8429	5.13003e-09	2.0296e-08	cytochrome P450, family 71, subfamily A, polypeptide
Zm00001d008990	Chr8	3.90936	-2.7804	0.944317	-2.94435	0.00323638	0.00651978	cytochrome P450, family 71, subfamily A, polypeptide
Zm00001d004506	Chr2	179.756	-8.95276	0.901756	-9.92815	3.14041e-23	2.89904e-22	cytochrome P450, family 71, subfamily B, polypeptide
Zm00001d046374	Chr9	17.5015	-7.02608	0.913561	-7.69087	1.46137e-14	8.40643e-14	cytochrome P450, family 71, subfamily B, polypeptide
Zm00001d003283	Chr2	127.015	-5.91041	0.514188	-11.4946	1.40358e-30	1.872e-29	cytochrome P450, family 71, subfamily B, polypeptide
Zm00001d015578	Chr5	1160.49	-5.88403	0.495168	-11.8829	1.45242e-32	2.11687e-31	cytochrome P450, family 71, subfamily B, polypeptide
Zm00001d007112	Chr2	9.27538	-3.79249	1.18822	-3.19175	0.00141412	0.00301797	cytochrome P450, family 71, subfamily B, polypeptide
Zm00001d046416	Chr9	29.5104	-3.54324	0.529405	-6.69287	2.18836e-11	1.03649e-10	cytochrome P450, family 71, subfamily B, polypeptide
Zm00001d035178	Chr6	9289.08	2.25901	0.516911	4.3702	1.24132e-05	3.49222e-05	cytochrome P450, family 71, subfamily B, polypeptide
Zm00001d046207	Chr9	421.785	-2.10108	0.232059	-9.05408	1.37727e-19	1.0575e-18	cytochrome P450, family 711, subfamily A, polypeptide
Zm00001d038511	Chr6	3.01409	-3.9727	1.47852	-2.68695	0.00721079	0.0136715	cytochrome P450, family 714, subfamily A, polypeptide
Zm00001d008381	Chr8	8.56164	-2.76782	0.902927	-3.06539	0.00217386	0.00451032	cytochrome P450, family 72, subfamily A, polypeptide
Zm00001d044146	Chr3	39.5375	3.49592	1.27131	2.74985	0.00596217	0.0114882	cytochrome P450, family 72, subfamily A, polypeptide
Zm00001d050371	Chr4	9.66739	2.82241	0.691366	4.08237	4.45795e-05	0.000117157	cytochrome P450, family 735, subfamily A, polypeptide
Zm00001d030372	Chr1	420.569	-2.93057	0.190748	-15.3635	2.87461e-53	8.40692e-52	cytochrome P450, family 76, subfamily C, polypeptide
Zm00001d020673	Chr7	2311.18	2.50824	0.130397	19.2354	1.87009e-82	1.17723e-80	cytochrome P450, family 76, subfamily C, polypeptide
Zm00001d029526	Chr1	276.698	-3.27626	0.489792	-6.68908	2.24572e-11	1.06309e-10	cytochrome P450, family 78, subfamily A, polypeptide
Zm00001d004167	Chr2	154.967	3.13665	0.2239	14.0091	1.37048e-44	3.14732e-43	cytochrome P450, family 81, subfamily D, polypeptide
Zm00001d034104	Chr1	285.993	4.26923	0.239572	17.8202	4.92388e-71	2.3497e-69	cytochrome P450, family 81, subfamily D, polypeptide
Zm00001d013629	Chr5	210.645	5.65191	0.875687	6.45426	1.08752e-10	4.89562e-10	cytochrome P450, family 87, subfamily A, polypeptide
Zm00001d002626	Chr2	337.932	8.96036	0.552172	16.2275	3.22521e-59	1.14508e-57	cytochrome P450, family 87, subfamily A, polypeptide
Zm00001d039898	Chr3	2.31025	2.99029	1.03206	2.89741	0.00376255	0.00750565	cytochrome P450, family 89, subfamily A, polypeptide
Zm00001d039895	Chr3	47.8866	10.3073	0.888982	11.5946	4.39159e-31	5.96477e-30	cytochrome P450, family 89, subfamily A, polypeptide
Zm00001d038300	Chr6	93.4299	2.27583	0.279101	8.15416	3.51629e-16	2.22377e-15	cytochrome P450, family 94, subfamily C, polypeptide
Zm00001d027391	Chr1	48.6616	-9.71269	0.792346	-12.2581	1.51929e-34	2.42758e-33	cytochrome P450, family 98, subfamily A, polypeptide
Zm00001d016551	Chr5	120.214	-6.3588	0.411883	-15.4384	9.03707e-54	2.6872e-52	Cytosol aminopeptidase family protein
Zm00001d028030	Chr1	21.7801	-2.59285	1.10507	-2.34632	0.0189598	0.0331701	D6 protein kinase like
Zm00001d030877	Chr1	2.68956	-4.71873	1.19422	-3.95131	7.77259e-05	0.000197933	D-arabinono-1,4-lactone oxidase family protein
Zm00001d032407	Chr1	137.329	-3.17505	0.25557	-12.4234	1.95044e-35	3.22385e-34	D-arabinono-1,4-lactone oxidase family protein
Zm00001d015927	Chr5	147.869	2.34623	0.357384	6.56501	5.2031e-11	2.39723e-10	D-arabinono-1,4-lactone oxidase family protein
Zm00001d041649	Chr3	1560.54	-4.3758	0.294925	-14.837	8.44911e-50	2.22535e-48	DDE superfamily endonuclease domain containing protein
Zm00001d017354	Chr5	34.9514	3.61549	0.754085	4.79453	1.63054e-06	5.10409e-06	DDE superfamily endonuclease domain containing protein
Zm00001d047143	Chr9	599.16	6.74457	0.332382	20.2916	1.52409e-91	1.09537e-89	DEAD box RNA helicase (PRH75)
Zm00001d022091	Chr7	61.9754	-3.10238	0.227453	-13.6397	2.32665e-42	4.93461e-41	DEAD box RNA helicase family protein
Zm00001d027310	Chr1	16.7543	4.8516	0.78474	6.18244	6.31201e-10	2.67552e-09	decapping
Zm00001d053353	Chr4	156.235	-3.36519	0.250308	-13.4442	3.32964e-41	6.78619e-40	defective in meristem silencing
Zm00001d050870	Chr4	88.0922	-2.38418	0.234027	-10.1876	2.25244e-24	2.19821e-23	defective in meristem silencing
Zm00001d009326	Chr8	163.202	3.85127	0.495902	7.7662	8.08776e-15	4.72438e-14	DegP protease
Zm00001d037904	Chr6	41.8469	5.69942	0.417568	13.6491	2.0448e-42	4.36289e-41	DegP protease
Zm00001d037894	Chr6	19.5103	-2.64538	1.06176	-2.4915	0.0127203	0.0230962	Dehydrin family protein
Zm00001d029504	Chr1	326.225	-3.12426	0.17393	-17.9628	3.81337e-72	1.88041e-70	DEK domain-containing chromatin associated protein
Zm00001d038358	Chr6	23.4858	2.65364	0.566221	4.68659	2.77793e-06	8.45139e-06	delta1-pyrroline-5-carboxylate synthase
Zm00001d015824	Chr5	33.0965	-6.1227	0.841604	-7.27503	3.46345e-13	1.84468e-12	dentin sialophosphoprotein-related
Zm00001d006346	Chr2	176.319	-4.5299	0.771693	-5.87009	4.35561e-09	1.73287e-08	dentin sialophosphoprotein-related
Zm00001d019060	Chr7	440.395	-2.20064	0.486948	-4.51926	6.20554e-06	1.81454e-05	Deoxyxylulose-5-phosphate synthase
Zm00001d009260	Chr8	132.769	-5.72865	0.320664	-17.865	2.21015e-71	1.05753e-69	dephospho-CoA kinase family
Zm00001d052699	Chr4	7.96239	3.02073	0.898933	3.36036	0.000778422	0.00173035	DHHC-type zinc finger family protein
Zm00001d040463	Chr3	12830	2.25769	0.107733	20.9563	1.64373e-97	1.31439e-95	dicarboxylate diiron protein, putative (Crd1)
Zm00001d013797	Chr5	384.309	2.07682	0.234204	8.86756	7.47659e-19	5.49356e-18	dicer-like
Zm00001d027337	Chr1	113.658	5.62924	0.386594	14.5611	4.96289e-48	1.24261e-46	Di-glucose binding protein with Kinesin motor domain
Zm00001d039911	Chr3	377.198	2.57387	0.163069	15.7839	4.01678e-56	1.28018e-54	Di-glucose binding protein with Leucine-rich repeat domain
Zm00001d031995	Chr1	920.254	-5.47406	0.181591	-30.1451	1.24427e-199	3.3467e-197	Dihydroneopterin aldolase
Zm00001d048910	Chr4	66.788	-6.15271	0.818796	-7.51433	5.72015e-14	3.19422e-13	Dihydroorotase, mitochondrial
Zm00001d044655	Chr3	308.664	4.63378	0.244934	18.9184	8.03898e-80	4.72543e-78	disease resistance family protein / LRR family protein
Zm00001d044654	Chr3	257.16	8.50634	0.515918	16.4878	4.49334e-61	1.67575e-59	disease resistance family protein / LRR family protein
Zm00001d006117	Chr2	264.488	9.56693	1.16144	8.23716	1.7635e-16	1.13262e-15	disease resistance family protein / LRR family protein
Zm00001d007056	Chr2	19.817	8.50096	0.841453	10.1027	5.373e-24	5.16413e-23	Disease resistance protein (CC-NBS-LRR class) family
Zm00001d020117	Chr7	1493.43	-9.29862	0.36555	-25.4374	9.73881e-143	1.38307e-140	disease resistance protein (TIR-NBS-LRR class)
Zm00001d041358	Chr3	1567.27	2.05053	0.2162	9.48438	2.43817e-21	2.04645e-20	Disease resistance protein (TIR-NBS-LRR class) family
Zm00001d042633	Chr3	36.0665	5.15465	0.689064	7.48065	7.3956e-14	4.11428e-13	Disease resistance-responsive (dirigent-like protein) family protein
Zm00001d027636	Chr1	4.94658	5.64509	1.09387	5.16068	2.4605e-07	8.39814e-07	Disease resistance-responsive (dirigent-like protein) family protein
Zm00001d018628	Chr7	102.003	6.08292	0.768451	7.91582	2.45629e-15	1.48414e-14	Disease resistance-responsive (dirigent-like protein) family protein
Zm00001d024907	Chr10	581.748	-2.61922	0.198775	-13.1768	1.19333e-39	2.31266e-38	D-isomer specific 2-hydroxyacid dehydrogenase family protein
Zm00001d027528	Chr1	16.4557	-6.67093	1.41736	-4.70659	2.51895e-06	7.70573e-06	disproportionating enzyme
Zm00001d032161	Chr1	6.50934	3.72505	0.773248	4.81741	1.45433e-06	4.57511e-06	D-mannose binding lectin protein with Apple-like carbohydrate-binding domain
Zm00001d051205	Chr4	4.71134	4.88	0.946743	5.15451	2.54291e-07	8.66112e-07	D-mannose binding lectin protein with Apple-like carbohydrate-binding domain
Zm00001d041707	Chr3	253.834	2.43338	0.207787	11.711	1.11999e-31	1.56552e-30	DNA binding
Zm00001d043485	Chr3	243.072	5.15152	1.1919	4.32212	1.5454e-05	4.2946e-05	DNA binding
Zm00001d038019	Chr6	206.032	7.39897	0.681347	10.8593	1.80079e-27	2.0611e-26	DNA binding
Zm00001d014098	Chr5	217.859	-8.56853	0.538358	-15.9161	4.90373e-57	1.61757e-55	DNA binding;ATP binding
Zm00001d033653	Chr1	159.485	-6.09116	0.406185	-14.996	7.79392e-51	2.11233e-49	DNA binding;zinc ion binding;DNA binding
Zm00001d003124	Chr2	226.434	-2.84721	0.264602	-10.7604	5.29596e-27	5.924e-26	DNA glycosylase superfamily protein
Zm00001d036719	Chr6	18.0214	2.01251	0.484208	4.1563	3.23444e-05	8.6568e-05	DNA glycosylase superfamily protein
Zm00001d032632	Chr1	503.478	3.55752	0.223668	15.9053	5.81888e-57	1.90584e-55	DNA ligase
Zm00001d036733	Chr6	3.95887	5.721	0.935455	6.11574	9.61119e-10	4.01454e-09	DNA LIGASE
Zm00001d023462	Chr10	342.744	5.98801	0.384292	15.5819	9.65784e-55	2.94076e-53	DNA primase, large subunit family
Zm00001d044629	Chr3	6.24383	-3.7143	0.854393	-4.34729	1.37827e-05	3.8543e-05	DNA repair (Rad51) family protein
Zm00001d029841	Chr1	328.61	2.51653	0.325887	7.72211	1.14422e-14	6.61848e-14	DNA repair ATPase-related
Zm00001d050670	Chr4	67.8736	7.49013	0.547011	13.6928	1.1206e-42	2.4142e-41	DNA replication licensing factor MCM3
Zm00001d050950	Chr4	125.059	2.12637	0.24546	8.66278	4.60402e-18	3.22918e-17	DNA replication licensing factor MCM3 homolog
Zm00001d024805	Chr10	2.89733	4.08105	1.05284	3.87622	0.000106091	0.000264848	DNA replication protein-related
Zm00001d033672	Chr1	592.214	-2.5283	0.208457	-12.1287	7.44471e-34	1.15624e-32	DNA topoisomerase, type IA, core
Zm00001d043100	Chr3	38.9239	-7.63264	0.875848	-8.71458	2.91843e-18	2.07149e-17	DNA/RNA polymerases superfamily protein
Zm00001d014049	Chr5	3.7163	-3.93019	1.64511	-2.389	0.0168941	0.0299066	DNA/RNA polymerases superfamily protein
Zm00001d030829	Chr1	3.90048	-3.72321	1.28825	-2.89013	0.00385078	0.00766271	DNA/RNA polymerases superfamily protein
Zm00001d042829	Chr3	17.4402	4.61565	0.55701	8.28647	1.16658e-16	7.57742e-16	DNA-binding enhancer protein-related
Zm00001d035234	Chr6	150.425	6.64514	0.42202	15.746	7.31107e-56	2.30526e-54	DNA-binding storekeeper protein-related transcriptional regulator
Zm00001d047097	Chr9	15.6165	5.34772	0.717784	7.45031	9.31191e-14	5.14648e-13	DnaJ domain ;Myb-like DNA-binding domain
Zm00001d042653	Chr3	273.111	-2.97924	0.188557	-15.8002	3.09975e-56	9.93263e-55	DNAJ heat shock family protein
Zm00001d012242	Chr8	121.513	2.84178	0.316729	8.97228	2.90447e-19	2.18105e-18	DNAJ heat shock family protein
Zm00001d031173	Chr1	39.2944	5.27354	0.400966	13.1521	1.65561e-39	3.1739e-38	DNAJ heat shock N-terminal domain-containing protein
Zm00001d006230	Chr2	1442.43	-7.71536	0.208237	-37.0509	1.73685e-300	1.18587e-297	DNAJ homologue
Zm00001d004840	Chr2	149.127	-7.24992	0.458814	-15.8014	3.0417e-56	9.76423e-55	DNAJ homologue
Zm00001d029304	Chr1	586.286	-6.8208	0.228551	-29.8437	1.05927e-195	2.64848e-193	DNAJ homologue
Zm00001d006563	Chr2	268.817	-4.7789	0.226342	-21.1136	5.95988e-99	4.92092e-97	DNAJ homologue
Zm00001d013111	Chr5	4134.45	-4.62058	0.496308	-9.3099	1.27957e-20	1.0339e-19	DNAJ homologue
Zm00001d031357	Chr1	67.827	-3.73298	0.33597	-11.111	1.10862e-28	1.3397e-27	DNAJ homologue
Zm00001d026185	Chr10	252.621	-2.52015	0.275115	-9.16033	5.17367e-20	4.05488e-19	DNAJ homologue
Zm00001d035164	Chr6	4.72194	6.20629	1.32884	4.67045	3.00541e-06	9.11533e-06	DNAJ homologue
Zm00001d040209	Chr3	50.2721	8.08138	0.893669	9.04293	1.52528e-19	1.1671e-18	DNAJ homologue
Zm00001d013639	Chr5	813.3	-4.19383	0.314701	-13.3264	1.6256e-40	3.2388e-39	DnaJ/Hsp40 cysteine-rich domain superfamily protein
Zm00001d047972	Chr9	103.112	-3.3504	0.357665	-9.36743	7.43183e-21	6.07132e-20	DNAse I-like superfamily protein
Zm00001d031633	Chr1	533.735	2.31971	0.534051	4.34361	1.40158e-05	3.91454e-05	DNAse I-like superfamily protein
Zm00001d015315	Chr5	77.2917	4.9379	0.775232	6.36958	1.89545e-10	8.37848e-10	DNAse I-like superfamily protein
Zm00001d034410	Chr1	277.438	7.05386	0.647463	10.8946	1.22279e-27	1.41046e-26	DNAse I-like superfamily protein
Zm00001d026628	Chr10	195.758	-3.10964	0.376869	-8.25125	1.56751e-16	1.0104e-15	Dof-type zinc finger DNA-binding family protein
Zm00001d017788	Chr5	22.3401	2.93032	0.631023	4.64375	3.42135e-06	1.03119e-05	Dof-type zinc finger DNA-binding family protein
Zm00001d003937	Chr2	218.14	4.97244	0.386252	12.8736	6.34015e-38	1.15912e-36	Domain of unknown function (DUF1767)
Zm00001d046690	Chr9	13.6269	-2.22756	0.572232	-3.89276	9.91115e-05	0.000248893	Domain of unknown function (DUF23)
Zm00001d051048	Chr4	25.2806	3.11605	0.905805	3.44009	0.00058153	0.00131894	Domain of unknown function (DUF2431)
Zm00001d034901	Chr1	15.9667	-4.52857	0.72039	-6.28627	3.25174e-10	1.40689e-09	Domain of unknown function (DUF303)
Zm00001d034082	Chr1	93.9562	6.81505	0.646834	10.536	5.89469e-26	6.20656e-25	Domain of unknown function (DUF3598)
Zm00001d033572	Chr1	63.969	2.63286	0.282953	9.30494	1.34072e-20	1.08134e-19	Domain of unknown function (DUF966)
Zm00001d043278	Chr3	18.0913	2.79791	0.653824	4.2793	1.87486e-05	5.15609e-05	Domain of unknown function (DUF966)
Zm00001d007467	Chr2	7.90247	3.64032	0.93662	3.88665	0.000101637	0.000254551	DOMAIN OF UNKNOWN FUNCTION 724
Zm00001d011219	Chr8	65.4482	7.67133	0.759901	10.0952	5.80326e-24	5.5596e-23	double-stranded RNA binding protein-related / DsRBD protein-related
Zm00001d021133	Chr7	50.6685	8.13883	0.751517	10.8299	2.48531e-27	2.83179e-26	double-stranded RNA binding protein-related / DsRBD protein-related
Zm00001d044397	Chr3	44.362	8.83617	0.761714	11.6004	4.10267e-31	5.58088e-30	double-stranded RNA binding protein-related / DsRBD protein-related
Zm00001d045318	Chr9	44.7172	-3.18795	0.502272	-6.34706	2.19463e-10	9.65052e-10	downstream target of AGL15
Zm00001d013303	Chr5	93.732	2.13161	0.405788	5.25303	1.4962e-07	5.23053e-07	DREB2A-interacting protein
Zm00001d048324	Chr9	10359.7	3.36284	0.113883	29.5288	1.22885e-191	2.94791e-189	D-ribulose-5-phosphate-3-epimerase
Zm00001d019409	Chr7	136.809	-2.45241	0.238164	-10.2971	7.25924e-25	7.2478e-24	DUF1719 domain containing protein
Zm00001d043141	Chr3	304.504	10.0715	0.689584	14.6052	2.60164e-48	6.56026e-47	DUF3593 domain containing protein
Zm00001d029377	Chr1	35.4175	-4.24143	0.474887	-8.93146	4.2044e-19	3.1281e-18	DUF4057 domain containing protein
Zm00001d018760	Chr7	5.06946	-3.53697	0.949836	-3.72377	0.000196267	0.000473324	DUF4220 domain containing protein
Zm00001d012700	Chr8	10.1407	-6.62521	0.899936	-7.36186	1.81359e-13	9.83947e-13	DUF4228 domain containing protein
Zm00001d009826	Chr8	12.8805	-6.00029	1.34456	-4.46266	8.09498e-06	2.32942e-05	DUF4228 domain containing protein
Zm00001d009975	Chr8	21.7726	-2.73077	0.522459	-5.22677	1.72499e-07	6.00197e-07	DUF4228 domain containing protein
Zm00001d052277	Chr4	62.668	3.36285	0.372959	9.01667	1.93887e-19	1.47278e-18	DUF4228 domain containing protein
Zm00001d022072	Chr7	10.8976	-3.37587	1.0146	-3.32729	0.000876958	0.00193412	DUF4378 domain containing protein
Zm00001d027504	Chr1	70.4372	-2.26986	0.482889	-4.70059	2.59412e-06	7.92205e-06	DUF4378 domain containing protein
Zm00001d006828	Chr2	9.07813	2.71355	0.7164	3.78776	0.000152011	0.00037231	DUF4378 domain containing protein
Zm00001d042307	Chr3	260.667	-3.10528	0.324121	-9.58062	9.64642e-22	8.24474e-21	DUF4408 domain containing protein
Zm00001d011987	Chr8	2.60375	6.06369	1.44871	4.18559	2.84428e-05	7.67e-05	DUF4408 domain containing protein
Zm00001d020209	Chr7	595.653	2.44916	0.225197	10.8756	1.50616e-27	1.73394e-26	DUF4504 domain containing protein
Zm00001d016239	Chr5	43.451	2.72833	0.27916	9.77333	1.46549e-22	1.30665e-21	DUF4504 domain containing protein
Zm00001d053608	Chr4	194.422	-3.75616	0.278	-13.5114	1.34016e-41	2.76957e-40	DUF4516 domain containing protein
Zm00001d007379	Chr2	953.394	4.4973	0.533946	8.42275	3.67757e-17	2.46448e-16	DUF588 domain containing protein
Zm00001d021085	Chr7	220.56	-2.89461	0.223978	-12.9236	3.31087e-38	6.10328e-37	DUF667 domain containing protein
Zm00001d047420	Chr9	16.2075	-3.66471	0.729486	-5.02368	5.06894e-07	1.67536e-06	DUF679 domain membrane protein
Zm00001d039204	Chr6	9.76412	6.68018	1.39202	4.7989	1.59539e-06	5.00201e-06	DUF947 domain containing protein
Zm00001d012752	Chr8	249.488	4.28308	0.202921	21.1071	6.83995e-99	5.62143e-97	Dynamin related protein 5A
Zm00001d008330	Chr8	612.35	-2.75119	0.128131	-21.4716	2.86921e-102	2.47254e-100	Dynein light chain type 1 family protein
Zm00001d050905	Chr4	63.4785	2.37215	0.385258	6.15731	7.39906e-10	3.12213e-09	Dynein light chain type 1 family protein
Zm00001d017730	Chr5	70.3978	-2.85208	0.461764	-6.17649	6.5541e-10	2.77482e-09	DZC (Disease resistance/zinc finger/chromosome condensation-like region) domain containing protein
Zm00001d002432	Chr2	2.9434	4.46043	1.15206	3.87169	0.000108084	0.000269442	DZC (Disease resistance/zinc finger/chromosome condensation-like region) domain containing protein
Zm00001d051265	Chr4	95.9494	-9.87527	0.786087	-12.5626	3.39133e-36	5.77763e-35	E1 C-terminal related
Zm00001d011501	Chr8	109.6	-6.16178	0.391777	-15.7278	9.7591e-56	3.06084e-54	E2F/DP family winged-helix DNA-binding domain
Zm00001d010428	Chr8	350.624	4.91441	0.272246	18.0513	7.70029e-73	3.8834e-71	E3 ubiquitin-protein ligase RHF2A
Zm00001d036564	Chr6	724.487	-2.33674	0.11397	-20.5031	2.02062e-93	1.5135e-91	EamA-like transporter family
Zm00001d026442	Chr10	97.4348	10.017	0.773012	12.9583	2.10768e-38	3.91376e-37	EamA-like transporter family
Zm00001d044374	Chr3	1315.04	-3.05026	0.363258	-8.39696	4.58182e-17	3.05661e-16	Early nodulin-75 (Fragment)
Zm00001d053829	Chr4	5.60361	-6.16405	1.0903	-5.65354	1.57178e-08	5.97094e-08	early nodulin-like protein
Zm00001d053830	Chr4	6.34675	-4.89917	1.05476	-4.64484	3.40348e-06	1.02631e-05	early nodulin-like protein
Zm00001d012602	Chr8	19.6405	-2.46649	0.523887	-4.70805	2.50096e-06	7.65334e-06	early nodulin-like protein
Zm00001d040504	Chr3	42.6698	2.44278	0.702972	3.47493	0.000510984	0.00116669	early nodulin-like protein
Zm00001d018641	Chr7	28.7436	6.13145	0.574632	10.6702	1.4031e-26	1.52715e-25	early nodulin-like protein
Zm00001d039944	Chr3	3.41443	-4.12844	1.24781	-3.30856	0.000937776	0.00206211	EF hand calcium-binding protein family
Zm00001d010652	Chr8	5.35077	-2.29827	0.820794	-2.80006	0.00510938	0.0099705	EID1-like
Zm00001d037295	Chr6	3.27427	3.6753	1.15667	3.17748	0.00148561	0.00316067	EIN3-binding F box protein
Zm00001d039723	Chr3	24.0031	8.15997	0.911131	8.95587	3.37066e-19	2.52366e-18	EIN3-binding F box protein
Zm00001d013017	Chr5	14.8187	3.89901	0.986846	3.95098	7.78319e-05	0.000198174	ELMO/CED-12 family protein
Zm00001d037442	Chr6	52.868	8.4612	0.755277	11.2028	3.95203e-29	4.87198e-28	ELMO/CED-12 family protein
Zm00001d046960	Chr9	91.9593	6.77927	1.22383	5.53941	3.03494e-08	1.12313e-07	elongation defective 1 protein / ELD1 protein
Zm00001d053888	Chr4	262.051	11.5958	0.734291	15.7918	3.54331e-56	1.13335e-54	elongation defective 1 protein / ELD1 protein
Zm00001d019403	Chr7	328.748	-11.2461	0.873904	-12.8688	6.74044e-38	1.22724e-36	embryo defective
Zm00001d009410	Chr8	340.395	-2.02043	0.11753	-17.1908	3.1117e-66	1.33751e-64	embryo defective
Zm00001d052877	Chr4	6.92288	2.77507	0.997032	2.78333	0.00538037	0.0104534	embryo defective
Zm00001d031392	Chr1	37.1642	-6.89589	0.920902	-7.48819	6.983e-14	3.8884e-13	embryo sac development arrest
Zm00001d050595	Chr4	2.85353	-4.16316	1.25255	-3.32374	0.000888193	0.00195769	embryo sac development arrest
Zm00001d010894	Chr8	339.261	2.71744	0.160122	16.971	1.3456e-64	5.47867e-63	embryonic flower 1 (EMF1)
Zm00001d032901	Chr1	51.0381	5.67748	0.494917	11.4716	1.83292e-30	2.43002e-29	Emsy N Terminus (ENT)/ plant Tudor-like domains-containing protein
Zm00001d045457	Chr9	82.5858	-6.06387	0.353497	-17.1539	5.87223e-66	2.50586e-64	endomembrane-type CA-ATPase
Zm00001d036663	Chr6	706.157	-5.49787	0.221981	-24.7673	2.01752e-135	2.5953e-133	endonuclease V family protein
Zm00001d032418	Chr1	68.7901	-4.14589	0.304232	-13.6274	2.75246e-42	5.81686e-41	endonuclease/exonuclease/phosphatase family protein
Zm00001d021014	Chr7	125.069	-2.76896	0.256965	-10.7757	4.486e-27	5.03703e-26	Endonuclease/exonuclease/phosphatase family protein
Zm00001d023908	Chr10	1135.08	-2.39074	0.0848485	-28.1766	1.13069e-174	2.23022e-172	endoplasmic reticulum auxin binding protein
Zm00001d007361	Chr2	55.0223	4.6976	0.309406	15.1827	4.60705e-52	1.30023e-50	Endosomal targeting BRO1-like domain-containing protein
Zm00001d023647	Chr10	105.273	-5.91815	0.798786	-7.40893	1.27326e-13	6.987e-13	enoyl-CoA hydratase
Zm00001d030399	Chr1	21.4369	-6.80126	0.816543	-8.32933	8.12992e-17	5.33539e-16	ENTH/ANTH/VHS superfamily protein
Zm00001d043773	Chr3	81.1296	-3.24958	0.34151	-9.51534	1.8112e-21	1.5267e-20	ENTH/ANTH/VHS superfamily protein
Zm00001d052008	Chr4	165.9	-2.60458	0.193059	-13.4911	1.76347e-41	3.6359e-40	ENTH/ANTH/VHS superfamily protein
Zm00001d036165	Chr6	118.667	-7.58244	0.5071	-14.9525	1.49906e-50	4.03813e-49	ERD (early response to dehydration) six-like
Zm00001d031547	Chr1	131.631	-7.39133	0.417268	-17.7136	3.29227e-70	1.54207e-68	ERD (early response to dehydration) six-like
Zm00001d029080	Chr1	101.674	-4.47047	0.276332	-16.1779	7.21993e-59	2.52797e-57	ERD (early response to dehydration) six-like
Zm00001d000077	B73V4_ctg31	815.259	2.45418	0.341242	7.19189	6.38982e-13	3.34214e-12	ERD (early-responsive to dehydration stress) family protein
Zm00001d029884	Chr1	21.7759	-5.12563	0.787895	-6.50548	7.7446e-11	3.52609e-10	ERF family protein
Zm00001d002082	Chr2	125.844	-2.62063	0.358583	-7.30829	2.70562e-13	1.45062e-12	essential meiotic endonuclease 1B
Zm00001d021073	Chr7	201.57	-3.26203	0.265365	-12.2926	9.92521e-35	1.60029e-33	Esterase/lipase/thioesterase family protein
Zm00001d050702	Chr4	13.1049	-6.15113	1.18458	-5.19268	2.07293e-07	7.14689e-07	ethylene induced calmodulin binding protein
Zm00001d049364	Chr4	97.7304	2.25346	0.56261	4.00537	6.19212e-05	0.000159841	ethylene response factor
Zm00001d028026	Chr1	971.282	-6.45882	0.176801	-36.5316	3.49911e-292	2.21843e-289	ethylene response sensor
Zm00001d013338	Chr5	253.333	-2.79911	0.295576	-9.47002	2.79788e-21	2.33952e-20	ethylene response sensor
Zm00001d020686	Chr7	2199.86	2.37347	0.24634	9.63496	5.69133e-22	4.91882e-21	ethylene-forming enzyme
Zm00001d006525	Chr2	588.904	-10.0735	0.49818	-20.2207	6.43451e-91	4.60586e-89	Eukaryotic aspartyl protease family protein
Zm00001d050110	Chr4	34.5245	-9.08569	0.958015	-9.48386	2.45039e-21	2.05476e-20	Eukaryotic aspartyl protease family protein
Zm00001d005860	Chr2	315.89	-7.0088	0.327773	-21.3831	1.9201e-101	1.64665e-99	Eukaryotic aspartyl protease family protein
Zm00001d051779	Chr4	1976.31	-5.6078	0.438951	-12.7754	2.2485e-37	4.00757e-36	Eukaryotic aspartyl protease family protein
Zm00001d001771	Chr2	76.7789	-4.6861	0.738495	-6.34547	2.21743e-10	9.74593e-10	Eukaryotic aspartyl protease family protein
Zm00001d003515	Chr2	3.86239	-3.15164	1.26893	-2.4837	0.0130024	0.023577	Eukaryotic aspartyl protease family protein
Zm00001d020887	Chr7	40.2019	-2.71524	0.574937	-4.72267	2.32764e-06	7.15254e-06	Eukaryotic aspartyl protease family protein
Zm00001d037411	Chr6	79.712	2.14616	0.336259	6.38245	1.74272e-10	7.72067e-10	Eukaryotic aspartyl protease family protein
Zm00001d022390	Chr7	116.511	3.05812	0.256892	11.9043	1.12394e-32	1.64759e-31	Eukaryotic aspartyl protease family protein
Zm00001d007753	Chr2	491.566	3.06747	0.680402	4.50833	6.53409e-06	1.90559e-05	Eukaryotic aspartyl protease family protein
Zm00001d025855	Chr10	5271.1	5.01098	0.144249	34.7385	2.06797e-264	1.04887e-261	Eukaryotic aspartyl protease family protein
Zm00001d006115	Chr2	84.858	3.19459	0.412833	7.73822	1.00815e-14	5.84857e-14	Eukaryotic protein of unknown function (DUF914)
Zm00001d039815	Chr3	23.3756	-8.34768	0.883214	-9.45148	3.34074e-21	2.78165e-20	eukaryotic release factor 1-2
Zm00001d021144	Chr7	25.4202	-8.33215	0.835068	-9.97782	1.90617e-23	1.77535e-22	eukaryotic release factor 1-3
Zm00001d002166	Chr2	3787.63	3.21633	0.0950918	33.8235	8.9141e-251	3.95608e-248	eukaryotic translation initiation factor 3C
Zm00001d014873	Chr5	158.85	-3.07905	0.895199	-3.43952	0.000582752	0.0013212	eukaryotic translation initiation factor 3E
Zm00001d051103	Chr4	2962.55	5.51195	0.136476	40.3877	0	0	eukaryotic translation initiation factor 3E
Zm00001d049453	Chr4	4.81563	-3.75686	1.07892	-3.48206	0.000497564	0.00113824	Eukaryotic translation initiation factor 4G
Zm00001d008913	Chr8	153.369	7.52935	0.412905	18.2351	2.7199e-74	1.43275e-72	evolutionarily conserved C-terminal region
Zm00001d047072	Chr9	39.835	8.57596	0.879335	9.75278	1.79482e-22	1.59229e-21	evolutionarily conserved C-terminal region
Zm00001d043124	Chr3	40.1141	-2.50227	0.409134	-6.11602	9.59432e-10	4.0085e-09	Exocyst complex component SEC5
Zm00001d039289	Chr3	241.846	3.30273	0.26154	12.628	1.47969e-36	2.56018e-35	Exocyst complex component SEC5
Zm00001d038447	Chr6	364.048	2.41456	0.252183	9.57462	1.02229e-21	8.71646e-21	exocyst subunit exo70 family protein B1
Zm00001d050095	Chr4	140.876	-2.52353	0.271009	-9.31164	1.25877e-20	1.01757e-19	exocyst subunit exo70 family protein D3
Zm00001d018580	Chr5	98.9083	7.68603	0.846678	9.07787	1.10722e-19	8.55325e-19	exocyst subunit exo70 family protein H8
Zm00001d017799	Chr5	14.5044	-3.76973	0.869921	-4.33342	1.46811e-05	4.09198e-05	Exonuclease family protein
Zm00001d045458	Chr9	32.1893	-2.77353	0.488976	-5.67211	1.41049e-08	5.38706e-08	EXORDIUM like
Zm00001d051954	Chr4	6.88857	-6.0076	0.875038	-6.86553	6.62426e-12	3.25294e-11	Exostosin family protein
Zm00001d042279	Chr3	414.711	-2.89786	0.146349	-19.801	2.91736e-87	1.99189e-85	Exostosin family protein
Zm00001d048298	Chr9	875.855	-2.43189	0.123275	-19.7273	1.25628e-86	8.47965e-85	exostosin family protein
Zm00001d013199	Chr5	71.9241	2.21732	0.282128	7.85927	3.86387e-15	2.3087e-14	Exostosin family protein
Zm00001d047562	Chr9	45.287	2.4183	0.394616	6.12824	8.88567e-10	3.72552e-09	exostosin family protein
Zm00001d043047	Chr3	141.407	-2.97944	0.994331	-2.99643	0.00273164	0.00557894	expansin A1
Zm00001d029906	Chr1	53.7935	-7.48652	0.923813	-8.10394	5.32084e-16	3.33294e-15	expansin B2
Zm00001d047087	Chr9	11.608	-4.89029	0.972658	-5.02775	4.96259e-07	1.64174e-06	expansin B2
Zm00001d047090	Chr9	28.2699	-4.3174	1.1086	-3.89446	9.84181e-05	0.000247187	expansin B2
Zm00001d002860	Chr2	13.4621	2.99276	0.74924	3.99439	6.48623e-05	0.000167069	expansin B3
Zm00001d027520	Chr1	1038.77	-2.4482	0.138448	-17.6832	5.64832e-70	2.63173e-68	expansin-like A1
Zm00001d047998	Chr9	245.888	-3.06841	0.253063	-12.125	7.78159e-34	1.20645e-32	FAD/NAD(P)-binding oxidoreductase family protein
Zm00001d046318	Chr9	77.7222	2.96681	0.613466	4.83613	1.32388e-06	4.18326e-06	FAD-binding Berberine family protein
Zm00001d046322	Chr9	325.485	3.03573	0.178549	17.0022	7.91111e-65	3.25842e-63	FAD-binding Berberine family protein
Zm00001d037005	Chr6	34.0496	4.79439	0.588777	8.14297	3.85698e-16	2.43229e-15	FAD-binding Berberine family protein
Zm00001d009134	Chr8	29.0747	2.41031	0.483301	4.98717	6.12694e-07	2.00748e-06	FAD-dependent oxidoreductase family protein
Zm00001d042035	Chr3	550.165	3.11342	0.24232	12.8484	8.77859e-38	1.58856e-36	FAD-dependent oxidoreductase family protein
Zm00001d033080	Chr1	176.5	-2.34207	0.292484	-8.00751	1.17055e-15	7.19767e-15	Family of unknown function (DUF566)
Zm00001d018365	Chr5	222.381	2.10874	0.215243	9.79703	1.15942e-22	1.04002e-21	Family of unknown function (DUF566)
Zm00001d026273	Chr10	93.581	2.69025	0.227999	11.7994	3.93251e-32	5.64805e-31	Family of unknown function (DUF566)
Zm00001d048662	Chr4	25.0647	-3.53677	0.680039	-5.20083	1.984e-07	6.85615e-07	Family of unknown function (DUF716)
Zm00001d036834	Chr6	11.719	-2.04233	0.73395	-2.78266	0.00539153	0.0104739	Family of unknown function (DUF716) domain containing protein
Zm00001d029096	Chr1	47.2965	-2.75673	0.426676	-6.46095	1.04048e-10	4.69273e-10	FANCI helical domain 2 domain containing protein
Zm00001d028431	Chr1	13.7495	3.7463	0.939824	3.98617	6.71475e-05	0.000172604	Fanconi anaemia protein FancD2 nuclease domain containing protein
Zm00001d016577	Chr5	1207.81	-2.28977	0.310904	-7.36485	1.7734e-13	9.63029e-13	farnesylated protein
Zm00001d053288	Chr4	9.22277	-4.65561	1.39147	-3.34581	0.000820416	0.00181937	FASCICLIN-like arabinogalactan
Zm00001d012417	Chr8	58.9073	-2.88482	0.336168	-8.58149	9.3649e-18	6.45364e-17	Fasciclin-like arabinogalactan family protein
Zm00001d042917	Chr3	12.1525	-2.21515	0.867894	-2.55233	0.0107005	0.0197192	Fasciclin-like arabinogalactan family protein
Zm00001d002607	Chr2	10.7068	-6.02414	0.878515	-6.85719	7.02284e-12	3.4401e-11	FASCICLIN-like arabinogalactan-protein
Zm00001d002859	Chr2	888.434	3.02373	0.257554	11.7402	7.93382e-32	1.11956e-30	fatty acid desaturase family protein
Zm00001d017251	Chr5	20.5645	-5.58075	0.793649	-7.03175	2.03953e-12	1.03593e-11	Fatty acid hydroxylase superfamily
Zm00001d046865	Chr9	56.0922	-2.26611	0.391357	-5.79041	7.02164e-09	2.74012e-08	Fatty acid hydroxylase superfamily
Zm00001d036137	Chr6	495.041	2.04828	0.212417	9.64272	5.27695e-22	4.56958e-21	fatty acyl-ACP thioesterases B
Zm00001d029901	Chr1	141.241	5.28135	0.267834	19.7187	1.48995e-86	1.00188e-84	fatty acyl-ACP thioesterases B
Zm00001d042646	Chr3	3.30269	-4.12295	1.50547	-2.73865	0.00616921	0.0118626	F-box family protein
Zm00001d006591	Chr2	43.6302	2.52929	0.75903	3.33227	0.000861421	0.00190222	F-box family protein
Zm00001d018995	Chr7	8.63663	3.37299	0.687369	4.90711	9.24294e-07	2.97086e-06	F-box family protein
Zm00001d007790	Chr2	93.5329	4.12035	0.486028	8.47759	2.29901e-17	1.56069e-16	F-box family protein
Zm00001d007801	Chr2	327.867	4.20334	0.217082	19.3629	1.58634e-83	1.02403e-81	F-box family protein
Zm00001d002037	Chr2	13.0622	-3.89302	0.906344	-4.29531	1.74452e-05	4.81179e-05	F-box family protein with a domain of unknown function (DUF295)
Zm00001d002231	Chr2	16.1492	7.44972	0.848906	8.77567	1.69893e-18	1.22599e-17	F-box family protein with a domain of unknown function (DUF295)
Zm00001d003661	Chr2	2.07507	-3.47289	1.16882	-2.97128	0.00296561	0.00602145	F-box protein
Zm00001d010644	Chr8	70.7525	9.47162	0.731414	12.9497	2.35727e-38	4.37265e-37	F-box/RNI-like superfamily protein
Zm00001d042400	Chr3	1544.28	2.44396	0.148991	16.4034	1.80834e-60	6.6189e-59	F-box/RNI-like/FBD-like domains-containing protein
Zm00001d000255	B73V4_ctg20	603.97	3.149	0.480086	6.55923	5.40853e-11	2.4893e-10	F-box/RNI-like/FBD-like domains-containing protein
Zm00001d013738	Chr5	240.075	3.38932	0.211629	16.0154	9.98271e-58	3.35631e-56	Fcf2 pre-rRNA processing protein
Zm00001d025106	Chr10	638.207	-6.73838	0.237218	-28.4058	1.71342e-177	3.57842e-175	Fe superoxide dismutase
Zm00001d014632	Chr5	113.035	-5.63345	0.649185	-8.67773	4.0376e-18	2.84539e-17	Fe superoxide dismutase
Zm00001d025205	Chr10	18.131	6.45001	0.88445	7.29268	3.03842e-13	1.62464e-12	FER-like regulator of iron uptake
Zm00001d010136	Chr8	5.15834	4.52562	1.08939	4.15427	3.26333e-05	8.72975e-05	ferredoxin
Zm00001d034099	Chr1	94.9457	-5.79114	0.440568	-13.1447	1.82482e-39	3.49075e-38	ferredoxin-NADP(+)-oxidoreductase
Zm00001d035791	Chr6	4.43146	2.38233	0.811459	2.93585	0.00332632	0.00668352	Ferritin-like domain containing protein
Zm00001d011807	Chr8	62.904	-9.64804	0.79877	-12.0786	1.37009e-33	2.0949e-32	Fes1A
Zm00001d032945	Chr1	248.158	-2.75864	0.262442	-10.5114	7.65161e-26	8.00893e-25	Filament-like plant protein
Zm00001d033135	Chr1	11.0298	-3.11671	0.596455	-5.22538	1.73794e-07	6.04347e-07	Filament-like plant protein, long coiled-coil domain containing protein
Zm00001d038184	Chr6	91.4505	-2.66904	0.301603	-8.8495	8.79088e-19	6.42734e-18	FKBP-type peptidyl-prolyl cis-trans isomerase family protein
Zm00001d002100	Chr2	50.4815	-10.2345	0.830446	-12.3241	6.71867e-35	1.08625e-33	flavanone 3-hydroxylase
Zm00001d018650	Chr7	10.9706	2.07402	0.715125	2.90022	0.003729	0.0074429	Flavin-binding monooxygenase family protein
Zm00001d018649	Chr7	12.3271	7.8282	1.23453	6.34105	2.28211e-10	9.99558e-10	Flavin-binding monooxygenase family protein
Zm00001d048861	Chr4	151.695	-6.92616	0.461368	-15.0122	6.1073e-51	1.66029e-49	flavin-dependent monooxygenase
Zm00001d004389	Chr2	903.413	-3.90236	0.330429	-11.81	3.46706e-32	4.99978e-31	flavin-dependent monooxygenase
Zm00001d026231	Chr10	21.8386	-7.24089	1.28442	-5.63746	1.72578e-08	6.5322e-08	floral meristem identity control protein LEAFY (LFY)
Zm00001d004203	Chr2	42.0211	2.74574	0.483485	5.67907	1.3543e-08	5.17692e-08	flowering promoting factor
Zm00001d019061	Chr7	1528.04	-4.19569	0.161282	-26.0146	3.38934e-149	5.09895e-147	Forkhead-associated (FHA) domain-containing protein
Zm00001d004810	Chr2	31.3069	3.27949	0.426089	7.69673	1.39596e-14	8.04319e-14	forkhead-associated (FHA) domain-containing protein
Zm00001d042506	Chr3	576.931	2.23375	0.210928	10.5901	3.31245e-26	3.52745e-25	formin homology
Zm00001d030154	Chr1	147.562	-5.35547	0.31168	-17.1826	3.58544e-66	1.5337e-64	Formin-like protein
Zm00001d044262	Chr3	41.1467	-4.28522	0.469131	-9.13438	6.57812e-20	5.1307e-19	Formin-like protein
Zm00001d048077	Chr9	827.432	2.00828	0.148452	13.5281	1.06689e-41	2.21513e-40	FORMS APLOID AND BINUCLEATE CELLS 1C
Zm00001d037232	Chr6	10.1246	-2.57018	0.677338	-3.79454	0.000147919	0.00036329	FTSH protease
Zm00001d044934	Chr9	13.2436	-7.80317	0.85019	-9.17815	4.38561e-20	3.44942e-19	fucosyltransferase
Zm00001d018701	Chr7	9.41222	5.25863	1.36553	3.85097	0.000117652	0.000292392	fucosyltransferase
Zm00001d019992	Chr7	297.737	3.08764	0.328065	9.41167	4.88303e-21	4.03931e-20	FUMARASE
Zm00001d018980	Chr7	96.3042	-6.04204	0.717771	-8.41778	3.83687e-17	2.56736e-16	Fumarylacetoacetate (FAA) hydrolase family
Zm00001d042796	Chr3	968.877	2.74012	0.0986279	27.7824	7.07777e-170	1.35102e-167	G10 family protein
Zm00001d016934	Chr5	80.0135	-7.4372	0.753958	-9.86421	5.95001e-23	5.40556e-22	Galactose mutarotase-like superfamily protein
Zm00001d053757	Chr4	4.98817	-3.31406	1.12305	-2.95094	0.00316805	0.00639154	Galactose mutarotase-like superfamily protein
Zm00001d049632	Chr4	1994.79	2.50229	0.191352	13.0769	4.46291e-39	8.43724e-38	Galactose oxidase/kelch repeat superfamily protein
Zm00001d048718	Chr4	84.6674	3.21338	0.352868	9.10646	8.511e-20	6.60925e-19	Galactose oxidase/kelch repeat superfamily protein
Zm00001d012240	Chr8	229.291	2.64845	0.182947	14.4766	1.70353e-47	4.18273e-46	Galactose-binding protein
Zm00001d047648	Chr9	5.62213	-5.96517	1.15245	-5.17606	2.26621e-07	7.77839e-07	Galactosyl transferase GMA12/MNN10 family protein
Zm00001d019094	Chr7	81.4888	-9.45256	0.800724	-11.805	3.67728e-32	5.28576e-31	Galactosyltransferase family protein
Zm00001d030482	Chr1	6.14361	-6.72675	0.951547	-7.06928	1.55735e-12	7.958e-12	Galactosyltransferase family protein
Zm00001d033748	Chr1	13.0262	-6.61723	1.02817	-6.43595	1.227e-10	5.50182e-10	Galactosyltransferase family protein
Zm00001d020814	Chr7	3.73891	-2.58061	1.01161	-2.551	0.0107414	0.0197925	Galactosyltransferase family protein
Zm00001d005790	Chr2	138.252	2.67947	0.346198	7.73971	9.96401e-15	5.78421e-14	Galactosyltransferase family protein
Zm00001d047273	Chr9	608.609	2.0468	0.138353	14.794	1.60091e-49	4.17319e-48	galacturonosyltransferase
Zm00001d005781	Chr2	11.7025	5.06109	1.08484	4.66529	3.08182e-06	9.32955e-06	gamete expressed
Zm00001d009759	Chr8	8.01182	-5.47163	1.05864	-5.16854	2.35924e-07	8.07426e-07	gamma vacuolar processing enzyme
Zm00001d011174	Chr8	7211.37	-4.36948	0.165394	-26.4187	8.36551e-154	1.28021e-151	gamma vacuolar processing enzyme
Zm00001d002458	Chr2	120.521	-9.24828	0.788108	-11.7348	8.45384e-32	1.19109e-30	gamma-soluble NSF attachment protein
Zm00001d023840	Chr10	74.7951	-8.50572	0.80251	-10.5989	3.0152e-26	3.21669e-25	gamma-soluble NSF attachment protein
Zm00001d045586	Chr9	15.1062	-7.19681	0.861402	-8.35476	6.55641e-17	4.32353e-16	gamma-soluble NSF attachment protein
Zm00001d013636	Chr5	3.68394	-4.57824	1.1367	-4.02767	5.63329e-05	0.000146223	gamma-tubulin complex protein
Zm00001d012757	Chr8	59.4843	2.651	0.708934	3.73942	0.000184443	0.000446628	GATA transcription factor
Zm00001d041725	Chr3	194.413	2.73035	0.788865	3.46111	0.000537947	0.00122541	GATA type zinc finger transcription factor family protein
Zm00001d032572	Chr1	275.907	-2.24803	0.135556	-16.5838	9.13221e-62	3.47141e-60	GCR2-like
Zm00001d050154	Chr4	11.0959	6.23242	0.871226	7.15363	8.45146e-13	4.38942e-12	GC-rich sequence DNA-binding factor-like protein
Zm00001d035063	Chr6	9.74462	-7.50601	0.907785	-8.26849	1.35662e-16	8.77331e-16	GDSL-like Lipase/Acylhydrolase superfamily protein
Zm00001d046642	Chr9	207.339	-7.1027	0.512126	-13.8691	9.7558e-44	2.16211e-42	GDSL-like Lipase/Acylhydrolase superfamily protein
Zm00001d017989	Chr5	14.9848	-3.86726	0.903069	-4.28235	1.84929e-05	5.08812e-05	GDSL-like Lipase/Acylhydrolase superfamily protein
Zm00001d045302	Chr9	354.382	-3.75536	0.933181	-4.02426	5.71553e-05	0.000148271	GDSL-like Lipase/Acylhydrolase superfamily protein
Zm00001d018474	Chr5	20.1679	-2.16815	0.507939	-4.26852	1.96774e-05	5.40064e-05	GDSL-like Lipase/Acylhydrolase superfamily protein
Zm00001d038645	Chr6	22.6514	2.25209	0.598422	3.76338	0.00016763	0.000408423	GDSL-like Lipase/Acylhydrolase superfamily protein
Zm00001d019985	Chr7	895.047	2.37367	0.183343	12.9466	2.45628e-38	4.55155e-37	GDSL-like Lipase/Acylhydrolase superfamily protein
Zm00001d039529	Chr3	35.7019	2.4025	0.468421	5.12894	2.91382e-07	9.88e-07	GDSL-like Lipase/Acylhydrolase superfamily protein
Zm00001d034917	Chr1	556.343	2.66816	0.23383	11.4107	3.69865e-30	4.80662e-29	GDSL-like Lipase/Acylhydrolase superfamily protein
Zm00001d045298	Chr9	3551.44	2.82242	0.263181	10.7242	7.83243e-27	8.65223e-26	GDSL-like Lipase/Acylhydrolase superfamily protein
Zm00001d011269	Chr8	214.143	4.74294	0.501397	9.45944	3.09601e-21	2.58273e-20	GDSL-like Lipase/Acylhydrolase superfamily protein
Zm00001d039042	Chr6	218.606	-9.40518	0.79003	-11.9048	1.11668e-32	1.63829e-31	general regulatory factor
Zm00001d038649	Chr6	514.336	-9.18067	0.519319	-17.6783	6.164e-70	2.86448e-68	general regulatory factor
Zm00001d018856	Chr7	169.205	-8.96411	0.910697	-9.84312	7.3395e-23	6.64072e-22	general regulatory factor
Zm00001d033357	Chr1	30.5996	-6.38125	2.65019	-2.40785	0.0160469	0.0285493	general regulatory factor
Zm00001d021885	Chr7	268.862	-3.67689	0.924572	-3.97686	6.9832e-05	0.000179038	general regulatory factor
Zm00001d013429	Chr5	90.4972	-2.78394	0.938839	-2.9653	0.0030239	0.00612928	general regulatory factor
Zm00001d037513	Chr6	335.456	2.11754	0.947599	2.23464	0.0254408	0.0433172	germin
Zm00001d034514	Chr1	184.102	-2.01712	0.2842	-7.09753	1.27006e-12	6.52566e-12	germin-like protein
Zm00001d008210	Chr8	10.7251	4.14774	0.951762	4.35796	1.31278e-05	3.6845e-05	germin-like protein
Zm00001d046528	Chr9	36.8437	-7.15901	0.851912	-8.40347	4.33493e-17	2.89517e-16	global transcription factor group E7
Zm00001d034062	Chr1	25.6944	2.14719	0.465045	4.61717	3.89015e-06	1.16534e-05	glucan endo-1,3-beta-glucosidase-like protein
Zm00001d028611	Chr1	102.692	-6.14008	0.365588	-16.7951	2.6523e-63	1.0463e-61	glucan synthase-like
Zm00001d016155	Chr5	537.127	-3.89991	0.233741	-16.6847	1.69288e-62	6.53306e-61	glucan synthase-like
Zm00001d044566	Chr3	764.666	-2.41741	0.130771	-18.4858	2.68813e-76	1.48659e-74	glucan synthase-like
Zm00001d009984	Chr8	50.1008	5.26067	0.526232	9.99688	1.5728e-23	1.47026e-22	glucose-6-phosphate acetyltransferase
Zm00001d021653	Chr7	4906.48	5.22521	0.28004	18.6588	1.07117e-77	6.14821e-76	glucose-6-phosphate/phosphate translocator
Zm00001d034088	Chr1	31.3818	-5.16586	0.490178	-10.5387	5.72594e-26	6.03604e-25	Glucose-6-phosphate/phosphate translocator-related
Zm00001d030034	Chr1	173.417	6.18971	0.335501	18.4492	5.29549e-76	2.91943e-74	glucose-inhibited division family A protein
Zm00001d032284	Chr1	11.6311	-5.42769	0.866859	-6.26133	3.81711e-10	1.64629e-09	Glucose-methanol-choline (GMC) oxidoreductase family protein
Zm00001d012805	Chr5	8.39595	-5.17349	0.960599	-5.38569	7.21685e-08	2.58398e-07	Glucosidase 2 subunit beta
Zm00001d052292	Chr4	128.605	-2.80771	0.292977	-9.58338	9.39192e-22	8.03496e-21	glucosyl transferase family
Zm00001d003522	Chr2	322.459	-7.86999	0.612561	-12.8477	8.86387e-38	1.60236e-36	glutamate decarboxylase
Zm00001d005782	Chr2	106.842	3.7414	0.428006	8.74148	2.30075e-18	1.6449e-17	glutamate receptor 2.8
Zm00001d015007	Chr5	300.729	-7.26317	0.526578	-13.7932	2.8023e-43	6.11887e-42	glutamate receptor 3.3
Zm00001d021367	Chr7	2.8356	-2.50383	1.06693	-2.34677	0.0189372	0.0331433	glutamate-ammonia ligases;catalytics;glutamate-ammonia ligases
Zm00001d015470	Chr5	165.918	2.82501	0.358025	7.89053	3.00915e-15	1.81018e-14	glutamine dumper
Zm00001d048050	Chr9	4350.04	-4.09494	0.372343	-10.9978	3.9165e-28	4.62272e-27	glutamine synthetase 1;4
Zm00001d028750	Chr1	4429.42	5.556	0.503824	11.0277	2.81048e-28	3.34619e-27	glutamine-dependent asparagine synthase
Zm00001d027695	Chr1	1532.53	9.26222	0.336806	27.5002	1.74718e-166	3.16488e-164	Glutaredoxin family protein
Zm00001d026154	Chr10	805.628	2.45062	0.180144	13.6036	3.80966e-42	8.01293e-41	glutathione peroxidase
Zm00001d049657	Chr4	79.7825	-2.10387	0.348087	-6.04408	1.50267e-09	6.18204e-09	Glutathione S-transferase family protein
Zm00001d027557	Chr1	79.7634	3.50969	0.495258	7.08659	1.37458e-12	7.04635e-12	Glutathione S-transferase family protein
Zm00001d048354	Chr9	120.931	-9.62575	0.829702	-11.6015	4.05109e-31	5.51495e-30	glutathione S-transferase phi
Zm00001d029801	Chr1	356.581	-4.99004	0.360813	-13.83	1.68075e-43	3.69723e-42	glutathione S-transferase PHI
Zm00001d052384	Chr4	223.623	-6.01042	0.564206	-10.6529	1.69061e-26	1.82998e-25	glutathione S-transferase TAU
Zm00001d036951	Chr6	1345.43	-2.24998	0.314097	-7.16332	7.8747e-13	4.09826e-12	glutathione S-transferase TAU
Zm00001d034356	Chr1	670.925	2.66895	0.37367	7.14254	9.16241e-13	4.74616e-12	glutathione S-transferase TAU
Zm00001d042098	Chr3	11.9726	2.70562	0.993708	2.72275	0.00647414	0.0123873	glutathione S-transferase TAU
Zm00001d034148	Chr1	104.82	4.80992	0.397455	12.1018	1.03349e-33	1.59119e-32	glutathione S-transferase THETA
Zm00001d025599	Chr10	108.918	3.12889	0.303316	10.3156	5.98937e-25	6.01037e-24	glyceraldehyde 3-phosphate dehydrogenase A subunit
Zm00001d044136	Chr3	278.614	-4.31743	0.518966	-8.31929	8.8493e-17	5.79464e-16	glycerol-3-phosphate acyltransferase
Zm00001d040265	Chr3	69.3764	-4.06212	0.53754	-7.55687	4.1288e-14	2.32018e-13	glycerol-3-phosphate acyltransferase
Zm00001d038366	Chr6	109.598	2.11063	0.391674	5.38874	7.09516e-08	2.54348e-07	glycerol-3-phosphate acyltransferase
Zm00001d027470	Chr1	20.8091	-3.07269	0.909374	-3.37891	0.000727743	0.00162625	glycine-rich RNA-binding protein
Zm00001d035028	Chr6	189.969	-2.18187	0.470503	-4.63731	3.52971e-06	1.0622e-05	Glycolipid transfer protein (GLTP) family protein
Zm00001d007045	Chr2	173.612	2.19405	0.199555	10.9947	4.05134e-28	4.77552e-27	Glycoprotein membrane precursor GPI-anchored
Zm00001d047538	Chr9	126.196	-2.03742	0.237471	-8.57966	9.51505e-18	6.55457e-17	glycosyl hydrolase 9A1
Zm00001d035442	Chr6	5.24053	-4.74968	1.04662	-4.53813	5.67558e-06	1.66754e-05	glycosyl hydrolase 9B10
Zm00001d010446	Chr8	54.8174	8.06804	0.745929	10.8161	2.88784e-27	3.28201e-26	glycosyl hydrolase 9C2
Zm00001d030270	Chr1	94.2858	6.47778	0.641248	10.1018	5.42183e-24	5.20824e-23	Glycosyl hydrolase family 38 protein
Zm00001d035570	Chr6	3639.02	6.75204	0.197952	34.1096	5.32378e-255	2.48705e-252	Glycosyl hydrolase family 38 protein
Zm00001d032090	Chr1	1202.23	10.6053	0.657242	16.1361	1.42159e-58	4.94825e-57	Glycosyl hydrolase family 38 protein
Zm00001d017997	Chr5	1864.14	2.20649	0.144411	15.2792	1.0516e-52	3.02562e-51	Glycosyl hydrolase family 47 protein
Zm00001d052792	Chr4	116.454	-4.49327	0.408497	-10.9995	3.84236e-28	4.53822e-27	Glycosyl hydrolase family protein
Zm00001d046134	Chr9	35.0452	-5.36378	0.698685	-7.67695	1.62915e-14	9.34431e-14	Glycosyl hydrolase superfamily protein
Zm00001d043443	Chr3	37.0878	-2.54397	0.716595	-3.55008	0.000385113	0.000894014	Glycosyl hydrolase superfamily protein
Zm00001d034723	Chr1	46.9711	4.02031	0.405894	9.90484	3.96585e-23	3.62896e-22	Glycosyl hydrolase superfamily protein
Zm00001d032946	Chr1	156.199	-3.09925	0.478662	-6.47481	9.49331e-11	4.29364e-10	Glycosyl hydrolases family 18 domain containing protein
Zm00001d036608	Chr6	457.009	-2.0008	0.256777	-7.79196	6.59786e-15	3.88346e-14	Glycosyl hydrolases family 31 protein
Zm00001d011382	Chr8	58.5353	-4.76398	0.921687	-5.16876	2.35653e-07	8.06656e-07	glycosyl transferase family 1 protein
Zm00001d011379	Chr8	2254.85	-2.63783	0.0996585	-26.4687	2.22445e-154	3.43378e-152	glycosyl transferase family 1 protein
Zm00001d040066	Chr3	709.48	-2.86768	0.240085	-11.9444	6.94358e-33	1.03062e-31	Glycosyltransferase family 61 protein
Zm00001d011838	Chr8	70.0348	3.31813	0.526941	6.29696	3.03536e-10	1.31809e-09	Glycosyltransferase family 61 protein
Zm00001d040064	Chr3	7.94375	7.12739	0.814279	8.75301	2.07727e-18	1.49355e-17	Glycosyltransferase family 61 protein
Zm00001d008526	Chr8	34.4376	8.07025	0.770699	10.4713	1.16979e-25	1.21439e-24	Glycosyltransferase family 61 protein
Zm00001d015975	Chr5	2500.79	2.31257	0.203703	11.3527	7.19368e-30	9.21372e-29	Glyoxalase/Bleomycin resistance protein/Dioxygenase superfamily protein
Zm00001d000011	B73V4_ctg150	749.892	5.1346	0.224132	22.9088	3.79724e-116	3.96521e-114	Glyoxalase/Bleomycin resistance protein/Dioxygenase superfamily protein
Zm00001d005916	Chr2	10.0102	-2.16496	0.590656	-3.66535	0.000247003	0.000587852	GNS1/SUR4 membrane protein family
Zm00001d023867	Chr10	3346.06	2.01268	0.0958917	20.9891	8.25745e-98	6.63286e-96	golgin candidate
Zm00001d049057	Chr4	23.1887	3.02764	1.28283	2.36013	0.0182686	0.0320934	golgin candidate
Zm00001d046015	Chr9	13.432	3.75631	0.971786	3.86537	0.000110921	0.000276244	golgin candidate
Zm00001d002958	Chr2	2.68579	-3.40992	1.33315	-2.55779	0.010534	0.0194345	GRAM domain-containing protein / ABA-responsive protein-related
Zm00001d039504	Chr3	2222.38	-13.0765	1.81083	-7.2213	5.14917e-13	2.71482e-12	Granulin repeat cysteine protease family protein
Zm00001d047930	Chr9	1759.89	-8.6491	0.902611	-9.58231	9.48942e-22	8.11446e-21	Granulin repeat cysteine protease family protein
Zm00001d043048	Chr3	536.554	-8.312	0.335974	-24.74	3.97319e-135	5.07426e-133	Granulin repeat cysteine protease family protein
Zm00001d033166	Chr1	81.4604	-3.05166	0.277562	-10.9945	4.06176e-28	4.78463e-27	GRAS family transcription factor
Zm00001d048682	Chr4	148.173	-3.04982	0.216591	-14.081	4.97021e-45	1.15335e-43	GRAS family transcription factor
Zm00001d048681	Chr4	55.2461	-2.86574	0.333572	-8.59109	8.61506e-18	5.95308e-17	GRAS family transcription factor
Zm00001d028526	Chr1	6.48082	-2.49834	0.773678	-3.22917	0.0012415	0.00267465	GRAS family transcription factor
Zm00001d030838	Chr1	2.76483	-2.38095	1.05153	-2.26428	0.0235569	0.0403963	GRAS family transcription factor
Zm00001d035671	Chr6	5.38166	3.80033	1.00989	3.7631	0.000167819	0.000408828	GRAS family transcription factor
Zm00001d003553	Chr2	168.759	6.35647	1.03902	6.11776	9.4897e-10	3.96846e-09	GRAS family transcription factor
Zm00001d035670	Chr6	11.8621	6.92453	0.842871	8.21541	2.11446e-16	1.35167e-15	GRAS family transcription factor
Zm00001d022034	Chr7	8.7994	7.14064	0.971525	7.34993	1.98307e-13	1.07295e-12	GRAS family transcription factor
Zm00001d002408	Chr2	18.7864	-4.64533	0.815721	-5.69475	1.23555e-08	4.73724e-08	GroES-like family protein
Zm00001d050085	Chr4	8.75367	4.28006	0.839063	5.101	3.37859e-07	1.13873e-06	GroES-like family protein
Zm00001d049716	Chr4	104.901	-2.13248	0.595513	-3.58091	0.000342394	0.000801554	GroES-like zinc-binding alcohol dehydrogenase family protein
Zm00001d036209	Chr6	35.9633	2.12906	0.893839	2.38193	0.0172221	0.0304235	GroES-like zinc-binding alcohol dehydrogenase family protein
Zm00001d030347	Chr1	12.9921	-6.47569	0.927988	-6.9782	2.98979e-12	1.50695e-11	GroES-like zinc-binding dehydrogenase family protein
Zm00001d010979	Chr8	2.3952	5.02247	1.45508	3.45168	0.000557112	0.00126598	GTP binding
Zm00001d040673	Chr3	137.226	-9.75536	0.787502	-12.3877	3.0453e-35	5.00093e-34	GTP binding Elongation factor Tu family protein
Zm00001d006596	Chr2	2413.89	2.0008	0.265052	7.54869	4.39645e-14	2.46668e-13	GTP binding Elongation factor Tu family protein
Zm00001d037882	Chr6	13.0431	4.03044	0.651068	6.19051	5.99697e-10	2.54807e-09	GTP binding Elongation factor Tu family protein
Zm00001d016963	Chr5	1577.45	7.63196	0.234242	32.5815	7.49615e-233	2.89286e-230	GTP cyclohydrolase II
Zm00001d027791	Chr1	8.15314	-6.22923	1.07451	-5.79725	6.74111e-09	2.63703e-08	GTP-binding protein-related
Zm00001d009786	Chr8	10.9224	3.71661	1.05138	3.53499	0.000407791	0.000942961	guanosine nucleotide diphosphate dissociation inhibitor
Zm00001d007025	Chr2	52.2894	7.81599	0.765806	10.2062	1.85945e-24	1.81967e-23	guanyl-nucleotide exchange factors;GTPase binding;GTP binding
Zm00001d024154	Chr10	129.906	2.89056	0.242732	11.9085	1.06945e-32	1.57159e-31	guanylyl cyclase
Zm00001d041613	Chr3	55.55	4.47643	0.556338	8.04625	8.53703e-16	5.28968e-15	guanylyl cyclase
Zm00001d010373	Chr8	61.6857	2.21154	0.529963	4.17301	3.00602e-05	8.07916e-05	HAD superfamily, subfamily IIIB acid phosphatase
Zm00001d045021	Chr9	1878.66	-2.3276	0.13916	-16.7261	8.45556e-63	3.29173e-61	HAL3-like protein A
Zm00001d005658	Chr2	3173.03	2.32745	0.101279	22.9805	7.29705e-117	7.71055e-115	Haloacid dehalogenase-like hydrolase (HAD) superfamily protein
Zm00001d018082	Chr5	523.814	2.33999	0.222594	10.5123	7.57842e-26	7.94168e-25	Haloacid dehalogenase-like hydrolase (HAD) superfamily protein
Zm00001d009463	Chr8	36.5012	3.85193	0.953573	4.03947	5.35716e-05	0.000139464	Haloacid dehalogenase-like hydrolase (HAD) superfamily protein
Zm00001d038138	Chr6	6.48764	-3.85788	1.28167	-3.01005	0.00261207	0.0053526	hAT dimerisation domain-containing protein
Zm00001d046559	Chr9	101.927	2.27402	0.303786	7.48559	7.12265e-14	3.96368e-13	hAT dimerisation domain-containing protein
Zm00001d014527	Chr5	45.388	2.832	0.307187	9.21912	2.99542e-20	2.37918e-19	hAT dimerisation domain-containing protein
Zm00001d037093	Chr6	42.5694	3.93799	0.337761	11.6591	2.06234e-31	2.84024e-30	hAT dimerisation domain-containing protein
Zm00001d023621	Chr10	60.7791	7.77603	0.673739	11.5416	8.1391e-31	1.09529e-29	hAT dimerisation domain-containing protein
Zm00001d007752	Chr2	75.4045	-7.02903	0.812439	-8.65176	5.07101e-18	3.54971e-17	hAT dimerisation domain-containing protein / transposase-related
Zm00001d021254	Chr7	121.384	-6.97364	0.782398	-8.91316	4.95982e-19	3.67014e-18	hAT dimerisation domain-containing protein / transposase-related
Zm00001d024125	Chr10	7.98307	2.40492	1.01219	2.37596	0.0175036	0.0308717	hAT dimerisation domain-containing protein / transposase-related
Zm00001d046426	Chr9	38.3095	4.57458	0.618098	7.40106	1.35106e-13	7.40248e-13	hAT dimerisation domain-containing protein / transposase-related
Zm00001d002506	Chr2	35.6177	5.45774	0.750709	7.27011	3.59204e-13	1.90916e-12	hAT dimerisation domain-containing protein / transposase-related
Zm00001d012328	Chr8	112.914	6.65174	1.42094	4.68122	2.85175e-06	8.66706e-06	hAT dimerisation domain-containing protein / transposase-related
Zm00001d053444	Chr4	24.7908	-7.44386	0.835968	-8.90448	5.36356e-19	3.96725e-18	hAT family dimerisation domain
Zm00001d038785	Chr6	9.11024	-4.9128	0.984297	-4.99117	6.00138e-07	1.96889e-06	hAT family dimerisation domain
Zm00001d045748	Chr9	5.23406	-3.41487	0.852699	-4.00478	6.20758e-05	0.000160217	hAT family dimerisation domain
Zm00001d045474	Chr9	9.12937	-5.97044	1.1454	-5.21253	1.8628e-07	6.46498e-07	hAT transposon superfamily
Zm00001d041681	Chr3	19.7545	4.02439	1.00799	3.99249	6.53822e-05	0.000168334	hAT transposon superfamily
Zm00001d051750	Chr4	175.977	-10.5542	0.795863	-13.2613	3.88241e-40	7.64085e-39	hAT transposon superfamily protein
Zm00001d017893	Chr5	1141.25	-9.61793	0.376738	-25.5295	9.2773e-144	1.32815e-141	hAT transposon superfamily protein
Zm00001d003886	Chr2	56.9899	-8.64718	1.01444	-8.52406	1.54059e-17	1.05106e-16	hAT transposon superfamily protein
Zm00001d018987	Chr7	291.066	-2.27865	0.364744	-6.24726	4.17718e-10	1.79504e-09	HAUS augmin-like complex subunit 3 domain containing protein
Zm00001d005707	Chr2	620.099	-2.40534	0.185196	-12.9881	1.42932e-38	2.66807e-37	HAUS augmin-like complex subunit 5 domain containing protein
Zm00001d040952	Chr3	51.3181	-3.48997	0.342941	-10.1766	2.52245e-24	2.45631e-23	HD-ZIP IV family of homeobox-leucine zipper protein with lipid-binding START domain
Zm00001d020714	Chr7	66.0193	-3.17009	0.32332	-9.8048	1.07357e-22	9.65448e-22	heat shock factor
Zm00001d038806	Chr6	214.899	-4.82901	0.336628	-14.3452	1.14108e-46	2.7635e-45	heat shock protein
Zm00001d010529	Chr8	1168.54	-2.04586	0.22559	-9.06894	1.20177e-19	9.27151e-19	heat shock protein
Zm00001d039942	Chr3	1.88985	2.40182	0.907426	2.64685	0.00812447	0.0152862	heat shock protein 17.4
Zm00001d039936	Chr3	2653.81	-5.28927	0.184375	-28.6876	5.45099e-181	1.15198e-178	heat shock protein 18.2
Zm00001d017813	Chr5	9.81807	5.62202	0.970084	5.79539	6.81607e-09	2.664e-08	heat shock protein 18.2
Zm00001d028557	Chr1	206.843	8.2408	0.738708	11.1557	6.71656e-29	8.20595e-28	heat shock protein 18.2
Zm00001d035285	Chr6	284.044	-2.18868	0.193387	-11.3176	1.07369e-29	1.36631e-28	HEAT SHOCK PROTEIN 89.1
Zm00001d024903	Chr10	47.6953	-4.53969	0.453476	-10.0109	1.36545e-23	1.28183e-22	heat shock protein 90.1
Zm00001d011406	Chr8	4.69181	2.92711	1.12874	2.59327	0.00950693	0.0176664	heat shock transcription factor C1
Zm00001d038419	Chr6	102.656	-10.1206	0.807514	-12.533	4.92685e-36	8.3376e-35	Heavy metal transport/detoxification superfamily protein
Zm00001d053438	Chr4	11.1481	-4.21023	0.824162	-5.1085	3.24727e-07	1.09655e-06	Heavy metal transport/detoxification superfamily protein
Zm00001d051472	Chr4	99.6533	-3.2686	0.504788	-6.4752	9.46884e-11	4.28366e-10	Heavy metal transport/detoxification superfamily protein
Zm00001d040040	Chr3	64.9124	-2.68947	0.241461	-11.1383	8.16648e-29	9.94317e-28	Heavy metal transport/detoxification superfamily protein
Zm00001d012973	Chr5	1862.84	2.05045	0.218519	9.38337	6.38994e-21	5.24673e-20	Heavy metal transport/detoxification superfamily protein
Zm00001d025241	Chr10	124.747	2.57887	0.526643	4.8968	9.7412e-07	3.12366e-06	Heavy metal transport/detoxification superfamily protein
Zm00001d018491	Chr5	28.9878	2.64693	0.585662	4.51955	6.1972e-06	1.8124e-05	Heavy metal transport/detoxification superfamily protein
Zm00001d003356	Chr2	1027.14	4.12208	0.415413	9.92285	3.3116e-23	3.0539e-22	Heavy metal transport/detoxification superfamily protein
Zm00001d003363	Chr2	8.51368	4.16954	0.862273	4.83552	1.32795e-06	4.19386e-06	Heavy metal transport/detoxification superfamily protein
Zm00001d007130	Chr2	8.08844	5.54928	0.855935	6.4833	8.97384e-11	4.06906e-10	Heavy metal transport/detoxification superfamily protein
Zm00001d050061	Chr4	49.7982	-4.94599	0.49446	-10.0028	1.48134e-23	1.38696e-22	Helicase protein with RING/U-box domain
Zm00001d018153	Chr5	40.7395	-8.49551	0.877931	-9.67674	3.78594e-22	3.30423e-21	Helitron helicase-like domain at N-terminus domain containing protein
Zm00001d014730	Chr5	2910.58	-8.26202	0.19604	-42.1445	0	0	Helitron helicase-like domain at N-terminus domain containing protein
Zm00001d048266	Chr9	9.98966	-5.89025	0.850125	-6.92868	4.24781e-12	2.1164e-11	Helitron helicase-like domain at N-terminus domain containing protein
Zm00001d000232	B73V4_ctg98	30.2579	-5.55158	0.953055	-5.82504	5.70991e-09	2.2475e-08	Helitron helicase-like domain at N-terminus domain containing protein
Zm00001d050207	Chr4	3.51003	-4.23975	0.948861	-4.46825	7.88617e-06	2.27302e-05	Helitron helicase-like domain at N-terminus domain containing protein
Zm00001d005758	Chr2	23.5735	-2.03153	0.327303	-6.20686	5.40535e-10	2.30442e-09	Helitron helicase-like domain at N-terminus domain containing protein
Zm00001d051382	Chr4	8.29844	2.85885	0.923542	3.09552	0.00196467	0.00410315	Helitron helicase-like domain at N-terminus domain containing protein
Zm00001d038031	Chr6	31.2054	6.65923	1.05678	6.30142	2.94939e-10	1.28202e-09	Helitron helicase-like domain at N-terminus domain containing protein
Zm00001d046472	Chr9	2887.61	2.1321	0.122855	17.3546	1.82158e-67	8.06402e-66	hemoglobin
Zm00001d038718	Chr6	3594.58	2.86198	0.311644	9.18349	4.17324e-20	3.28675e-19	hemoglobin
Zm00001d048020	Chr9	134.564	5.0424	0.437644	11.5217	1.02563e-30	1.37307e-29	hemoglobin
Zm00001d002269	Chr2	2.2122	5.21832	1.63281	3.19592	0.00139387	0.0029794	high affinity K+ transporter
Zm00001d033961	Chr1	28.2277	7.73456	1.9452	3.97623	7.00173e-05	0.000179461	high chlorophyll fluorescent
Zm00001d006298	Chr2	16.343	-6.46997	0.842684	-7.67782	1.61818e-14	9.2874e-14	high mobility group B3
Zm00001d012323	Chr8	330.76	5.85186	0.389672	15.0174	5.64792e-51	1.54249e-49	histone deacetylase
Zm00001d035265	Chr6	93.6382	3.47047	0.235087	14.7625	2.5555e-49	6.63234e-48	histone deacetylase 2B
Zm00001d010763	Chr8	377.717	10.5672	0.745837	14.1682	1.44201e-45	3.4086e-44	Histone deacetylase HDT2
Zm00001d003289	Chr2	627.86	3.00162	0.5449	5.50857	3.61754e-08	1.32958e-07	Histone deacetylase HDT3
Zm00001d019045	Chr7	229.446	-2.41049	0.18295	-13.1757	1.21162e-39	2.34299e-38	histone H2A
Zm00001d033146	Chr1	12.1328	2.67292	0.619061	4.31771	1.57658e-05	4.37715e-05	histone H2A
Zm00001d009350	Chr8	9.88776	2.78936	0.552735	5.04647	4.50052e-07	1.49637e-06	histone H2A
Zm00001d021300	Chr7	546.56	3.73599	0.214366	17.4281	5.05348e-68	2.27112e-66	histone H2A
Zm00001d041672	Chr3	114.575	-9.44594	0.876512	-10.7767	4.43353e-27	4.98442e-26	Histone superfamily protein
Zm00001d048491	Chr9	60.5386	-6.0088	0.855373	-7.02477	2.14414e-12	1.08782e-11	Histone superfamily protein
Zm00001d051478	Chr4	104.035	-5.56356	0.369165	-15.0706	2.52669e-51	6.99748e-50	Histone superfamily protein
Zm00001d039790	Chr3	100.771	-4.22983	0.349749	-12.0939	1.13755e-33	1.74687e-32	Histone superfamily protein
Zm00001d050100	Chr4	4.04032	-2.54089	0.852358	-2.98101	0.002873	0.00584679	Histone superfamily protein
Zm00001d002546	Chr2	22.2878	-2.10242	0.483708	-4.34646	1.38354e-05	3.86782e-05	Histone superfamily protein
Zm00001d005789	Chr2	333.659	2.31686	0.239332	9.68054	3.64791e-22	3.1869e-21	Histone superfamily protein
Zm00001d003888	Chr2	59.8718	2.67342	0.332196	8.04771	8.43586e-16	5.22882e-15	Histone superfamily protein
Zm00001d028928	Chr1	28.6065	-7.87735	0.830832	-9.48129	2.51164e-21	2.10314e-20	HIT zinc finger ;PAPA-1-like conserved region
Zm00001d016082	Chr5	24.0933	-2.73571	0.400756	-6.82639	8.70773e-12	4.23738e-11	HMG (high mobility group) box protein
Zm00001d017422	Chr5	7.12954	-4.0634	1.058	-3.84063	0.000122718	0.000304515	homeobox
Zm00001d051749	Chr4	2533.27	3.1668	0.193667	16.3518	4.2223e-60	1.52968e-58	homeobox
Zm00001d027991	Chr1	523.148	-5.48989	0.295645	-18.5692	5.703e-77	3.20379e-75	homeobox protein
Zm00001d049000	Chr4	30.635	-2.02603	0.542103	-3.73735	0.000185971	0.000449837	homeobox protein
Zm00001d006687	Chr2	3.67517	6.1365	1.19777	5.12328	3.00262e-07	1.01625e-06	homeobox protein
Zm00001d026325	Chr10	3.28789	-4.16179	1.23358	-3.37375	0.000741519	0.0016537	Homeobox-leucine zipper family protein / lipid-binding START domain-containing protein
Zm00001d049529	Chr4	1333.6	-2.49889	0.232929	-10.7281	7.51184e-27	8.32918e-26	Homeobox-leucine zipper family protein / lipid-binding START domain-containing protein
Zm00001d004230	Chr2	27.4285	2.15694	0.483014	4.46559	7.98481e-06	2.29939e-05	Homeobox-leucine zipper family protein / lipid-binding START domain-containing protein
Zm00001d024060	Chr10	27.1438	3.40636	0.396701	8.5867	8.95008e-18	6.17497e-17	Homeobox-leucine zipper family protein / lipid-binding START domain-containing protein
Zm00001d044081	Chr3	32.043	-3.32441	0.46095	-7.21209	5.51e-13	2.8956e-12	homeobox-leucine zipper protein
Zm00001d014628	Chr5	3.2262	-2.87577	0.991495	-2.90043	0.00372646	0.00743868	homeobox-leucine zipper protein
Zm00001d007525	Chr2	25.7529	-8.57288	0.817364	-10.4884	9.76194e-26	1.01639e-24	Homeobox-leucine zipper protein family
Zm00001d047995	Chr9	23.8621	3.89724	0.717647	5.43058	5.61701e-08	2.03455e-07	Homeobox-leucine zipper protein family
Zm00001d018225	Chr5	12.246	-6.24371	1.00148	-6.23448	4.53282e-10	1.94317e-09	homeodomain GLABROUS
Zm00001d014309	Chr5	29.7765	4.98618	0.439178	11.3534	7.12945e-30	9.13805e-29	homeodomain GLABROUS
Zm00001d026537	Chr10	16.845	-5.43612	0.897586	-6.05638	1.39217e-09	5.74608e-09	Homeodomain-like superfamily protein
Zm00001d049511	Chr4	9.64533	-5.03159	1.1011	-4.56959	4.88676e-06	1.44752e-05	Homeodomain-like superfamily protein
Zm00001d017702	Chr5	2.30541	-3.54782	1.46771	-2.41724	0.0156385	0.027887	Homeodomain-like superfamily protein
Zm00001d026017	Chr10	297.677	-2.31716	0.255572	-9.06655	1.22842e-19	9.47302e-19	Homeodomain-like superfamily protein
Zm00001d003037	Chr2	70.2065	3.55149	0.357141	9.94422	2.67264e-23	2.47495e-22	Homeodomain-like superfamily protein
Zm00001d051480	Chr4	17.8089	6.66263	0.929575	7.16739	7.64415e-13	3.98061e-12	Homeodomain-like superfamily protein
Zm00001d025550	Chr10	54.1499	8.72596	0.777989	11.216	3.40134e-29	4.21357e-28	Homeodomain-like transcriptional regulator
Zm00001d022441	Chr7	5.28573	-5.95461	0.989472	-6.01796	1.76624e-09	7.23615e-09	Homeotic gene regulator
Zm00001d049837	Chr4	108.244	4.64533	0.470982	9.86307	6.01796e-23	5.46449e-22	homocysteine methyltransferase
Zm00001d006387	Chr2	90.5559	-3.86267	0.427655	-9.03222	1.68228e-19	1.28391e-18	homogentisate phytyltransferase
Zm00001d046558	Chr9	14.3488	3.00448	0.698941	4.29862	1.71865e-05	4.74781e-05	homogentisate phytyltransferase
Zm00001d026393	Chr10	11.65	4.12986	0.852484	4.8445	1.26931e-06	4.01796e-06	homolog of yeast CDT1 A
Zm00001d043522	Chr3	578.884	-6.22624	0.220456	-28.2425	1.75806e-175	3.50663e-173	homolog of yeast sucrose nonfermenting
Zm00001d011253	Chr8	1752.7	2.40023	0.211752	11.3351	8.79289e-30	1.12377e-28	homolog of yeast sucrose nonfermenting
Zm00001d010972	Chr8	40.3172	-8.17698	0.725339	-11.2733	1.77735e-29	2.2377e-28	HOPZ-ACTIVATED RESISTANCE
Zm00001d041678	Chr3	1434.2	-4.77254	0.172787	-27.6209	6.24056e-168	1.16613e-165	HOPZ-ACTIVATED RESISTANCE
Zm00001d041684	Chr3	696.317	-2.96759	0.165669	-17.9128	9.37202e-72	4.52098e-70	HOPZ-ACTIVATED RESISTANCE
Zm00001d047168	Chr9	22.0474	-2.75494	0.832456	-3.30942	0.00093491	0.00205631	HOPZ-ACTIVATED RESISTANCE
Zm00001d018662	Chr7	4.40764	-5.0857	1.21253	-4.1943	2.73717e-05	7.40142e-05	HR-like lesion-inducing protein-related
Zm00001d012321	Chr8	58.114	-3.77366	0.795673	-4.74273	2.10859e-06	6.51779e-06	Hs1pro-1 protein
Zm00001d047257	Chr9	6.80371	5.47589	1.02638	5.33517	9.54555e-08	3.39176e-07	HSI2-like
Zm00001d045970	Chr9	47.2244	6.16571	0.544524	11.3231	1.00814e-29	1.28474e-28	HSI2-like
Zm00001d037893	Chr6	58.5922	8.71265	0.760396	11.458	2.14323e-30	2.82665e-29	HSI2-like
Zm00001d014146	Chr5	35.8128	-8.252	0.850835	-9.69872	3.05316e-22	2.68449e-21	HSP20-like chaperones superfamily protein
Zm00001d030346	Chr1	258.145	-6.18112	0.388497	-15.9103	5.37291e-57	1.76629e-55	HSP20-like chaperones superfamily protein
Zm00001d011241	Chr8	33.234	-3.80763	0.451845	-8.42686	3.55059e-17	2.38209e-16	HSP20-like chaperones superfamily protein
Zm00001d014149	Chr5	41.7907	-3.67938	0.573017	-6.42107	1.35324e-10	6.05106e-10	HSP20-like chaperones superfamily protein
Zm00001d013641	Chr5	71.2601	-3.34976	0.413741	-8.09628	5.66662e-16	3.54079e-15	HSP20-like chaperones superfamily protein
Zm00001d039169	Chr6	218.235	-3.09783	0.289671	-10.6943	1.08247e-26	1.18471e-25	HSP20-like chaperones superfamily protein
Zm00001d031129	Chr1	164.682	-2.75972	0.367303	-7.51347	5.75816e-14	3.21443e-13	HSP20-like chaperones superfamily protein
Zm00001d031773	Chr1	81.539	-3.65803	0.305475	-11.9749	4.80867e-33	7.1976e-32	HVA22 homologue E
Zm00001d011753	Chr8	172.653	-5.99837	0.346843	-17.2942	5.19978e-67	2.27917e-65	HVA22-like protein F
Zm00001d035064	Chr6	16.3838	-4.31229	0.620785	-6.9465	3.74447e-12	1.87562e-11	HXXXD-type acyl-transferase family protein
Zm00001d036922	Chr6	5.04122	-4.1324	1.05879	-3.90296	9.50242e-05	0.000239137	HXXXD-type acyl-transferase family protein
Zm00001d031893	Chr1	372.791	-3.61265	0.508996	-7.09761	1.2693e-12	6.52364e-12	HXXXD-type acyl-transferase family protein
Zm00001d024789	Chr10	10.1245	2.43012	0.859327	2.82794	0.0046849	0.00920185	HXXXD-type acyl-transferase family protein
Zm00001d011349	Chr8	324.974	3.20552	0.199757	16.0471	5.99151e-58	2.02979e-56	HXXXD-type acyl-transferase family protein
Zm00001d036159	Chr6	3.7244	6.67881	1.43867	4.64235	3.44473e-06	1.03804e-05	HXXXD-type acyl-transferase family protein
Zm00001d030595	Chr1	13.3946	-3.39493	0.608645	-5.57785	2.43514e-08	9.10459e-08	hydroxy methylglutaryl CoA reductase
Zm00001d021984	Chr7	17.8265	7.37984	0.930499	7.93106	2.17289e-15	1.31829e-14	hydroxy methylglutaryl CoA reductase
Zm00001d039951	Chr3	4.87096	3.49506	1.1359	3.07692	0.00209153	0.00434866	hydroxycinnamoyl-CoA shikimate/quinate hydroxycinnamoyl transferase
Zm00001d039947	Chr3	6.72959	4.70766	1.00539	4.68242	2.83514e-06	8.621e-06	hydroxycinnamoyl-CoA shikimate/quinate hydroxycinnamoyl transferase
Zm00001d027383	Chr1	396.373	2.35813	0.187022	12.6088	1.88792e-36	3.25382e-35	hydroxymethylglutaryl-CoA synthase / HMG-CoA synthase / 3-hydroxy-3-methylglutaryl coenzyme A synthase
Zm00001d037647	Chr6	54.7577	-8.91051	0.811045	-10.9865	4.44045e-28	5.20653e-27	hydroxyproline-rich glycoprotein family protein
Zm00001d044594	Chr3	6.56002	-4.76248	1.02293	-4.65571	3.22869e-06	9.75586e-06	hydroxyproline-rich glycoprotein family protein
Zm00001d034173	Chr1	38.345	-3.10796	0.494132	-6.28973	3.1801e-10	1.37758e-09	hydroxyproline-rich glycoprotein family protein
Zm00001d011198	Chr8	25.3622	2.00414	0.418857	4.78477	1.71182e-06	5.34063e-06	hydroxyproline-rich glycoprotein family protein
Zm00001d017361	Chr5	80.9424	2.28532	0.227475	10.0465	9.51942e-24	8.99834e-23	hydroxyproline-rich glycoprotein family protein
Zm00001d049161	Chr4	25.6895	2.32849	0.844732	2.75648	0.00584271	0.0112751	hydroxysteroid dehydrogenase
Zm00001d003519	Chr2	148.982	-26.6319	1.74508	-15.2612	1.38738e-52	3.97239e-51	hypothetical protein
Zm00001d041583	Chr3	431.226	-12.4591	0.780241	-15.9682	2.12798e-57	7.07414e-56	hypothetical protein
Zm00001d014389	Chr5	339.447	-11.1958	1.30284	-8.5934	8.44323e-18	5.84116e-17	hypothetical protein
Zm00001d009609	Chr8	461.799	-11.0827	0.727869	-15.2262	2.369e-52	6.75033e-51	hypothetical protein
Zm00001d023674	Chr10	257.086	-10.7906	0.796926	-13.5403	9.03795e-42	1.88091e-40	hypothetical protein
Zm00001d029507	Chr1	251.77	-10.7407	0.755152	-14.2233	6.56874e-46	1.56732e-44	hypothetical protein
Zm00001d017451	Chr5	249.295	-10.6468	0.984753	-10.8117	3.03073e-27	3.4422e-26	hypothetical protein
Zm00001d005937	Chr2	85.595	-10.214	1.03794	-9.84063	7.52375e-23	6.80396e-22	hypothetical protein
Zm00001d033588	Chr1	462.639	-10.1833	0.602898	-16.8905	5.2842e-64	2.1175e-62	hypothetical protein
Zm00001d008478	Chr8	248.812	-10.161	0.843505	-12.0461	2.03311e-33	3.08476e-32	hypothetical protein
Zm00001d019760	Chr7	704.439	-10.1441	0.928577	-10.9243	8.82085e-28	1.02278e-26	hypothetical protein
Zm00001d050186	Chr4	77.4985	-10.083	0.817769	-12.3299	6.2557e-35	1.01417e-33	hypothetical protein
Zm00001d030099	Chr1	68.4755	-10.026	0.97233	-10.3113	6.2616e-25	6.27645e-24	hypothetical protein
Zm00001d005922	Chr2	827.124	-9.92401	0.428885	-23.1391	1.87211e-118	2.05146e-116	hypothetical protein
Zm00001d009137	Chr8	190.1	-9.90641	0.806948	-12.2764	1.21289e-34	1.94677e-33	hypothetical protein
Zm00001d012716	Chr8	116.486	-9.52767	0.802616	-11.8708	1.67915e-32	2.4413e-31	hypothetical protein
Zm00001d016679	Chr5	7347.89	-9.50791	0.334772	-28.4011	1.95741e-177	4.04047e-175	hypothetical protein
Zm00001d021348	Chr7	72.4883	-9.48071	0.803948	-11.7927	4.25689e-32	6.09914e-31	hypothetical protein
Zm00001d015717	Chr5	131.823	-9.42799	0.92118	-10.2347	1.38632e-24	1.36494e-23	hypothetical protein
Zm00001d028741	Chr1	61.4186	-9.4214	1.27679	-7.37896	1.59528e-13	8.7003e-13	hypothetical protein
Zm00001d018210	Chr5	2017.82	-9.41616	0.344827	-27.3069	3.51237e-164	6.23516e-162	hypothetical protein
Zm00001d042999	Chr3	320.105	-9.40562	0.587723	-16.0035	1.20796e-57	4.05363e-56	hypothetical protein
Zm00001d022476	Chr7	62.9641	-9.39883	0.801372	-11.7284	9.11489e-32	1.28215e-30	hypothetical protein
Zm00001d045770	Chr9	140.328	-9.33948	0.873847	-10.6878	1.16129e-26	1.27019e-25	hypothetical protein
Zm00001d016235	Chr5	98.8402	-9.29979	0.788812	-11.7896	4.41523e-32	6.31581e-31	hypothetical protein
Zm00001d048093	Chr9	95.9607	-9.29551	0.790739	-11.7555	6.6192e-32	9.3853e-31	hypothetical protein
Zm00001d004382	Chr2	20.7368	-9.28028	0.951949	-9.74872	1.86805e-22	1.6556e-21	hypothetical protein
Zm00001d005073	Chr2	391.537	-9.27044	0.517073	-17.9287	7.04145e-72	3.43406e-70	hypothetical protein
Zm00001d045807	Chr9	225.396	-9.2678	0.621499	-14.912	2.75269e-50	7.30429e-49	hypothetical protein
Zm00001d041712	Chr3	429.409	-9.25196	0.576491	-16.0488	5.83129e-58	1.97929e-56	hypothetical protein
Zm00001d025785	Chr10	582.99	-9.2455	0.49728	-18.5921	3.72084e-77	2.10358e-75	hypothetical protein
Zm00001d031469	Chr1	134.448	-9.04184	0.614374	-14.7172	5.00292e-49	1.289e-47	hypothetical protein
Zm00001d011869	Chr8	154.703	-8.96411	0.753587	-11.8953	1.25267e-32	1.83175e-31	hypothetical protein
Zm00001d038477	Chr6	297.949	-8.92901	0.531411	-16.8024	2.34183e-63	9.2795e-62	hypothetical protein
Zm00001d007805	Chr2	30.0657	-8.92798	0.849142	-10.5141	7.43645e-26	7.79751e-25	hypothetical protein
Zm00001d039839	Chr3	45.8208	-8.91751	0.820095	-10.8738	1.53742e-27	1.76763e-26	hypothetical protein
Zm00001d022443	Chr7	51.7653	-8.87934	0.805997	-11.0166	3.17882e-28	3.76957e-27	hypothetical protein
Zm00001d008953	Chr8	295.354	-8.8402	0.648983	-13.6216	2.97889e-42	6.2879e-41	hypothetical protein
Zm00001d030806	Chr1	44.0512	-8.79087	0.824792	-10.6583	1.59494e-26	1.72959e-25	hypothetical protein
Zm00001d046191	Chr9	201.418	-8.78121	0.566812	-15.4923	3.91166e-54	1.17695e-52	hypothetical protein
Zm00001d011933	Chr8	94.9873	-8.7275	0.796377	-10.959	6.01534e-28	7.01605e-27	hypothetical protein
Zm00001d005022	Chr2	812.155	-8.72447	0.326475	-26.7233	2.52638e-157	4.00431e-155	hypothetical protein
Zm00001d047865	Chr9	349.66	-8.71741	0.610247	-14.285	2.71238e-46	6.52441e-45	hypothetical protein
Zm00001d003641	Chr2	35.5715	-8.71679	0.848345	-10.2751	9.12905e-25	9.08402e-24	hypothetical protein
Zm00001d022475	Chr7	1503.38	-8.65385	0.254091	-34.058	3.08914e-254	1.40612e-251	hypothetical protein
Zm00001d034847	Chr1	165.454	-8.55117	0.612457	-13.9621	2.6563e-44	6.04548e-43	hypothetical protein
Zm00001d051182	Chr4	20.8512	-8.54154	0.848105	-10.0713	7.3974e-24	7.02239e-23	hypothetical protein
Zm00001d018577	Chr5	45.2526	-8.34045	0.821491	-10.1528	3.21929e-24	3.11948e-23	hypothetical protein
Zm00001d041670	Chr3	160.4	-8.30369	0.771935	-10.757	5.49355e-27	6.13343e-26	hypothetical protein
Zm00001d045034	Chr9	20.9447	-8.22361	0.96315	-8.53824	1.36279e-17	9.32983e-17	hypothetical protein
Zm00001d011909	Chr8	17.0754	-8.2214	1.35428	-6.0707	1.27357e-09	5.27864e-09	hypothetical protein
Zm00001d040543	Chr3	50.1521	-8.03734	0.826501	-9.72454	2.36979e-22	2.09296e-21	hypothetical protein
Zm00001d044550	Chr3	212.139	-7.993	0.576129	-13.8736	9.15343e-44	2.03879e-42	hypothetical protein
Zm00001d023828	Chr10	36.6107	-7.8879	0.821682	-9.59969	8.01821e-22	6.88294e-21	hypothetical protein
Zm00001d021437	Chr7	32.4865	-7.87735	0.905899	-8.69561	3.44975e-18	2.44373e-17	hypothetical protein
Zm00001d028340	Chr1	84.592	-7.85881	0.646776	-12.1507	5.68471e-34	8.88577e-33	hypothetical protein
Zm00001d039388	Chr3	14.3776	-7.81901	0.893813	-8.74792	2.17321e-18	1.55748e-17	hypothetical protein
Zm00001d048094	Chr9	36.8759	-7.80105	0.825194	-9.45359	3.2741e-21	2.73e-20	hypothetical protein
Zm00001d026602	Chr10	12.8296	-7.78777	0.978403	-7.95968	1.72484e-15	1.05149e-14	hypothetical protein
Zm00001d037474	Chr6	25.121	-7.74714	0.858489	-9.02416	1.81077e-19	1.3796e-18	hypothetical protein
Zm00001d034815	Chr1	10.9628	-7.72662	0.908959	-8.50052	1.88746e-17	1.28475e-16	hypothetical protein
Zm00001d030030	Chr1	248.956	-7.64546	0.402794	-18.9811	2.44469e-80	1.47112e-78	hypothetical protein
Zm00001d006272	Chr2	51.049	-7.63367	0.815327	-9.36271	7.77195e-21	6.34042e-20	hypothetical protein
Zm00001d004431	Chr2	140.588	-7.63054	0.639494	-11.9321	8.04686e-33	1.18941e-31	hypothetical protein
Zm00001d038309	Chr6	28.9688	-7.62764	0.803707	-9.49057	2.29774e-21	1.93132e-20	hypothetical protein
Zm00001d036006	Chr6	120.371	-7.59584	0.841178	-9.03	1.71666e-19	1.30959e-18	hypothetical protein
Zm00001d007018	Chr2	390.664	-7.47593	0.336774	-22.1986	3.53995e-109	3.34262e-107	hypothetical protein
Zm00001d019731	Chr7	338.399	-7.46492	0.299793	-24.9002	7.39701e-137	9.71956e-135	hypothetical protein
Zm00001d025511	Chr10	24.1584	-7.4326	0.963929	-7.71073	1.251e-14	7.2291e-14	hypothetical protein
Zm00001d044731	Chr9	32.2807	-7.3859	0.80356	-9.19147	3.87522e-20	3.05339e-19	hypothetical protein
Zm00001d031037	Chr1	126.614	-7.32481	0.554665	-13.2058	8.12036e-40	1.58236e-38	hypothetical protein
Zm00001d049253	Chr4	154.032	-7.29149	0.646119	-11.2851	1.55548e-29	1.97094e-28	hypothetical protein
Zm00001d032977	Chr1	66.4867	-7.28898	0.80215	-9.0868	1.01993e-19	7.88926e-19	hypothetical protein
Zm00001d050909	Chr4	162.89	-7.28585	0.542722	-13.4246	4.33682e-41	8.79855e-40	hypothetical protein
Zm00001d022340	Chr7	135.847	-7.27315	0.814699	-8.92741	4.3611e-19	3.24061e-18	hypothetical protein
Zm00001d020110	Chr7	39.526	-7.24763	0.829262	-8.73986	2.33403e-18	1.66735e-17	hypothetical protein
Zm00001d040420	Chr3	32.3971	-7.24406	0.803575	-9.01479	1.97244e-19	1.49764e-18	hypothetical protein
Zm00001d007916	Chr2	65.7496	-7.21773	0.884955	-8.15604	3.46181e-16	2.19009e-15	hypothetical protein
Zm00001d048051	Chr9	47.9789	-7.15637	0.881803	-8.11561	4.8336e-16	3.03416e-15	hypothetical protein
Zm00001d046312	Chr9	42.055	-7.15097	0.851207	-8.40099	4.42749e-17	2.95477e-16	hypothetical protein
Zm00001d015285	Chr5	14.9632	-7.14121	0.901397	-7.92238	2.33004e-15	1.41074e-14	hypothetical protein
Zm00001d043751	Chr3	49.1692	-7.07513	0.643673	-10.9918	4.18475e-28	4.92624e-27	hypothetical protein
Zm00001d052419	Chr4	27.9027	-7.07229	0.80924	-8.73943	2.34299e-18	1.67308e-17	hypothetical protein
Zm00001d019893	Chr7	13.7303	-7.04993	0.739352	-9.53527	1.49494e-21	1.26433e-20	hypothetical protein
Zm00001d041174	Chr3	170.404	-7.01038	0.531297	-13.1948	9.39494e-40	1.82671e-38	hypothetical protein
Zm00001d039983	Chr3	19.232	-6.92069	0.816881	-8.47209	2.41035e-17	1.63253e-16	hypothetical protein
Zm00001d028564	Chr1	181.813	-6.90781	0.380559	-18.1517	1.24404e-73	6.41983e-72	hypothetical protein
Zm00001d043931	Chr3	47.0531	-6.89736	0.712152	-9.68524	3.48403e-22	3.04822e-21	hypothetical protein
Zm00001d004736	Chr2	44.8618	-6.86023	0.827666	-8.28864	1.14547e-16	7.44307e-16	hypothetical protein
Zm00001d025841	Chr10	28.3761	-6.84674	1.01527	-6.74379	1.54304e-11	7.37335e-11	hypothetical protein
Zm00001d035405	Chr6	381.364	-6.84384	0.431537	-15.8592	1.21368e-56	3.93882e-55	hypothetical protein
Zm00001d050808	Chr4	7.02809	-6.83306	0.935845	-7.30149	2.84591e-13	1.52354e-12	hypothetical protein
Zm00001d004436	Chr2	22.3721	-6.82838	0.79417	-8.59814	8.10172e-18	5.60927e-17	hypothetical protein
Zm00001d009794	Chr8	64.28	-6.79691	0.593651	-11.4493	2.36964e-30	3.11138e-29	hypothetical protein
Zm00001d045357	Chr9	38.8546	-6.77432	0.842972	-8.03624	9.26353e-16	5.72584e-15	hypothetical protein
Zm00001d015930	Chr5	12.0871	-6.75895	0.850193	-7.94991	1.86654e-15	1.13631e-14	hypothetical protein
Zm00001d050879	Chr4	5.62145	-6.72265	1.11523	-6.02804	1.65956e-09	6.81326e-09	hypothetical protein
Zm00001d047368	Chr9	14.1427	-6.69249	0.951119	-7.03644	1.9721e-12	1.00283e-11	hypothetical protein
Zm00001d049284	Chr4	57.6611	-6.68165	0.552166	-12.1008	1.04592e-33	1.60894e-32	hypothetical protein
Zm00001d020498	Chr7	13.5225	-6.6084	1.10713	-5.96894	2.38799e-09	9.68067e-09	hypothetical protein
Zm00001d033783	Chr1	8.36021	-6.58378	0.950182	-6.92897	4.23918e-12	2.11269e-11	hypothetical protein
Zm00001d028929	Chr1	62.3873	-6.57603	0.631344	-10.4159	2.09752e-25	2.16106e-24	hypothetical protein
Zm00001d043430	Chr3	6.36964	-6.57389	2.06105	-3.18958	0.00142481	0.00303895	hypothetical protein
Zm00001d043254	Chr3	93.1754	-6.56052	0.836452	-7.84327	4.38968e-15	2.61495e-14	hypothetical protein
Zm00001d029431	Chr1	178.497	-6.5155	0.486618	-13.3893	6.97952e-41	1.40318e-39	hypothetical protein
Zm00001d015536	Chr5	36.9155	-6.5009	0.861521	-7.54584	4.49376e-14	2.51969e-13	hypothetical protein
Zm00001d037002	Chr6	334.072	-6.48931	0.390025	-16.6382	3.68578e-62	1.4071e-60	hypothetical protein
Zm00001d019962	Chr7	15.1152	-6.46784	0.868262	-7.44918	9.39197e-14	5.18911e-13	hypothetical protein
Zm00001d025701	Chr10	16.3601	-6.4459	0.908845	-7.09241	1.31795e-12	6.75997e-12	hypothetical protein
Zm00001d010318	Chr8	6.43127	-6.43615	0.872356	-7.37789	1.60817e-13	8.7652e-13	hypothetical protein
Zm00001d049266	Chr4	41.8869	-6.39543	0.879626	-7.27063	3.57821e-13	1.90295e-12	hypothetical protein
Zm00001d035955	Chr6	6.37434	-6.32141	1.55332	-4.06961	4.70925e-05	0.00012352	hypothetical protein
Zm00001d036616	Chr6	92.4173	-6.29413	0.805446	-7.81446	5.52005e-15	3.25879e-14	hypothetical protein
Zm00001d015572	Chr5	8.77971	-6.23995	0.89373	-6.98191	2.91194e-12	1.46813e-11	hypothetical protein
Zm00001d049093	Chr4	32.4322	-6.23028	0.663127	-9.39531	5.70516e-21	4.70186e-20	hypothetical protein
Zm00001d046192	Chr9	5.7892	-6.22815	1.02626	-6.06879	1.28878e-09	5.33917e-09	hypothetical protein
Zm00001d035217	Chr6	31.3994	-6.21506	0.670513	-9.26911	1.87697e-20	1.50565e-19	hypothetical protein
Zm00001d010414	Chr8	13.5098	-6.18646	0.905341	-6.8333	8.29832e-12	4.0448e-11	hypothetical protein
Zm00001d042402	Chr3	7.28362	-6.17478	0.970507	-6.36243	1.98588e-10	8.76512e-10	hypothetical protein
Zm00001d020822	Chr7	150.836	-6.09166	0.518493	-11.7488	7.16409e-32	1.01417e-30	hypothetical protein
Zm00001d044028	Chr3	140.847	-6.09037	0.34915	-17.4434	3.86072e-68	1.74391e-66	hypothetical protein
Zm00001d045844	Chr9	139.719	-6.00524	0.772594	-7.77282	7.6756e-15	4.49249e-14	hypothetical protein
Zm00001d032269	Chr1	13.7549	-5.98114	0.91565	-6.53213	6.48426e-11	2.97054e-10	hypothetical protein
Zm00001d010154	Chr8	274.202	-5.92126	0.273534	-21.6473	6.44959e-104	5.66798e-102	hypothetical protein
Zm00001d011899	Chr8	36.6244	-5.89321	0.616826	-9.55409	1.24671e-21	1.05893e-20	hypothetical protein
Zm00001d029569	Chr1	212.44	-5.85216	0.324237	-18.049	8.02771e-73	4.03705e-71	hypothetical protein
Zm00001d029219	Chr1	33.8097	-5.83177	0.901256	-6.47071	9.75427e-11	4.40605e-10	hypothetical protein
Zm00001d028563	Chr1	472.15	-5.82696	0.281263	-20.7172	2.42526e-95	1.88005e-93	hypothetical protein
Zm00001d030400	Chr1	15.2366	-5.6949	0.953681	-5.97149	2.35098e-09	9.54153e-09	hypothetical protein
Zm00001d014262	Chr5	10.5676	-5.69335	1.24433	-4.57544	4.75211e-06	1.40951e-05	hypothetical protein
Zm00001d037629	Chr6	334.148	-5.62333	0.217314	-25.8765	1.22548e-147	1.82812e-145	hypothetical protein
Zm00001d046392	Chr9	51.7161	-5.59009	0.556551	-10.0442	9.74665e-24	9.20822e-23	hypothetical protein
Zm00001d054111	Chr4	258.633	-5.57705	0.62948	-8.85976	8.01849e-19	5.88686e-18	hypothetical protein
Zm00001d053991	Chr4	19.2441	-5.55423	1.11733	-4.97097	6.66188e-07	2.17233e-06	hypothetical protein
Zm00001d015017	Chr5	17.0546	-5.50288	0.803876	-6.84544	7.62399e-12	3.72635e-11	hypothetical protein
Zm00001d023449	Chr10	2.93696	-5.50122	1.56516	-3.5148	0.000440082	0.00101341	hypothetical protein
Zm00001d036828	Chr6	27.9312	-5.45313	0.847007	-6.43813	1.20958e-10	5.42508e-10	hypothetical protein
Zm00001d010765	Chr8	85.5744	-5.39764	0.396688	-13.6068	3.64986e-42	7.68591e-41	hypothetical protein
Zm00001d039976	Chr3	4.82849	-5.39536	1.01477	-5.31682	1.05595e-07	3.73634e-07	hypothetical protein
Zm00001d047387	Chr9	95.5334	-5.36981	0.61308	-8.75874	1.97437e-18	1.42187e-17	hypothetical protein
Zm00001d047003	Chr9	97.7021	-5.36894	0.353627	-15.1825	4.61902e-52	1.30154e-50	hypothetical protein
Zm00001d015690	Chr5	212.774	-5.36324	0.816403	-6.56935	5.05352e-11	2.33316e-10	hypothetical protein
Zm00001d026339	Chr10	8.02083	-5.35557	0.995345	-5.38061	7.42323e-08	2.65412e-07	hypothetical protein
Zm00001d018661	Chr7	34.0516	-5.35082	0.985063	-5.43195	5.57413e-08	2.02025e-07	hypothetical protein
Zm00001d003267	Chr2	2652.51	-5.34103	0.175167	-30.4911	3.42205e-204	1.02963e-201	hypothetical protein
Zm00001d025074	Chr10	74.8724	-5.31896	0.433663	-12.2652	1.39286e-34	2.22959e-33	hypothetical protein
Zm00001d049848	Chr4	172.647	-5.29793	0.304985	-17.3711	1.3649e-67	6.08787e-66	hypothetical protein
Zm00001d040517	Chr3	421.855	-5.27266	0.258849	-20.3696	3.10984e-92	2.2533e-90	hypothetical protein
Zm00001d049274	Chr4	7.42127	-5.26064	0.910122	-5.78014	7.46366e-09	2.90942e-08	hypothetical protein
Zm00001d011686	Chr8	141.571	-5.23301	0.840908	-6.22304	4.87599e-10	2.08424e-09	hypothetical protein
Zm00001d041551	Chr3	114.436	-5.21268	0.420046	-12.4098	2.31282e-35	3.80865e-34	hypothetical protein
Zm00001d006887	Chr2	11.4733	-5.20862	0.893541	-5.82919	5.56962e-09	2.19423e-08	hypothetical protein
Zm00001d013377	Chr5	68.5799	-5.14333	0.422896	-12.1622	4.94303e-34	7.74481e-33	hypothetical protein
Zm00001d038418	Chr6	9.2022	-5.11901	0.992777	-5.15626	2.51934e-07	8.58577e-07	hypothetical protein
Zm00001d029756	Chr1	15013.3	-5.08879	0.156012	-32.618	2.27725e-233	8.98351e-231	hypothetical protein
Zm00001d039988	Chr3	4.46852	-5.0587	1.04493	-4.84116	1.29081e-06	4.08456e-06	hypothetical protein
Zm00001d001916	Chr2	16.078	-5.05091	0.783572	-6.446	1.14837e-10	5.15838e-10	hypothetical protein
Zm00001d053634	Chr4	1091.43	-5.03259	0.158358	-31.7798	1.23086e-221	4.20196e-219	hypothetical protein
Zm00001d013321	Chr5	244.739	-5.00313	0.243862	-20.5162	1.54188e-93	1.15981e-91	hypothetical protein
Zm00001d015108	Chr5	44.2524	-4.99922	0.775314	-6.448	1.13338e-10	5.09619e-10	hypothetical protein
Zm00001d041774	Chr3	14.6541	-4.94144	0.708649	-6.97304	3.10156e-12	1.56151e-11	hypothetical protein
Zm00001d016291	Chr5	25.4838	-4.92634	0.876935	-5.61768	1.93535e-08	7.30053e-08	hypothetical protein
Zm00001d016268	Chr5	2.55028	-4.90252	1.54263	-3.17803	0.00148278	0.00315502	hypothetical protein
Zm00001d049062	Chr4	7.53902	-4.87785	1.12769	-4.32552	1.52173e-05	4.23412e-05	hypothetical protein
Zm00001d016355	Chr5	29.3647	-4.86659	0.803444	-6.05716	1.38543e-09	5.72092e-09	hypothetical protein
Zm00001d048840	Chr4	21.8814	-4.84555	1.06891	-4.53315	5.811e-06	1.70507e-05	hypothetical protein
Zm00001d008349	Chr8	412.297	-4.82023	0.341614	-14.1101	3.28912e-45	7.66254e-44	hypothetical protein
Zm00001d038496	Chr6	214.537	-4.75438	0.330784	-14.3731	7.63784e-47	1.8599e-45	hypothetical protein
Zm00001d031465	Chr1	2.489	-4.69209	1.27927	-3.66777	0.000244673	0.000582855	hypothetical protein
Zm00001d011268	Chr8	12.148	-4.62131	0.933463	-4.95071	7.39422e-07	2.3988e-06	hypothetical protein
Zm00001d002072	Chr2	21.9341	-4.6169	0.537304	-8.59271	8.49383e-18	5.87159e-17	hypothetical protein
Zm00001d020352	Chr7	30.5063	-4.61535	0.645028	-7.15528	8.35053e-13	4.33827e-12	hypothetical protein
Zm00001d007655	Chr2	51.2892	-4.60882	0.543065	-8.48669	2.12613e-17	1.44443e-16	hypothetical protein
Zm00001d047973	Chr9	84.7795	-4.58849	0.822388	-5.57947	2.41246e-08	9.0255e-08	hypothetical protein
Zm00001d048196	Chr9	3.3688	-4.58178	1.16741	-3.92473	8.68275e-05	0.000219598	hypothetical protein
Zm00001d050536	Chr4	3.18846	-4.5689	1.01063	-4.52083	6.1597e-06	1.80232e-05	hypothetical protein
Zm00001d031352	Chr1	261.041	-4.54585	0.284927	-15.9545	2.65246e-57	8.78479e-56	hypothetical protein
Zm00001d010962	Chr8	203.343	-4.54152	0.880012	-5.16075	2.45965e-07	8.39814e-07	hypothetical protein
Zm00001d003516	Chr2	165.702	-4.53613	0.23905	-18.9756	2.71223e-80	1.62113e-78	hypothetical protein
Zm00001d044755	Chr9	11.2246	-4.53406	0.957834	-4.73366	2.20506e-06	6.79823e-06	hypothetical protein
Zm00001d019427	Chr7	3.42386	-4.52235	1.20721	-3.74611	0.000179596	0.000435724	hypothetical protein
Zm00001d025349	Chr10	17.36	-4.49088	0.912106	-4.92364	8.49502e-07	2.74089e-06	hypothetical protein
Zm00001d008589	Chr8	2.04854	-4.49051	1.19639	-3.75337	0.00017447	0.000423984	hypothetical protein
Zm00001d052867	Chr4	7.27874	-4.42484	0.916528	-4.82783	1.38028e-06	4.34677e-06	hypothetical protein
Zm00001d016135	Chr5	6.3088	-4.42219	1.21549	-3.6382	0.000274545	0.00064957	hypothetical protein
Zm00001d035495	Chr6	4.47503	-4.41011	1.2878	-3.42453	0.000615861	0.00139094	hypothetical protein
Zm00001d020109	Chr7	3.08826	-4.38517	1.2472	-3.516	0.0004381	0.00100936	hypothetical protein
Zm00001d024151	Chr10	99.7192	-4.35585	0.646024	-6.74255	1.55629e-11	7.43066e-11	hypothetical protein
Zm00001d052874	Chr4	84.0029	-4.31635	0.436796	-9.88184	4.9906e-23	4.54557e-22	hypothetical protein
Zm00001d016756	Chr5	20.4978	-4.29815	0.718304	-5.98376	2.1805e-09	8.87193e-09	hypothetical protein
Zm00001d041805	Chr3	8.81643	-4.29091	1.1033	-3.88918	0.000100585	0.000252274	hypothetical protein
Zm00001d053748	Chr4	428.692	-4.26986	0.237705	-17.9628	3.80908e-72	1.88041e-70	hypothetical protein
Zm00001d028302	Chr1	8.28238	-4.21686	0.817247	-5.15984	2.4716e-07	8.43119e-07	hypothetical protein
Zm00001d006158	Chr2	167.279	-4.20561	0.506426	-8.3045	1.00245e-16	6.54004e-16	hypothetical protein
Zm00001d054051	Chr4	1129.33	-4.17596	0.15584	-26.7964	3.56051e-158	5.74602e-156	hypothetical protein
Zm00001d045949	Chr9	53.3808	-4.1512	1.04615	-3.96809	7.245e-05	0.000185348	hypothetical protein
Zm00001d013647	Chr5	49.4692	-4.14651	0.804375	-5.15495	2.537e-07	8.64263e-07	hypothetical protein
Zm00001d029986	Chr1	573.487	-4.12394	0.206688	-19.9525	1.42672e-88	9.9322e-87	hypothetical protein
Zm00001d053160	Chr4	43.1151	-4.12294	0.51098	-8.06869	7.10589e-16	4.42144e-15	hypothetical protein
Zm00001d047821	Chr9	172.031	-4.10616	0.313682	-13.0902	3.74616e-39	7.09732e-38	hypothetical protein
Zm00001d035962	Chr6	12.1083	-4.07954	0.785364	-5.19446	2.0532e-07	7.08285e-07	hypothetical protein
Zm00001d011126	Chr8	59.1597	-4.05924	0.305947	-13.2678	3.55992e-40	7.02174e-39	hypothetical protein
Zm00001d045030	Chr9	11.6108	-4.04981	0.758027	-5.34256	9.16423e-08	3.25888e-07	hypothetical protein
Zm00001d005287	Chr2	49.753	-4.04909	0.675152	-5.9973	2.00627e-09	8.18553e-09	hypothetical protein
Zm00001d042173	Chr3	3.50485	-4.03973	1.60018	-2.52456	0.0115844	0.0211941	hypothetical protein
Zm00001d012091	Chr8	46.4584	-4.03893	0.724642	-5.57368	2.49407e-08	9.31121e-08	hypothetical protein
Zm00001d023776	Chr10	164.33	-4.02836	0.25014	-16.1044	2.37551e-58	8.22029e-57	hypothetical protein
Zm00001d029348	Chr1	2.90186	-3.98815	1.35064	-2.95278	0.0031493	0.00635951	hypothetical protein
Zm00001d006190	Chr2	36.2474	-3.96945	0.446811	-8.88396	6.45221e-19	4.75663e-18	hypothetical protein
Zm00001d001826	Chr2	68.9819	-3.963	0.530972	-7.46368	8.41397e-14	4.66474e-13	hypothetical protein
Zm00001d024262	Chr10	716.068	-3.95019	0.202212	-19.5349	5.54697e-85	3.66059e-83	hypothetical protein
Zm00001d036574	Chr6	4.17021	-3.94838	0.878479	-4.49456	6.97134e-06	2.02612e-05	hypothetical protein
Zm00001d004083	Chr2	19.3346	-3.92142	0.652525	-6.00961	1.85975e-09	7.60523e-09	hypothetical protein
Zm00001d018256	Chr5	14.1924	-3.91797	0.688872	-5.68752	1.28898e-08	4.93572e-08	hypothetical protein
Zm00001d021247	Chr7	615.577	-3.88196	0.185422	-20.9358	2.52703e-97	2.00267e-95	hypothetical protein
Zm00001d021482	Chr7	88.1939	-3.87197	0.552467	-7.0085	2.4089e-12	1.21901e-11	hypothetical protein
Zm00001d022089	Chr7	399.32	-3.86279	0.232276	-16.6302	4.2124e-62	1.60469e-60	hypothetical protein
Zm00001d010419	Chr8	18.1446	-3.841	0.627817	-6.11803	9.47382e-10	3.96275e-09	hypothetical protein
Zm00001d046432	Chr9	292.233	-3.82993	0.415551	-9.21652	3.06899e-20	2.43544e-19	hypothetical protein
Zm00001d015286	Chr5	8.83615	-3.81325	0.844253	-4.51671	6.28068e-06	1.835e-05	hypothetical protein
Zm00001d028740	Chr1	112.857	-3.7808	1.28935	-2.93233	0.00336433	0.00675682	hypothetical protein
Zm00001d024057	Chr10	19.1745	-3.77498	1.07716	-3.50457	0.00045735	0.00105065	hypothetical protein
Zm00001d039935	Chr3	1688.65	-3.74375	0.183438	-20.4088	1.39631e-92	1.01587e-90	hypothetical protein
Zm00001d017343	Chr5	1.87189	-3.67695	1.13367	-3.24339	0.00118115	0.00255549	hypothetical protein
Zm00001d016529	Chr5	25.2469	-3.67037	0.605247	-6.06425	1.32569e-09	5.48444e-09	hypothetical protein
Zm00001d020149	Chr7	14.0026	-3.66608	0.952324	-3.84961	0.000118306	0.000293936	hypothetical protein
Zm00001d010577	Chr8	88.226	-3.66275	0.262165	-13.9711	2.3385e-44	5.32902e-43	hypothetical protein
Zm00001d045752	Chr9	10.5748	-3.64873	0.503497	-7.24678	4.26785e-13	2.25956e-12	hypothetical protein
Zm00001d015161	Chr5	35.7959	-3.64747	0.441788	-8.25615	1.50444e-16	9.70801e-16	hypothetical protein
Zm00001d031148	Chr1	5.05485	-3.64289	1.15401	-3.15672	0.00159556	0.00337954	hypothetical protein
Zm00001d010725	Chr8	54.2456	-3.62194	0.492083	-7.36041	1.8334e-13	9.94088e-13	hypothetical protein
Zm00001d050771	Chr4	10.2394	-3.60988	1.44125	-2.50469	0.0122558	0.0223281	hypothetical protein
Zm00001d006882	Chr2	968.805	-3.60522	0.301936	-11.9404	7.29014e-33	1.08116e-31	hypothetical protein
Zm00001d004886	Chr2	69.8199	-3.59656	0.666564	-5.39567	6.82691e-08	2.45079e-07	hypothetical protein
Zm00001d031455	Chr1	1.58024	-3.56971	1.49927	-2.38097	0.017267	0.0304968	hypothetical protein
Zm00001d045824	Chr9	7.09398	-3.54961	1.00881	-3.51861	0.000433811	0.000999873	hypothetical protein
Zm00001d052224	Chr4	231.715	-3.52844	0.317281	-11.1209	9.93079e-29	1.20418e-27	hypothetical protein
Zm00001d033871	Chr1	3.94721	-3.52198	1.04231	-3.37902	0.000727457	0.00162581	hypothetical protein
Zm00001d050003	Chr4	468.052	-3.51139	0.254346	-13.8056	2.35912e-43	5.15753e-42	hypothetical protein
Zm00001d015098	Chr5	78.4716	-3.45929	0.541958	-6.38295	1.73708e-10	7.69761e-10	hypothetical protein
Zm00001d043920	Chr3	100.033	-3.35015	0.991971	-3.37727	0.000732099	0.00163536	hypothetical protein
Zm00001d002255	Chr2	8.38979	-3.34846	0.739823	-4.52602	6.01047e-06	1.76011e-05	hypothetical protein
Zm00001d008854	Chr8	1.60805	-3.31383	1.34684	-2.46045	0.0138763	0.0250169	hypothetical protein
Zm00001d013407	Chr5	869.088	-3.31236	0.328826	-10.0733	7.25147e-24	6.89492e-23	hypothetical protein
Zm00001d013953	Chr5	405.678	-3.3048	0.240506	-13.7411	5.76213e-43	1.24439e-41	hypothetical protein
Zm00001d005896	Chr2	177.669	-3.27657	0.275779	-11.8811	1.48338e-32	2.16021e-31	hypothetical protein
Zm00001d025973	Chr10	18.529	-3.26964	0.588367	-5.55714	2.74236e-08	1.01846e-07	hypothetical protein
Zm00001d016947	Chr5	8.44236	-3.2409	1.35	-2.40066	0.0163655	0.0290549	hypothetical protein
Zm00001d025456	Chr10	10.7172	-3.24073	0.766017	-4.23062	2.33046e-05	6.35293e-05	hypothetical protein
Zm00001d052823	Chr4	5.69064	-3.20892	0.979331	-3.27665	0.00105048	0.00229121	hypothetical protein
Zm00001d046200	Chr9	709.342	-3.20043	0.197325	-16.2191	3.69649e-59	1.30978e-57	hypothetical protein
Zm00001d040474	Chr3	18.2529	-3.18234	0.674551	-4.71771	2.38513e-06	7.31908e-06	hypothetical protein
Zm00001d034157	Chr1	2511.95	-3.1761	0.205749	-15.4367	9.26876e-54	2.75149e-52	hypothetical protein
Zm00001d029991	Chr1	2.18591	-3.16893	1.27079	-2.49366	0.0126433	0.0229657	hypothetical protein
Zm00001d011871	Chr8	13.0916	-3.1623	0.552695	-5.72161	1.0552e-08	4.06595e-08	hypothetical protein
Zm00001d000429	B73V4_ctg68	5.89224	-3.16197	1.23098	-2.56866	0.0102094	0.018867	hypothetical protein
Zm00001d042386	Chr3	19.5518	-3.14888	0.578167	-5.44632	5.14229e-08	1.87023e-07	hypothetical protein
Zm00001d025330	Chr10	99.3077	-3.13759	0.960293	-3.26733	0.00108568	0.00236276	hypothetical protein
Zm00001d052207	Chr4	45.9988	-3.12865	0.640896	-4.88169	1.05183e-06	3.36253e-06	hypothetical protein
Zm00001d004658	Chr2	15.7059	-3.1037	0.692835	-4.47972	7.47427e-06	2.16414e-05	hypothetical protein
Zm00001d011576	Chr8	106.508	-3.04493	0.214941	-14.1664	1.47982e-45	3.48869e-44	hypothetical protein
Zm00001d053394	Chr4	13951.3	-3.01573	0.29101	-10.363	3.65335e-25	3.72084e-24	hypothetical protein
Zm00001d024035	Chr10	331.665	-2.96581	0.188224	-15.7568	6.16361e-56	1.94691e-54	hypothetical protein
Zm00001d050656	Chr4	550.762	-2.93274	0.291097	-10.0748	7.14115e-24	6.79366e-23	hypothetical protein
Zm00001d017068	Chr5	151.13	-2.93002	0.32355	-9.05583	1.35539e-19	1.04159e-18	hypothetical protein
Zm00001d045009	Chr9	8.49271	-2.89265	0.721083	-4.01153	6.03255e-05	0.000155971	hypothetical protein
Zm00001d036690	Chr6	4.00316	-2.88553	1.16703	-2.47255	0.0134154	0.0242763	hypothetical protein
Zm00001d051315	Chr4	454.073	-2.88376	0.281434	-10.2467	1.22489e-24	1.21003e-23	hypothetical protein
Zm00001d018338	Chr5	351.898	-2.8712	0.306299	-9.37385	6.99337e-21	5.72895e-20	hypothetical protein
Zm00001d020550	Chr7	207.962	-2.86891	0.286875	-10.0005	1.51561e-23	1.41755e-22	hypothetical protein
Zm00001d046888	Chr9	7.44276	-2.85353	0.76561	-3.72714	0.000193668	0.000467245	hypothetical protein
Zm00001d040523	Chr3	19.0175	-2.81693	0.567261	-4.96584	6.84029e-07	2.22969e-06	hypothetical protein
Zm00001d030602	Chr1	15.2723	-2.81533	0.649503	-4.33459	1.4603e-05	4.07151e-05	hypothetical protein
Zm00001d024407	Chr10	3.59342	-2.80699	1.07272	-2.6167	0.00887845	0.0165888	hypothetical protein
Zm00001d051342	Chr4	22.1607	-2.7953	0.987113	-2.83179	0.00462877	0.00909965	hypothetical protein
Zm00001d037906	Chr6	3.32881	-2.7831	0.860496	-3.23429	0.00121944	0.00263064	hypothetical protein
Zm00001d010788	Chr8	85.9298	-2.76902	0.317242	-8.72841	2.58282e-18	1.8399e-17	hypothetical protein
Zm00001d039378	Chr3	10.268	-2.75948	0.75502	-3.65485	0.000257336	0.000610726	hypothetical protein
Zm00001d053064	Chr4	161.156	-2.74665	0.29882	-9.19166	3.86808e-20	3.04912e-19	hypothetical protein
Zm00001d023822	Chr10	105.506	-2.74037	0.260493	-10.5199	6.99214e-26	7.34464e-25	hypothetical protein
Zm00001d020500	Chr7	12899	-2.72832	0.477782	-5.71038	1.12721e-08	4.33873e-08	hypothetical protein
Zm00001d016309	Chr5	6.39424	-2.71708	0.889212	-3.05561	0.00224605	0.00464871	hypothetical protein
Zm00001d007901	Chr2	322.927	-2.7168	0.238811	-11.3764	5.48199e-30	7.07755e-29	hypothetical protein
Zm00001d053346	Chr4	11.1806	-2.70345	0.57259	-4.72144	2.3418e-06	7.19107e-06	hypothetical protein
Zm00001d004583	Chr2	361.906	-2.70142	0.331031	-8.16062	3.33303e-16	2.11163e-15	hypothetical protein
Zm00001d006390	Chr2	467.735	-2.7012	0.148586	-18.1793	7.52251e-74	3.92764e-72	hypothetical protein
Zm00001d005145	Chr2	12.6878	-2.66844	0.611013	-4.36724	1.25829e-05	3.53772e-05	hypothetical protein
Zm00001d021341	Chr7	4.87791	-2.66151	1.22425	-2.174	0.0297054	0.0499508	hypothetical protein
Zm00001d006324	Chr2	731.824	-2.65955	0.175138	-15.1855	4.41356e-52	1.24959e-50	hypothetical protein
Zm00001d000452	B73V4_ctg205	1065.62	-2.6507	0.267475	-9.91006	3.76402e-23	3.44961e-22	hypothetical protein
Zm00001d017180	Chr5	9.64515	-2.65018	0.856044	-3.09585	0.00196252	0.00409964	hypothetical protein
Zm00001d018622	Chr7	4.37411	-2.64194	0.941856	-2.80504	0.005031	0.00983162	hypothetical protein
Zm00001d050667	Chr4	72.9584	-2.62228	1.16655	-2.2479	0.0245826	0.0419767	hypothetical protein
Zm00001d023675	Chr10	37.8886	-2.62019	0.306241	-8.55598	1.16871e-17	8.02898e-17	hypothetical protein
Zm00001d001989	Chr2	204.884	-2.61478	0.438215	-5.96689	2.41815e-09	9.8007e-09	hypothetical protein
Zm00001d028500	Chr1	35.0987	-2.60823	0.460643	-5.66215	1.49485e-08	5.68844e-08	hypothetical protein
Zm00001d053593	Chr4	8015.73	-2.54242	0.116668	-21.792	2.76407e-105	2.52926e-103	hypothetical protein
Zm00001d031286	Chr1	184.979	-2.5343	0.369541	-6.85797	6.98467e-12	3.42235e-11	hypothetical protein
Zm00001d015011	Chr5	5.56776	-2.52265	0.996426	-2.5317	0.011351	0.0208078	hypothetical protein
Zm00001d053314	Chr4	4.19243	-2.51606	1.07329	-2.34426	0.019065	0.033331	hypothetical protein
Zm00001d044863	Chr9	492.583	-2.50858	0.161958	-15.4891	4.11283e-54	1.23538e-52	hypothetical protein
Zm00001d026459	Chr10	56.9822	-2.50723	0.327231	-7.66197	1.83109e-14	1.04686e-13	hypothetical protein
Zm00001d046076	Chr9	9.61362	-2.49735	0.508101	-4.91508	8.87477e-07	2.8577e-06	hypothetical protein
Zm00001d015097	Chr5	172.604	-2.4938	0.546683	-4.56168	5.07452e-06	1.50013e-05	hypothetical protein
Zm00001d008722	Chr8	1.57012	-2.47804	1.13115	-2.19073	0.0284715	0.0480078	hypothetical protein
Zm00001d022062	Chr7	2885.17	-2.47324	0.275691	-8.97106	2.93685e-19	2.20164e-18	hypothetical protein
Zm00001d019674	Chr7	30.7867	-2.42425	0.442731	-5.47567	4.35862e-08	1.59304e-07	hypothetical protein
Zm00001d053221	Chr4	453.138	-2.42379	0.654434	-3.70364	0.000212529	0.000510046	hypothetical protein
Zm00001d013608	Chr5	5.77533	-2.40771	0.84483	-2.84994	0.00437275	0.00863077	hypothetical protein
Zm00001d021552	Chr7	179.941	-2.40381	0.178423	-13.4725	2.26963e-41	4.64711e-40	hypothetical protein
Zm00001d018284	Chr5	8.80509	-2.3983	0.558342	-4.29539	1.74385e-05	4.8107e-05	hypothetical protein
Zm00001d043568	Chr3	70.4936	-2.39686	0.197495	-12.1363	6.78334e-34	1.0563e-32	hypothetical protein
Zm00001d007473	Chr2	20.0308	-2.3874	0.483533	-4.9374	7.91696e-07	2.56043e-06	hypothetical protein
Zm00001d025566	Chr10	6.12145	-2.37064	0.978071	-2.42379	0.0153594	0.0274471	hypothetical protein
Zm00001d040003	Chr3	3.17169	-2.35742	1.02714	-2.29512	0.021726	0.0375321	hypothetical protein
Zm00001d036390	Chr6	251.623	-2.34384	0.210027	-11.1597	6.42087e-29	7.8555e-28	hypothetical protein
Zm00001d040171	Chr3	364.805	-2.32709	0.287439	-8.09592	5.68322e-16	3.54991e-15	hypothetical protein
Zm00001d020091	Chr7	3.02203	-2.29963	0.907622	-2.53369	0.0112869	0.0207053	hypothetical protein
Zm00001d046274	Chr9	105.798	-2.29612	0.264471	-8.68194	3.89084e-18	2.74415e-17	hypothetical protein
Zm00001d010704	Chr8	356.458	-2.2892	0.198247	-11.5472	7.62487e-31	1.02699e-29	hypothetical protein
Zm00001d031618	Chr1	63.5704	-2.27603	0.274771	-8.28334	1.19765e-16	7.76788e-16	hypothetical protein
Zm00001d003783	Chr2	28.0656	-2.27073	0.800115	-2.838	0.00453972	0.00893549	hypothetical protein
Zm00001d033643	Chr1	99.7554	-2.25754	0.262191	-8.61032	7.28574e-18	5.06011e-17	hypothetical protein
Zm00001d052264	Chr4	41.8766	-2.24951	0.409944	-5.48736	4.07974e-08	1.4945e-07	hypothetical protein
Zm00001d016238	Chr5	467.295	-2.2473	0.300667	-7.47438	7.75692e-14	4.30839e-13	hypothetical protein
Zm00001d007041	Chr2	88.577	-2.23584	0.235675	-9.48694	2.37923e-21	1.99792e-20	hypothetical protein
Zm00001d035456	Chr6	4568.05	-2.22127	0.160107	-13.8737	9.14612e-44	2.03879e-42	hypothetical protein
Zm00001d032009	Chr1	91.072	-2.146	0.317032	-6.76903	1.29649e-11	6.22372e-11	hypothetical protein
Zm00001d012902	Chr5	38.7622	-2.1415	0.738615	-2.89934	0.00373949	0.007463	hypothetical protein
Zm00001d045545	Chr9	9.75529	-2.13973	0.473783	-4.51627	6.29391e-06	1.83856e-05	hypothetical protein
Zm00001d043898	Chr3	17.5913	-2.11014	0.445944	-4.73185	2.22484e-06	6.85325e-06	hypothetical protein
Zm00001d049498	Chr4	3.29899	-2.10265	0.898861	-2.33923	0.0193234	0.0337527	hypothetical protein
Zm00001d034083	Chr1	16.8557	-2.0957	0.557011	-3.7624	0.000168291	0.00040992	hypothetical protein
Zm00001d031843	Chr1	18.0405	-2.08616	0.48486	-4.30259	1.6881e-05	4.6685e-05	hypothetical protein
Zm00001d013480	Chr5	15.462	-2.06936	0.949931	-2.17843	0.0293738	0.0494399	hypothetical protein
Zm00001d053046	Chr4	15.0193	-2.05587	0.867222	-2.37064	0.0177573	0.0312819	hypothetical protein
Zm00001d033355	Chr1	1337.37	-2.04834	0.18022	-11.3658	6.18816e-30	7.9603e-29	hypothetical protein
Zm00001d018833	Chr7	489.099	-2.03407	0.18051	-11.2684	1.8787e-29	2.36028e-28	hypothetical protein
Zm00001d051916	Chr4	2931.25	-2.02994	0.12454	-16.2994	9.95915e-60	3.5861e-58	hypothetical protein
Zm00001d011754	Chr8	184.526	2.02779	0.320685	6.3233	2.56031e-10	1.11727e-09	hypothetical protein
Zm00001d031032	Chr1	26.8622	2.03237	0.417996	4.86217	1.16107e-06	3.69445e-06	hypothetical protein
Zm00001d019679	Chr7	134.771	2.03286	0.282087	7.20649	5.74126e-13	3.01512e-12	hypothetical protein
Zm00001d040117	Chr3	316.915	2.04155	0.267951	7.61912	2.55409e-14	1.44829e-13	hypothetical protein
Zm00001d049999	Chr4	68.9065	2.12117	0.33018	6.42427	1.32507e-10	5.93258e-10	hypothetical protein
Zm00001d023354	Chr10	54.8219	2.14153	0.353685	6.05491	1.40498e-09	5.79491e-09	hypothetical protein
Zm00001d016064	Chr5	23.2333	2.14446	0.441036	4.86232	1.1602e-06	3.69233e-06	hypothetical protein
Zm00001d021109	Chr7	2.0507	2.15608	0.935335	2.30514	0.0211586	0.0366481	hypothetical protein
Zm00001d033411	Chr1	44.5636	2.16408	0.370155	5.84642	5.02274e-09	1.98937e-08	hypothetical protein
Zm00001d009672	Chr8	18.2033	2.18174	0.702652	3.105	0.00190278	0.00398092	hypothetical protein
Zm00001d007381	Chr2	229.228	2.18364	0.636705	3.42959	0.000604485	0.00136629	hypothetical protein
Zm00001d013800	Chr5	212.968	2.19273	0.180387	12.1557	5.34706e-34	8.37047e-33	hypothetical protein
Zm00001d030096	Chr1	54.7174	2.22194	0.957442	2.32071	0.0203026	0.0353206	hypothetical protein
Zm00001d002524	Chr2	117.973	2.22764	0.571377	3.89873	9.66987e-05	0.000243178	hypothetical protein
Zm00001d041669	Chr3	607.285	2.23368	0.288104	7.75304	8.9721e-15	5.22035e-14	hypothetical protein
Zm00001d032808	Chr1	1959.12	2.23731	0.254371	8.79547	1.42452e-18	1.03174e-17	hypothetical protein
Zm00001d032771	Chr1	21.2751	2.23851	0.54588	4.10075	4.11819e-05	0.00010874	hypothetical protein
Zm00001d005815	Chr2	28.2882	2.24397	0.415866	5.39589	6.8186e-08	2.44879e-07	hypothetical protein
Zm00001d039836	Chr3	12.3183	2.25257	0.970062	2.32209	0.0202282	0.0352015	hypothetical protein
Zm00001d036220	Chr6	123.595	2.27383	0.366882	6.19771	5.72902e-10	2.43655e-09	hypothetical protein
Zm00001d009606	Chr8	113.519	2.28817	0.424132	5.39496	6.85401e-08	2.45852e-07	hypothetical protein
Zm00001d015262	Chr5	5.05963	2.30322	0.73374	3.13901	0.00169519	0.00357698	hypothetical protein
Zm00001d030437	Chr1	33.6488	2.31464	0.370767	6.24284	4.29686e-10	1.84469e-09	hypothetical protein
Zm00001d028336	Chr1	97.6733	2.31839	0.247456	9.3689	7.329e-21	5.99283e-20	hypothetical protein
Zm00001d038448	Chr6	186.129	2.33678	0.225061	10.3829	2.96604e-25	3.03651e-24	hypothetical protein
Zm00001d035542	Chr6	583.096	2.35226	0.220928	10.6472	1.79683e-26	1.94259e-25	hypothetical protein
Zm00001d008456	Chr8	301.119	2.36044	0.483888	4.87807	1.07131e-06	3.41988e-06	hypothetical protein
Zm00001d036667	Chr6	44.8418	2.40664	0.961109	2.50403	0.0122789	0.022361	hypothetical protein
Zm00001d032221	Chr1	147.053	2.41894	0.253637	9.53701	1.47005e-21	1.24446e-20	hypothetical protein
Zm00001d014352	Chr5	11.5323	2.41999	0.623098	3.88381	0.000102832	0.000257327	hypothetical protein
Zm00001d021857	Chr7	4.78766	2.42277	0.755399	3.20727	0.00134001	0.00287119	hypothetical protein
Zm00001d017142	Chr5	9.82707	2.42307	0.862972	2.80782	0.00498774	0.00975244	hypothetical protein
Zm00001d006921	Chr2	13.8542	2.42392	0.510262	4.75033	2.03082e-06	6.28725e-06	hypothetical protein
Zm00001d019453	Chr7	404.374	2.44771	0.398872	6.13658	8.43193e-10	3.53862e-09	hypothetical protein
Zm00001d044549	Chr3	97.9353	2.46537	0.404689	6.09202	1.11497e-09	4.63534e-09	hypothetical protein
Zm00001d024250	Chr10	64.5871	2.47926	0.563142	4.40255	1.06986e-05	3.03439e-05	hypothetical protein
Zm00001d004131	Chr2	19.1864	2.489	0.726963	3.42384	0.000617426	0.00139412	hypothetical protein
Zm00001d017041	Chr5	104.838	2.4959	0.429477	5.81148	6.19215e-09	2.43193e-08	hypothetical protein
Zm00001d021740	Chr7	246.379	2.50117	0.221863	11.2735	1.77425e-29	2.23538e-28	hypothetical protein
Zm00001d033570	Chr1	43.6891	2.51627	0.321917	7.81651	5.43083e-15	3.20826e-14	hypothetical protein
Zm00001d009377	Chr8	28.7763	2.57754	0.697127	3.69738	0.000217835	0.000522005	hypothetical protein
Zm00001d040315	Chr3	18.2509	2.57805	0.505034	5.10471	3.313e-07	1.11768e-06	hypothetical protein
Zm00001d024553	Chr10	9.05067	2.64766	0.651193	4.06587	4.78543e-05	0.000125481	hypothetical protein
Zm00001d004088	Chr2	201.826	2.66185	0.172082	15.4685	5.66283e-54	1.69522e-52	hypothetical protein
Zm00001d019624	Chr7	881.252	2.6731	0.144384	18.5139	1.5954e-76	8.87824e-75	hypothetical protein
Zm00001d035079	Chr6	27.3374	2.70849	0.429789	6.30191	2.93993e-10	1.27853e-09	hypothetical protein
Zm00001d046044	Chr9	1637.85	2.71145	0.204015	13.2904	2.63089e-40	5.20084e-39	hypothetical protein
Zm00001d017629	Chr5	1190.31	2.71761	0.629019	4.3204	1.55744e-05	4.32535e-05	hypothetical protein
Zm00001d029658	Chr1	21.9919	2.71772	0.385163	7.05602	1.71339e-12	8.73272e-12	hypothetical protein
Zm00001d044383	Chr3	7.65429	2.7306	1.07124	2.549	0.0108031	0.0198979	hypothetical protein
Zm00001d030401	Chr1	31.203	2.75161	0.32239	8.53501	1.40137e-17	9.58289e-17	hypothetical protein
Zm00001d042751	Chr3	31.0802	2.75287	0.525495	5.23862	1.61779e-07	5.64004e-07	hypothetical protein
Zm00001d050505	Chr4	322.928	2.78388	0.772102	3.60559	0.000311445	0.000731998	hypothetical protein
Zm00001d011529	Chr8	231.891	2.80278	0.151018	18.5593	6.86287e-77	3.84321e-75	hypothetical protein
Zm00001d024458	Chr10	26.3665	2.80852	0.759956	3.69564	0.000219337	0.00052532	hypothetical protein
Zm00001d052881	Chr4	15.4998	2.81383	0.950329	2.9609	0.00306741	0.00620826	hypothetical protein
Zm00001d018345	Chr5	209.806	2.81725	0.67352	4.18287	2.87847e-05	7.75396e-05	hypothetical protein
Zm00001d011535	Chr8	33.444	2.86147	0.288164	9.92998	3.08323e-23	2.84922e-22	hypothetical protein
Zm00001d036056	Chr6	20.785	2.87808	0.960951	2.99503	0.00274416	0.00560322	hypothetical protein
Zm00001d024018	Chr10	623.959	2.8855	0.158211	18.2383	2.56155e-74	1.35335e-72	hypothetical protein
Zm00001d016080	Chr5	229.068	2.89128	0.557962	5.18186	2.19688e-07	7.55647e-07	hypothetical protein
Zm00001d043578	Chr3	70.6944	2.91261	0.481996	6.04282	1.51444e-09	6.229e-09	hypothetical protein
Zm00001d013678	Chr5	662.732	2.92495	0.211809	13.8094	2.23754e-43	4.9038e-42	hypothetical protein
Zm00001d024994	Chr10	218.108	2.92664	0.173718	16.8471	1.10225e-63	4.40702e-62	hypothetical protein
Zm00001d051944	Chr4	3.54308	2.97088	1.10938	2.67796	0.00740729	0.0140201	hypothetical protein
Zm00001d025576	Chr10	4.90156	2.98581	0.903969	3.303	0.000956556	0.00210002	hypothetical protein
Zm00001d012297	Chr8	310.244	2.99102	0.164974	18.1302	1.84093e-73	9.41792e-72	hypothetical protein
Zm00001d048883	Chr4	2.62757	3.00208	1.21589	2.46903	0.013548	0.0244863	hypothetical protein
Zm00001d029374	Chr1	105.663	3.0025	0.324438	9.25447	2.15288e-20	1.72075e-19	hypothetical protein
Zm00001d041331	Chr3	231.957	3.05232	0.42055	7.25791	3.93103e-13	2.08683e-12	hypothetical protein
Zm00001d012180	Chr8	59.2599	3.07064	0.362417	8.47269	2.39784e-17	1.62529e-16	hypothetical protein
Zm00001d047274	Chr9	11.1629	3.07777	0.887957	3.46613	0.000528005	0.00120369	hypothetical protein
Zm00001d031927	Chr1	1017.29	3.09013	0.265282	11.6485	2.33665e-31	3.20805e-30	hypothetical protein
Zm00001d036142	Chr6	5.31548	3.09971	0.90849	3.41193	0.000645038	0.00145185	hypothetical protein
Zm00001d028760	Chr1	3.51401	3.09972	0.899737	3.44514	0.000570773	0.00129586	hypothetical protein
Zm00001d045360	Chr9	4.22927	3.10261	1.04726	2.96259	0.00305062	0.00617781	hypothetical protein
Zm00001d045943	Chr9	35.2466	3.10804	0.828605	3.75093	0.000176182	0.000427966	hypothetical protein
Zm00001d011164	Chr8	5.32441	3.1164	0.667603	4.66803	3.04095e-06	9.21526e-06	hypothetical protein
Zm00001d005278	Chr2	76.4997	3.11855	0.82919	3.76095	0.000169266	0.000412126	hypothetical protein
Zm00001d038638	Chr6	107.225	3.13185	0.347321	9.01718	1.92998e-19	1.46665e-18	hypothetical protein
Zm00001d023949	Chr10	11.5985	3.13883	1.08431	2.89477	0.00379442	0.00756668	hypothetical protein
Zm00001d032809	Chr1	229.68	3.13973	0.322083	9.74818	1.87804e-22	1.66362e-21	hypothetical protein
Zm00001d025368	Chr10	5.17369	3.17264	1.18182	2.68453	0.0072631	0.0137618	hypothetical protein
Zm00001d039527	Chr3	10.9729	3.1825	1.07295	2.96612	0.00301586	0.00611369	hypothetical protein
Zm00001d037562	Chr6	59.1855	3.19085	0.30036	10.6234	2.31913e-26	2.4951e-25	hypothetical protein
Zm00001d046736	Chr9	3.27859	3.20757	1.30475	2.45839	0.0139562	0.0251549	hypothetical protein
Zm00001d030368	Chr1	102.561	3.21185	0.284013	11.3088	1.18677e-29	1.50805e-28	hypothetical protein
Zm00001d004168	Chr2	980.028	3.2344	0.217897	14.8437	7.64319e-50	2.01608e-48	hypothetical protein
Zm00001d038950	Chr6	31.4887	3.23559	0.812204	3.98371	6.78475e-05	0.000174328	hypothetical protein
Zm00001d005097	Chr2	137.054	3.24116	0.245093	13.2242	6.35944e-40	1.24331e-38	hypothetical protein
Zm00001d028627	Chr1	626.901	3.25304	0.159232	20.4295	9.13716e-93	6.7026e-91	hypothetical protein
Zm00001d048666	Chr4	9.74057	3.26271	1.39189	2.34409	0.0190738	0.0333423	hypothetical protein
Zm00001d023716	Chr10	113.214	3.27186	0.46697	7.00658	2.44212e-12	1.23511e-11	hypothetical protein
Zm00001d008904	Chr8	336.107	3.2907	0.217526	15.1278	1.06141e-51	2.96727e-50	hypothetical protein
Zm00001d039742	Chr3	14.3652	3.33439	1.06508	3.13065	0.00174418	0.00367553	hypothetical protein
Zm00001d026192	Chr10	1945.75	3.33463	0.0870286	38.3164	0	0	hypothetical protein
Zm00001d018570	Chr5	43.1778	3.37732	0.716352	4.71462	2.42166e-06	7.42476e-06	hypothetical protein
Zm00001d017843	Chr5	15.383	3.39392	0.695899	4.87703	1.07695e-06	3.43664e-06	hypothetical protein
Zm00001d010699	Chr8	5.94657	3.4117	1.08079	3.15669	0.00159572	0.00337954	hypothetical protein
Zm00001d030992	Chr1	81.7601	3.42032	0.773904	4.41957	9.88972e-06	2.81576e-05	hypothetical protein
Zm00001d010496	Chr8	85.3651	3.46206	0.370334	9.34848	8.89189e-21	7.2242e-20	hypothetical protein
Zm00001d036662	Chr6	8.58037	3.4888	0.996394	3.50143	0.00046277	0.00106248	hypothetical protein
Zm00001d000368	B73V4_ctg18	15.6589	3.50878	0.643221	5.45502	4.89678e-08	1.7846e-07	hypothetical protein
Zm00001d031408	Chr1	11.0805	3.53177	1.22552	2.88185	0.00395347	0.00785209	hypothetical protein
Zm00001d053902	Chr4	167.515	3.57014	0.391247	9.12502	7.17211e-20	5.58173e-19	hypothetical protein
Zm00001d014542	Chr5	29.1954	3.57768	0.454098	7.87865	3.30946e-15	1.98411e-14	hypothetical protein
Zm00001d013133	Chr5	159.176	3.585	0.550061	6.51746	7.15084e-11	3.2681e-10	hypothetical protein
Zm00001d044572	Chr3	9.14899	3.59829	0.883493	4.0728	4.6452e-05	0.000121895	hypothetical protein
Zm00001d009860	Chr8	7.48471	3.60313	0.677462	5.31856	1.04591e-07	3.70334e-07	hypothetical protein
Zm00001d016789	Chr5	9.45534	3.61941	0.979483	3.69522	0.000219694	0.000526105	hypothetical protein
Zm00001d019794	Chr7	38.2431	3.62211	0.425946	8.50368	1.83673e-17	1.2507e-16	hypothetical protein
Zm00001d042795	Chr3	950.97	3.67973	0.235529	15.6232	5.0576e-55	1.55333e-53	hypothetical protein
Zm00001d039826	Chr3	10.1888	3.69997	1.06276	3.48146	0.000498693	0.00114024	hypothetical protein
Zm00001d011303	Chr8	29.0726	3.70578	0.40747	9.09461	9.49234e-20	7.35843e-19	hypothetical protein
Zm00001d025090	Chr10	1.97014	3.79294	1.32353	2.86578	0.00415981	0.00823978	hypothetical protein
Zm00001d042029	Chr3	4.33795	3.80517	1.09089	3.48813	0.000486413	0.00111374	hypothetical protein
Zm00001d023477	Chr10	9.29872	3.84107	0.940239	4.0852	4.40383e-05	0.000115817	hypothetical protein
Zm00001d000414	B73V4_ctg151	227.964	3.88033	0.503611	7.70502	1.30827e-14	7.55022e-14	hypothetical protein
Zm00001d046429	Chr9	16.025	3.88348	0.770884	5.0377	4.71157e-07	1.56307e-06	hypothetical protein
Zm00001d040032	Chr3	75.5136	3.89242	0.341771	11.389	4.74427e-30	6.13404e-29	hypothetical protein
Zm00001d053844	Chr4	156.326	3.92431	0.384831	10.1975	2.03462e-24	1.98891e-23	hypothetical protein
Zm00001d018430	Chr5	313.422	3.93463	0.418238	9.40764	5.07404e-21	4.19146e-20	hypothetical protein
Zm00001d024454	Chr10	16.65	3.96017	0.987608	4.00986	6.07544e-05	0.000156966	hypothetical protein
Zm00001d000126	B73V4_ctg56	2208.83	3.96298	0.380607	10.4123	2.17983e-25	2.24196e-24	hypothetical protein
Zm00001d041817	Chr3	20.9423	3.96584	0.457047	8.6771	4.06002e-18	2.85892e-17	hypothetical protein
Zm00001d027254	Chr1	424.35	3.97746	0.264863	15.017	5.67826e-51	1.54839e-49	hypothetical protein
Zm00001d004343	Chr2	1024.3	3.99301	0.652124	6.12309	9.17772e-10	3.84343e-09	hypothetical protein
Zm00001d051656	Chr4	240.724	4.01438	0.297681	13.4855	1.90362e-41	3.92031e-40	hypothetical protein
Zm00001d011110	Chr8	10.5224	4.03124	0.74567	5.40621	6.4374e-08	2.3202e-07	hypothetical protein
Zm00001d006299	Chr2	4.37395	4.04022	1.79609	2.24946	0.0244835	0.0418236	hypothetical protein
Zm00001d034103	Chr1	168.534	4.11587	0.284171	14.4837	1.53497e-47	3.78983e-46	hypothetical protein
Zm00001d007444	Chr2	5.04512	4.12471	0.909274	4.53627	5.72584e-06	1.68147e-05	hypothetical protein
Zm00001d003332	Chr2	53.8097	4.13984	0.429399	9.64101	5.36583e-22	4.64202e-21	hypothetical protein
Zm00001d002683	Chr2	61.4017	4.15159	0.339394	12.2324	2.08731e-34	3.30248e-33	hypothetical protein
Zm00001d012995	Chr5	25.0284	4.16286	0.506761	8.21463	2.12811e-16	1.35991e-15	hypothetical protein
Zm00001d007957	Chr2	2.94556	4.27623	1.23618	3.45922	0.000541741	0.00123342	hypothetical protein
Zm00001d027794	Chr1	692.006	4.30603	0.690448	6.23658	4.47241e-10	1.91866e-09	hypothetical protein
Zm00001d017552	Chr5	2.27351	4.32214	1.43699	3.00777	0.00263172	0.00539161	hypothetical protein
Zm00001d007780	Chr2	12.2076	4.32617	0.746234	5.79734	6.73768e-09	2.63626e-08	hypothetical protein
Zm00001d045256	Chr9	5.01858	4.3314	1.12079	3.8646	0.000111273	0.000277042	hypothetical protein
Zm00001d012894	Chr5	39.845	4.4023	0.362838	12.133	7.06484e-34	1.09917e-32	hypothetical protein
Zm00001d033349	Chr1	36.2017	4.40231	0.680254	6.47156	9.69937e-11	4.38348e-10	hypothetical protein
Zm00001d032348	Chr1	1.92886	4.41374	1.84473	2.39263	0.0167283	0.0296545	hypothetical protein
Zm00001d042371	Chr3	871.375	4.4525	0.403957	11.0222	2.98647e-28	3.54858e-27	hypothetical protein
Zm00001d009054	Chr8	929.763	4.46286	0.809392	5.51384	3.51088e-08	1.29171e-07	hypothetical protein
Zm00001d030662	Chr1	6.72974	4.51622	0.838337	5.38712	7.15965e-08	2.56505e-07	hypothetical protein
Zm00001d021395	Chr7	107.596	4.52641	0.557269	8.12248	4.5675e-16	2.87119e-15	hypothetical protein
Zm00001d031202	Chr1	48.1079	4.53554	0.404387	11.2158	3.4101e-29	4.22148e-28	hypothetical protein
Zm00001d026297	Chr10	2.08627	4.5901	1.5553	2.95125	0.00316487	0.00638585	hypothetical protein
Zm00001d051016	Chr4	110.671	4.59334	0.489968	9.37478	6.93202e-21	5.68131e-20	hypothetical protein
Zm00001d035945	Chr6	22.495	4.60192	0.606927	7.58232	3.39419e-14	1.91586e-13	hypothetical protein
Zm00001d030530	Chr1	3.96314	4.60618	1.17693	3.91373	9.08814e-05	0.000229263	hypothetical protein
Zm00001d009148	Chr8	150.582	4.62205	0.767761	6.02016	1.7424e-09	7.14344e-09	hypothetical protein
Zm00001d045334	Chr9	57.0137	4.62332	0.51458	8.98465	2.59558e-19	1.95988e-18	hypothetical protein
Zm00001d004620	Chr2	174.433	4.67351	0.742329	6.29574	3.05944e-10	1.32725e-09	hypothetical protein
Zm00001d041333	Chr3	30.6148	4.67861	0.548107	8.53593	1.39027e-17	9.51065e-17	hypothetical protein
Zm00001d007324	Chr2	115.919	4.68005	0.438266	10.6785	1.28263e-26	1.40032e-25	hypothetical protein
Zm00001d053903	Chr4	9.61265	4.69202	1.42632	3.28959	0.00100333	0.00219674	hypothetical protein
Zm00001d043448	Chr3	8.13734	4.73704	0.975367	4.85667	1.19376e-06	3.79168e-06	hypothetical protein
Zm00001d019896	Chr7	96.3871	4.75075	0.408049	11.6426	2.50328e-31	3.43417e-30	hypothetical protein
Zm00001d021851	Chr7	444.015	4.75502	0.380862	12.4849	9.02718e-36	1.50895e-34	hypothetical protein
Zm00001d047546	Chr9	72.5398	4.76392	0.307453	15.4948	3.76075e-54	1.13346e-52	hypothetical protein
Zm00001d035460	Chr6	2.67046	4.77068	1.2738	3.74523	0.000180229	0.000437199	hypothetical protein
Zm00001d041161	Chr3	224.536	4.79001	0.248169	19.3014	5.23111e-83	3.34038e-81	hypothetical protein
Zm00001d035182	Chr6	8.58371	4.81185	0.873045	5.51158	3.55632e-08	1.30789e-07	hypothetical protein
Zm00001d017822	Chr5	13.7406	4.82521	0.882667	5.46663	4.5867e-08	1.67468e-07	hypothetical protein
Zm00001d019585	Chr7	7.02431	4.90416	0.964564	5.08433	3.68933e-07	1.23737e-06	hypothetical protein
Zm00001d005536	Chr2	383.015	4.9178	0.474918	10.355	3.96991e-25	4.02938e-24	hypothetical protein
Zm00001d028433	Chr1	2.86561	4.91897	0.979008	5.02445	5.04879e-07	1.66901e-06	hypothetical protein
Zm00001d019897	Chr7	514.706	4.97258	0.291764	17.0431	3.9299e-65	1.64537e-63	hypothetical protein
Zm00001d031920	Chr1	4.1962	4.97545	2.00891	2.4767	0.0132605	0.0240106	hypothetical protein
Zm00001d034098	Chr1	119.303	4.98061	0.956568	5.20675	1.92172e-07	6.65778e-07	hypothetical protein
Zm00001d050512	Chr4	1.60536	4.9883	1.87507	2.66033	0.00780647	0.0147285	hypothetical protein
Zm00001d014543	Chr5	4.24536	4.99394	1.26191	3.95746	7.57524e-05	0.000193204	hypothetical protein
Zm00001d008844	Chr8	18.9105	5.00958	0.977381	5.12551	2.96732e-07	1.00527e-06	hypothetical protein
Zm00001d019615	Chr7	3.50924	5.04729	1.36602	3.69488	0.000219993	0.000526607	hypothetical protein
Zm00001d026520	Chr10	84.7635	5.05007	0.955778	5.28373	1.26581e-07	4.45141e-07	hypothetical protein
Zm00001d018002	Chr5	41.1838	5.06146	0.837619	6.04267	1.51584e-09	6.23333e-09	hypothetical protein
Zm00001d019762	Chr7	4.35735	5.06917	1.11003	4.56669	4.9548e-06	1.46694e-05	hypothetical protein
Zm00001d041202	Chr3	46.165	5.07105	0.446626	11.3541	7.07505e-30	9.07487e-29	hypothetical protein
Zm00001d019502	Chr7	3.68995	5.10653	1.08589	4.70263	2.56828e-06	7.84853e-06	hypothetical protein
Zm00001d036783	Chr6	7.28182	5.10653	1.43219	3.56553	0.00036312	0.0008465	hypothetical protein
Zm00001d035912	Chr6	40.9862	5.12009	0.31377	16.318	7.35507e-60	2.65921e-58	hypothetical protein
Zm00001d052878	Chr4	166.64	5.1719	0.699056	7.3984	1.37832e-13	7.54483e-13	hypothetical protein
Zm00001d009629	Chr8	6.8725	5.17683	0.995261	5.20148	1.97704e-07	6.83475e-07	hypothetical protein
Zm00001d038285	Chr6	35.7086	5.17813	0.763022	6.78634	1.15013e-11	5.54512e-11	hypothetical protein
Zm00001d012316	Chr8	13.9025	5.20804	0.840468	6.19659	5.76987e-10	2.45333e-09	hypothetical protein
Zm00001d006660	Chr2	2.93373	5.24427	1.20275	4.36024	1.29917e-05	3.64837e-05	hypothetical protein
Zm00001d009958	Chr8	18.3357	5.24735	0.853249	6.14985	7.75573e-10	3.2672e-09	hypothetical protein
Zm00001d049017	Chr4	3.42888	5.32253	1.16988	4.54962	5.3742e-06	1.58529e-05	hypothetical protein
Zm00001d011057	Chr8	4.0273	5.3251	1.234	4.31533	1.59361e-05	4.42029e-05	hypothetical protein
Zm00001d049793	Chr4	165.147	5.36641	0.840627	6.38381	1.7273e-10	7.65811e-10	hypothetical protein
Zm00001d017933	Chr5	3.62165	5.40736	1.35264	3.99763	6.39801e-05	0.000164964	hypothetical protein
Zm00001d049792	Chr4	152.442	5.42932	0.772455	7.02866	2.08533e-12	1.05859e-11	hypothetical protein
Zm00001d008539	Chr8	4.5127	5.50939	0.860068	6.40576	1.49624e-10	6.67537e-10	hypothetical protein
Zm00001d019680	Chr7	17.3861	5.52088	0.902518	6.1172	9.52353e-10	3.98167e-09	hypothetical protein
Zm00001d040550	Chr3	165.814	5.55738	0.275966	20.1379	3.43605e-90	2.44967e-88	hypothetical protein
Zm00001d024505	Chr10	61.4848	5.56018	0.639495	8.69464	3.47941e-18	2.46376e-17	hypothetical protein
Zm00001d016178	Chr5	7.57425	5.5628	0.997676	5.57575	2.46461e-08	9.20895e-08	hypothetical protein
Zm00001d008998	Chr8	7.07906	5.57136	1.27294	4.37677	1.20454e-05	3.39411e-05	hypothetical protein
Zm00001d031344	Chr1	415.346	5.65096	0.748148	7.55327	4.24466e-14	2.38453e-13	hypothetical protein
Zm00001d036876	Chr6	5.0844	5.67821	1.54241	3.68138	0.000231973	0.00055379	hypothetical protein
Zm00001d010184	Chr8	15.6122	5.72727	1.02132	5.6077	2.05031e-08	7.71944e-08	hypothetical protein
Zm00001d005952	Chr2	185.317	5.77339	0.765299	7.54397	4.55859e-14	2.55442e-13	hypothetical protein
Zm00001d005880	Chr2	4.26047	5.79457	1.05308	5.50251	3.74412e-08	1.37468e-07	hypothetical protein
Zm00001d052677	Chr4	85.1442	5.8383	0.372022	15.6934	1.67715e-55	5.19593e-54	hypothetical protein
Zm00001d050062	Chr4	221.983	5.90761	0.960934	6.14778	7.85739e-10	3.30767e-09	hypothetical protein
Zm00001d014508	Chr5	81.4934	5.9329	0.685199	8.65865	4.77394e-18	3.34439e-17	hypothetical protein
Zm00001d021905	Chr7	420.652	5.96145	0.275402	21.6464	6.57826e-104	5.75257e-102	hypothetical protein
Zm00001d024083	Chr10	3778.88	5.99166	0.164215	36.4866	1.80868e-291	1.10716e-288	hypothetical protein
Zm00001d015944	Chr5	133.149	6.0433	0.333434	18.1244	2.0438e-73	1.04257e-71	hypothetical protein
Zm00001d031733	Chr1	7.04316	6.05771	1.18513	5.11145	3.19699e-07	1.0806e-06	hypothetical protein
Zm00001d044590	Chr3	57.4592	6.13273	0.603414	10.1634	2.8887e-24	2.80883e-23	hypothetical protein
Zm00001d012580	Chr8	5.90158	6.15366	0.975533	6.308	2.8267e-10	1.23019e-09	hypothetical protein
Zm00001d012563	Chr8	51.9895	6.1842	0.469978	13.1585	1.5214e-39	2.92293e-38	hypothetical protein
Zm00001d037173	Chr6	68.1528	6.18815	0.618033	10.0127	1.34105e-23	1.26026e-22	hypothetical protein
Zm00001d026404	Chr10	81.2756	6.22073	0.510248	12.1916	3.44713e-34	5.41829e-33	hypothetical protein
Zm00001d047065	Chr9	45.8887	6.24045	0.764877	8.15876	3.38468e-16	2.14283e-15	hypothetical protein
Zm00001d045835	Chr9	15.6086	6.24391	0.920162	6.78566	1.15554e-11	5.56969e-11	hypothetical protein
Zm00001d021643	Chr7	3.98458	6.41672	1.97612	3.24713	0.00116576	0.00252497	hypothetical protein
Zm00001d006632	Chr2	9.45481	6.43368	0.923228	6.96868	3.19932e-12	1.60799e-11	hypothetical protein
Zm00001d006010	Chr2	1653.78	6.44624	0.589962	10.9265	8.60723e-28	9.98664e-27	hypothetical protein
Zm00001d013872	Chr5	1172.69	6.46424	0.406362	15.9076	5.61371e-57	1.84205e-55	hypothetical protein
Zm00001d026374	Chr10	1616.37	6.47269	0.146476	44.1896	0	0	hypothetical protein
Zm00001d000209	B73V4_ctg129	7.78894	6.51221	0.979802	6.64646	3.00226e-11	1.41032e-10	hypothetical protein
Zm00001d030724	Chr1	17.6346	6.52375	1.02893	6.34035	2.2925e-10	1.00386e-09	hypothetical protein
Zm00001d029805	Chr1	3.47639	6.54097	1.58459	4.12786	3.66162e-05	9.72487e-05	hypothetical protein
Zm00001d046050	Chr9	4.92428	6.54645	1.09128	5.99887	1.98699e-09	8.10875e-09	hypothetical protein
Zm00001d040893	Chr3	159.127	6.56015	0.577006	11.3693	5.94684e-30	7.65543e-29	hypothetical protein
Zm00001d018003	Chr5	16.158	6.57362	1.26958	5.17781	2.24507e-07	7.7073e-07	hypothetical protein
Zm00001d023928	Chr10	10.8406	6.57973	0.891932	7.37694	1.61971e-13	8.82541e-13	hypothetical protein
Zm00001d016455	Chr5	4.18293	6.61872	0.954783	6.93217	4.14434e-12	2.06716e-11	hypothetical protein
Zm00001d021215	Chr7	118.122	6.66149	0.409581	16.2641	1.77311e-59	6.33325e-58	hypothetical protein
Zm00001d050621	Chr4	10.5646	6.77094	3.11121	2.17631	0.0295324	0.0496834	hypothetical protein
Zm00001d040985	Chr3	301.116	6.8225	0.763326	8.93786	3.96794e-19	2.95837e-18	hypothetical protein
Zm00001d004053	Chr2	156.565	6.86054	0.52131	13.1602	1.48711e-39	2.86325e-38	hypothetical protein
Zm00001d053000	Chr4	5.98277	6.91991	1.0697	6.469	9.86566e-11	4.45297e-10	hypothetical protein
Zm00001d048652	Chr4	112.798	6.9496	0.430426	16.1459	1.21447e-58	4.23561e-57	hypothetical protein
Zm00001d043105	Chr3	42.6238	6.99348	0.917865	7.61929	2.55077e-14	1.44715e-13	hypothetical protein
Zm00001d042818	Chr3	7.72333	7.01111	1.07225	6.53867	6.20672e-11	2.84634e-10	hypothetical protein
Zm00001d034242	Chr1	229.36	7.02299	0.733655	9.57262	1.04232e-21	8.88299e-21	hypothetical protein
Zm00001d003075	Chr2	190.824	7.02647	0.297885	23.5878	5.13932e-123	5.96295e-121	hypothetical protein
Zm00001d052657	Chr4	159.746	7.04019	0.69903	10.0714	7.39328e-24	7.02223e-23	hypothetical protein
Zm00001d015498	Chr5	256.586	7.10034	0.57466	12.3557	4.53654e-35	7.38154e-34	hypothetical protein
Zm00001d019253	Chr7	645.604	7.28684	0.240255	30.3296	4.67478e-202	1.33849e-199	hypothetical protein
Zm00001d040266	Chr3	155.358	7.3068	0.391048	18.6852	6.53396e-78	3.7782e-76	hypothetical protein
Zm00001d039095	Chr6	1178.23	7.34757	0.243991	30.1141	3.16376e-199	8.25927e-197	hypothetical protein
Zm00001d012360	Chr8	19.5521	7.34967	0.752018	9.77327	1.46645e-22	1.30685e-21	hypothetical protein
Zm00001d036212	Chr6	27.5324	7.35712	0.844904	8.70764	3.10278e-18	2.20146e-17	hypothetical protein
Zm00001d018746	Chr7	575.845	7.38452	0.320851	23.0154	3.26614e-117	3.47189e-115	hypothetical protein
Zm00001d024061	Chr10	24.6748	7.41343	0.877399	8.44933	2.92981e-17	1.97307e-16	hypothetical protein
Zm00001d006424	Chr2	26.8279	7.53489	0.783668	9.6149	6.91733e-22	5.9581e-21	hypothetical protein
Zm00001d012570	Chr8	26.4019	7.62735	0.85557	8.91493	4.88119e-19	3.61648e-18	hypothetical protein
Zm00001d026098	Chr10	32.0602	7.78667	1.69967	4.58128	4.62133e-06	1.37279e-05	hypothetical protein
Zm00001d035376	Chr6	73.0929	7.80564	0.607062	12.858	7.7509e-38	1.40689e-36	hypothetical protein
Zm00001d013026	Chr5	911.789	7.81392	0.266097	29.3649	1.54021e-189	3.50536e-187	hypothetical protein
Zm00001d014475	Chr5	40.9285	7.8283	0.746373	10.4885	9.76117e-26	1.01639e-24	hypothetical protein
Zm00001d047621	Chr9	21.474	7.83589	0.777717	10.0755	7.08927e-24	6.74792e-23	hypothetical protein
Zm00001d026464	Chr10	16.0353	7.8615	0.799499	9.83304	8.11334e-23	7.32594e-22	hypothetical protein
Zm00001d012637	Chr8	12.8066	7.87425	0.823894	9.55735	1.20811e-21	1.02663e-20	hypothetical protein
Zm00001d013215	Chr5	12.494	7.93628	1.19444	6.64438	3.045e-11	1.42926e-10	hypothetical protein
Zm00001d035688	Chr6	17.3253	7.9877	0.760064	10.5092	7.83198e-26	8.19288e-25	hypothetical protein
Zm00001d046181	Chr9	12.5807	7.99261	0.946041	8.44848	2.95112e-17	1.98666e-16	hypothetical protein
Zm00001d004116	Chr2	15.6159	7.99273	0.955388	8.36596	5.96297e-17	3.94538e-16	hypothetical protein
Zm00001d029713	Chr1	8.7085	7.99384	1.16325	6.87196	6.33252e-12	3.11312e-11	hypothetical protein
Zm00001d040563	Chr3	193.538	7.99702	0.774372	10.3271	5.31397e-25	5.34771e-24	hypothetical protein
Zm00001d027823	Chr1	17.8923	8.02553	0.773648	10.3736	3.26896e-25	3.34085e-24	hypothetical protein
Zm00001d017506	Chr5	137.136	8.07115	0.577654	13.9723	2.30121e-44	5.25079e-43	hypothetical protein
Zm00001d051655	Chr4	103.599	8.11229	0.679946	11.9308	8.17925e-33	1.20797e-31	hypothetical protein
Zm00001d010648	Chr8	41.4691	8.22885	0.955186	8.61491	6.99937e-18	4.86693e-17	hypothetical protein
Zm00001d053309	Chr4	40.7495	8.24166	0.770099	10.7021	9.95189e-27	1.09458e-25	hypothetical protein
Zm00001d043142	Chr3	22.1854	8.38005	0.77132	10.8646	1.70051e-27	1.9501e-26	hypothetical protein
Zm00001d037407	Chr6	21.1713	8.43005	0.800834	10.5266	6.51531e-26	6.84783e-25	hypothetical protein
Zm00001d023364	Chr10	20.7435	8.43532	0.756296	11.1535	6.88793e-29	8.40953e-28	hypothetical protein
Zm00001d052603	Chr4	34.487	8.48089	0.745846	11.3708	5.84244e-30	7.53195e-29	hypothetical protein
Zm00001d029114	Chr1	97.063	8.6284	0.49478	17.4389	4.18249e-68	1.88445e-66	hypothetical protein
Zm00001d034171	Chr1	94.7934	8.64865	1.05473	8.19985	2.40689e-16	1.53364e-15	hypothetical protein
Zm00001d006869	Chr2	111.312	8.65772	0.645092	13.4209	4.56021e-41	9.2412e-40	hypothetical protein
Zm00001d038303	Chr6	35.0101	8.74991	0.823695	10.6228	2.33537e-26	2.51105e-25	hypothetical protein
Zm00001d034926	Chr1	43.0795	8.79635	0.805889	10.9151	9.76349e-28	1.12913e-26	hypothetical protein
Zm00001d015634	Chr5	36.3188	8.80508	1.00188	8.78855	1.51497e-18	1.09636e-17	hypothetical protein
Zm00001d031626	Chr1	146.244	8.86046	0.791663	11.1922	4.45165e-29	5.48028e-28	hypothetical protein
Zm00001d020054	Chr7	44.7623	8.9535	0.758288	11.8075	3.56958e-32	5.14344e-31	hypothetical protein
Zm00001d009323	Chr8	81.276	9.07137	0.752747	12.051	1.91556e-33	2.91388e-32	hypothetical protein
Zm00001d020616	Chr7	44.1361	9.08494	0.752024	12.0806	1.33661e-33	2.04724e-32	hypothetical protein
Zm00001d030370	Chr1	169.052	9.09884	0.732491	12.4218	1.99092e-35	3.2877e-34	hypothetical protein
Zm00001d008372	Chr8	25.8519	9.23464	0.825183	11.191	4.51234e-29	5.55115e-28	hypothetical protein
Zm00001d028001	Chr1	76.7639	9.43449	0.74214	12.7126	5.03628e-37	8.86944e-36	hypothetical protein
Zm00001d015552	Chr5	23.9967	9.47104	1.96984	4.80802	1.5243e-06	4.78588e-06	hypothetical protein
Zm00001d027788	Chr1	1994.93	9.5086	0.348948	27.2493	1.69186e-163	2.9445e-161	hypothetical protein
Zm00001d019590	Chr7	54.017	9.51152	0.764023	12.4493	1.41145e-35	2.35268e-34	hypothetical protein
Zm00001d002318	Chr2	251.296	9.71344	0.780755	12.4411	1.56379e-35	2.59685e-34	hypothetical protein
Zm00001d036288	Chr6	58.5059	9.9249	0.753499	13.1717	1.27618e-39	2.46515e-38	hypothetical protein
Zm00001d000319	B73V4_ctg188	202.999	9.93934	0.5093	19.5157	8.07977e-85	5.3123e-83	hypothetical protein
Zm00001d012403	Chr8	1012.2	10.119	0.466777	21.6784	3.27873e-104	2.92483e-102	hypothetical protein
Zm00001d051744	Chr4	41.998	10.1294	0.918465	11.0286	2.78082e-28	3.31309e-27	hypothetical protein
Zm00001d045834	Chr9	49.7261	10.3021	0.780247	13.2036	8.3647e-40	1.62818e-38	hypothetical protein
Zm00001d013503	Chr5	200.438	10.3332	0.767582	13.462	2.619e-41	5.35628e-40	hypothetical protein
Zm00001d000208	B73V4_ctg129	60.0569	10.5299	0.868471	12.1246	7.82102e-34	1.21045e-32	hypothetical protein
Zm00001d020140	Chr7	1737.89	10.7921	0.374225	28.8386	7.03521e-183	1.54184e-180	hypothetical protein
Zm00001d011207	Chr8	220.705	10.899	0.772726	14.1046	3.55596e-45	8.27333e-44	hypothetical protein
Zm00001d002777	Chr2	84.5572	11.0095	0.75359	14.6094	2.4484e-48	6.18265e-47	hypothetical protein
Zm00001d002049	Chr2	363.134	11.3659	0.732565	15.5153	2.73567e-54	8.25912e-53	hypothetical protein
Zm00001d010653	Chr8	176.674	11.6729	0.763791	15.2829	9.94078e-53	2.86475e-51	hypothetical protein
Zm00001d011976	Chr8	123.445	11.9545	0.781103	15.3047	7.1128e-53	2.05981e-51	hypothetical protein
Zm00001d047550	Chr9	23.2529	36.9554	5.12083	7.21668	5.32722e-13	2.8062e-12	hypothetical protein
Zm00001d040153	Chr3	959.961	-6.16267	0.170272	-36.1932	7.79496e-287	4.46375e-284	importin alpha isoform
Zm00001d008842	Chr8	63.4813	3.29798	0.80883	4.07747	4.55279e-05	0.00011954	indeterminate(ID)-domain
Zm00001d008201	Chr8	695.27	2.68333	0.175132	15.3218	5.47076e-53	1.58948e-51	indole-3-acetic acid inducible
Zm00001d024008	Chr10	73.1953	3.90291	0.375648	10.3898	2.75895e-25	2.82776e-24	indoleacetic acid-induced protein
Zm00001d018149	Chr5	1712.73	3.40092	0.138932	24.4789	2.47593e-132	3.11722e-130	inhibitor/interactor with cyclin-dependent kinase
Zm00001d005741	Chr2	1495.15	-2.13273	0.429904	-4.96094	7.01525e-07	2.28294e-06	inorganic carbon transport protein-related
Zm00001d041315	Chr3	7.13646	-2.55837	1.00132	-2.55501	0.0106184	0.0195822	Inorganic H pyrophosphatase family protein
Zm00001d037492	Chr6	264.882	2.75103	0.287528	9.56789	1.09112e-21	9.28993e-21	Inorganic H pyrophosphatase family protein
Zm00001d014054	Chr5	5.3646	5.19594	1.19167	4.36022	1.29929e-05	3.64837e-05	inositol polyphosphate kinase 2 beta
Zm00001d019537	Chr7	6.65905	4.3187	1.00561	4.29459	1.75017e-05	4.82587e-05	inositol transporter
Zm00001d045280	Chr9	22.9653	-8.95959	0.847503	-10.5718	4.02903e-26	4.28027e-25	Inositol-tetrakisphosphate 1-kinase
Zm00001d051210	Chr4	87.8771	-5.94855	0.6227	-9.55283	1.26206e-21	1.07145e-20	Insulinase (Peptidase family M16) protein
Zm00001d047339	Chr9	32.1072	-7.67801	0.80904	-9.49027	2.3044e-21	1.936e-20	Integrase-type DNA-binding superfamily protein
Zm00001d036889	Chr6	3.17139	-5.83697	1.26946	-4.59801	4.26552e-06	1.27135e-05	Integrase-type DNA-binding superfamily protein
Zm00001d026182	Chr10	2.83101	-3.60701	1.08074	-3.33753	0.000845279	0.00187006	Integrase-type DNA-binding superfamily protein
Zm00001d027928	Chr1	9.37166	2.23538	0.838916	2.6646	0.00770794	0.0145581	Integrase-type DNA-binding superfamily protein
Zm00001d012767	Chr8	9.26078	-6.82783	0.871264	-7.8367	4.62557e-15	2.74809e-14	IQ-domain
Zm00001d008819	Chr8	4.45485	3.857	1.03366	3.73139	0.000190423	0.000460105	IQ-domain
Zm00001d006025	Chr2	4.11251	-4.09763	1.16783	-3.50875	0.000450219	0.00103487	IRK-interacting protein
Zm00001d005949	Chr2	23.8242	-2.82963	0.356424	-7.93895	2.03892e-15	1.23786e-14	isoamylase
Zm00001d049577	Chr4	97.1313	2.98488	0.633989	4.70809	2.50046e-06	7.65313e-06	isoamylase
Zm00001d005948	Chr2	42.7825	3.02973	0.33747	8.97777	2.76307e-19	2.07927e-18	isoamylase
Zm00001d052844	Chr4	7.34909	6.27541	0.880225	7.12932	1.00865e-12	5.21114e-12	isoamylase
Zm00001d028735	Chr1	23.6698	-5.6436	0.534666	-10.5554	4.79646e-26	5.08036e-25	isocitrate dehydrogenase V
Zm00001d034584	Chr1	9.47524	-2.21424	0.588937	-3.75972	0.000170101	0.000413931	isopentenyltransferase
Zm00001d033978	Chr1	6.43337	-4.12896	1.09388	-3.77459	0.000160271	0.000391245	isopropylmalate dehydrogenase
Zm00001d013855	Chr5	62.0548	-4.94183	0.559835	-8.8273	1.07237e-18	7.80835e-18	jasmonate-zim-domain protein
Zm00001d044708	Chr3	75.6808	5.48001	0.805872	6.8001	1.04546e-11	5.05835e-11	jasmonate-zim-domain protein
Zm00001d009671	Chr8	18.2195	5.26936	0.809461	6.50971	7.52959e-11	3.43436e-10	K+ uptake transporter
Zm00001d022088	Chr7	52.0777	-5.09231	0.55502	-9.17501	4.51543e-20	3.54838e-19	K-box region and MADS-box transcription factor family protein
Zm00001d031399	Chr1	4.24118	-3.87866	1.26003	-3.07822	0.00208241	0.00433171	K-box region and MADS-box transcription factor family protein
Zm00001d037737	Chr6	12.7046	-3.37335	1.07237	-3.1457	0.0016569	0.00349992	K-box region and MADS-box transcription factor family protein
Zm00001d018142	Chr5	2466.17	3.89406	0.376446	10.3443	4.44341e-25	4.49456e-24	K-box region and MADS-box transcription factor family protein
Zm00001d043628	Chr3	623.992	-9.83413	0.548897	-17.9162	8.8195e-72	4.26604e-70	ketol-acid reductoisomerase
Zm00001d034471	Chr1	12.9296	-7.39073	0.866003	-8.53431	1.40999e-17	9.63812e-17	ketol-acid reductoisomerase
Zm00001d039712	Chr3	228.337	-3.28745	0.18811	-17.4762	2.1748e-68	9.92467e-67	Kinase interacting (KIP1-like) family protein
Zm00001d035548	Chr6	4.64882	-3.17115	1.00892	-3.1431	0.00167168	0.00352946	Kinase interacting (KIP1-like) family protein
Zm00001d042955	Chr3	846.78	2.03482	0.249834	8.14469	3.80241e-16	2.39874e-15	kinase interacting family protein
Zm00001d035703	Chr6	101.648	-9.47007	0.789341	-11.9974	3.6645e-33	5.50823e-32	Kinase-related protein of unknown function (DUF1296)
Zm00001d017358	Chr5	22.8498	-7.14759	0.832573	-8.58494	9.08819e-18	6.26782e-17	Kinase-related protein of unknown function (DUF1296)
Zm00001d045759	Chr9	348.979	-8.0796	0.348302	-23.1971	4.87166e-119	5.4051e-117	kinesin-like calmodulin-binding protein (ZWICHEL)
Zm00001d001928	Chr2	184.135	-3.8191	0.316794	-12.0555	1.81518e-33	2.76593e-32	kinesin-like calmodulin-binding protein (ZWICHEL)
Zm00001d026548	Chr10	374.751	2.20714	0.200248	11.022	2.99354e-28	3.55461e-27	kinesin-like calmodulin-binding protein (ZWICHEL)
Zm00001d040611	Chr3	633.376	5.97912	0.310266	19.2709	9.42138e-83	5.97316e-81	KNOTTED1-like homeobox gene
Zm00001d048471	Chr9	165.423	-3.64764	0.328408	-11.107	1.15941e-28	1.40013e-27	KNOTTED-like homeobox of Arabidopsis thaliana
Zm00001d014030	Chr5	2892.57	9.28992	0.367006	25.3127	2.31245e-141	3.23233e-139	Lactate/malate dehydrogenase family protein
Zm00001d037637	Chr6	17.3757	2.16553	0.612983	3.53277	0.000411224	0.000950435	Lactoylglutathione lyase / glyoxalase I family protein
Zm00001d013798	Chr5	71.3886	-8.83132	1.09019	-8.10073	5.46296e-16	3.41835e-15	lanosterol synthase
Zm00001d006524	Chr2	3.69372	-3.99831	1.12191	-3.56385	0.000365453	0.000851319	Late embryogenesis abundant (LEA) hydroxyproline-rich glycoprotein family
Zm00001d019303	Chr7	2.49568	-2.43546	1.03371	-2.35604	0.0184712	0.0324044	Late embryogenesis abundant (LEA) hydroxyproline-rich glycoprotein family
Zm00001d019304	Chr7	12.6842	-2.30476	0.676586	-3.40645	0.000658139	0.00147927	Late embryogenesis abundant (LEA) hydroxyproline-rich glycoprotein family
Zm00001d026664	Chr10	157.352	2.17675	0.196831	11.059	1.98383e-28	2.37471e-27	Late embryogenesis abundant (LEA) hydroxyproline-rich glycoprotein family
Zm00001d031944	Chr1	36.9807	3.48926	0.382081	9.13226	6.70856e-20	5.23014e-19	Late embryogenesis abundant (LEA) hydroxyproline-rich glycoprotein family
Zm00001d025434	Chr10	16.1228	3.41273	1.01162	3.37352	0.000742139	0.00165487	late embryogenesis abundant domain-containing protein / LEA domain-containing protein
Zm00001d011550	Chr8	38.8082	-8.24397	0.832283	-9.90524	3.9502e-23	3.6165e-22	lectin protein kinase family protein
Zm00001d045207	Chr9	11.1895	-2.41879	0.669977	-3.61026	0.000305891	0.000719705	lectin protein kinase family protein
Zm00001d021244	Chr7	232.518	8.15445	0.550545	14.8116	1.23254e-49	3.22238e-48	LEM3 (ligand-effect modulator 3) family protein / CDC50 family protein
Zm00001d014555	Chr5	107.882	-8.80609	0.791811	-11.1215	9.86454e-29	1.19696e-27	Leucine-rich receptor-like protein kinase family protein
Zm00001d018752	Chr7	27.4216	-4.39403	0.408962	-10.7443	6.30105e-27	7.00854e-26	Leucine-rich receptor-like protein kinase family protein
Zm00001d028317	Chr1	295.849	-3.54003	0.241959	-14.6307	1.78904e-48	4.53702e-47	Leucine-rich receptor-like protein kinase family protein
[truncated: 1,598 more rows]

## Sheet: CML536 vs. CKL05004 DEGs
Gene_ID	Chromosome	baseMean	log2FoldChange	lfcSE	stat	pvalue	padj	Protein Name
Zm00001d047285	Chr9	121.337	11.0023	0.798709	13.7751	3.5978e-43	7.12181e-42	20S proteasome beta subunit G1
Zm00001d041657	Chr3	30.6036	-7.55814	1.08564	-6.9619	3.35724e-12	1.57171e-11	23 kDa jasmonate-induced protein
Zm00001d041662	Chr3	184.766	-8.29471	0.793579	-10.4523	1.4304e-25	1.39472e-24	23 kDa jasmonate-induced protein
Zm00001d041656	Chr3	1614.88	-10.8281	0.603823	-17.9327	6.55719e-72	2.90952e-70	23 kDa jasmonate-induced protein
Zm00001d041663	Chr3	5538.3	-11.1057	0.522136	-21.2698	2.16383e-100	1.62126e-98	23 kDa jasmonate-induced protein
Zm00001d048502	Chr9	148.171	4.81708	0.622552	7.73763	1.01285e-14	5.54745e-14	26S proteasome, regulatory subunit Rpn7;Proteasome component (PCI) domain
Zm00001d027567	Chr1	828.14	8.70308	0.428484	20.3113	1.02069e-91	6.73224e-90	2Fe-2S ferredoxin-like superfamily protein
Zm00001d007682	Chr2	395.321	8.59367	0.302338	28.424	1.02132e-177	2.6435e-175	2-oxoglutarate (2OG) and Fe(II)-dependent oxygenase superfamily protein
Zm00001d045145	Chr9	6802.46	5.81078	0.375811	15.462	6.26722e-54	1.74939e-52	2-oxoglutarate (2OG) and Fe(II)-dependent oxygenase superfamily protein
Zm00001d007718	Chr2	7.08415	5.24459	1.50374	3.4877	0.000487194	0.00104913	2-oxoglutarate (2OG) and Fe(II)-dependent oxygenase superfamily protein
Zm00001d048634	Chr4	5930.04	2.79711	0.263385	10.6198	2.40997e-26	2.42602e-25	2-oxoglutarate (2OG) and Fe(II)-dependent oxygenase superfamily protein
Zm00001d035994	Chr6	23.381	2.43576	0.696731	3.49598	0.000472323	0.00101852	2-oxoglutarate (2OG) and Fe(II)-dependent oxygenase superfamily protein
Zm00001d012819	Chr5	70.0218	2.32767	0.495066	4.70174	2.57956e-06	7.35178e-06	2-oxoglutarate (2OG) and Fe(II)-dependent oxygenase superfamily protein
Zm00001d003311	Chr2	775.677	2.10159	0.401521	5.23406	1.65824e-07	5.34384e-07	2-oxoglutarate (2OG) and Fe(II)-dependent oxygenase superfamily protein
Zm00001d024258	Chr10	544.861	2.02782	0.146546	13.8374	1.51603e-43	3.04328e-42	2-oxoglutarate (2OG) and Fe(II)-dependent oxygenase superfamily protein
Zm00001d023933	Chr10	5.02653	-4.82377	1.0505	-4.59186	4.39311e-06	1.22128e-05	2-oxoglutarate (2OG) and Fe(II)-dependent oxygenase superfamily protein
Zm00001d032223	Chr1	10.9654	-6.93467	0.882532	-7.8577	3.91236e-15	2.19563e-14	2-oxoglutarate (2OG) and Fe(II)-dependent oxygenase superfamily protein
Zm00001d023552	Chr10	364.487	-3.7461	0.19404	-19.3058	4.79774e-83	2.75959e-81	2-oxoglutarate dehydrogenase, E1 component
Zm00001d047261	Chr9	1.61316	-4.55915	1.47562	-3.08965	0.00200393	0.00392447	3beta-hydroxysteroid-dehydrogenase/decarboxylase isoform
Zm00001d028241	Chr1	1748.62	-2.14651	0.231507	-9.2719	1.82853e-20	1.39139e-19	3-ketoacyl-CoA synthase
Zm00001d002600	Chr2	177.311	6.25838	0.532335	11.7565	6.54197e-32	8.36299e-31	3-oxo-5-alpha-steroid 4-dehydrogenase family protein
Zm00001d007910	Chr2	6.05454	2.19611	0.732163	2.99948	0.00270439	0.00519734	3-oxo-5-alpha-steroid 4-dehydrogenase family protein
Zm00001d017644	Chr5	47.1162	5.34889	0.477945	11.1914	4.49131e-29	5.09802e-28	3-phosphoserine phosphatase
Zm00001d015182	Chr5	609.167	2.16741	0.245189	8.83975	9.59297e-19	6.67794e-18	4-phosphopantetheine adenylyltransferase
Zm00001d007370	Chr2	31.8582	9.16016	0.747754	12.2502	1.67523e-34	2.42114e-33	AAA-type ATPase family protein
Zm00001d029385	Chr1	90.2412	3.11941	0.878095	3.55247	0.000381635	0.000832415	AAA-type ATPase family protein
Zm00001d038752	Chr6	138.173	-3.48492	0.42039	-8.28973	1.13503e-16	6.96718e-16	AAA-type ATPase family protein
Zm00001d003266	Chr2	82.1495	-4.13001	0.54286	-7.60788	2.78634e-14	1.48933e-13	AAA-type ATPase family protein
Zm00001d016912	Chr5	219.7	-4.96883	0.298343	-16.6548	2.7948e-62	9.78351e-61	AAA-type ATPase family protein
Zm00001d053561	Chr4	429.643	-2.04617	0.165846	-12.3377	5.67239e-35	8.34637e-34	ABA Overly-Sensitive
Zm00001d040786	Chr3	5.01218	4.50167	1.37536	3.27308	0.00106381	0.0021738	ABA/WDS induced protein domain containing protein
Zm00001d040785	Chr3	20.5826	4.09358	0.739086	5.5387	3.04718e-08	1.04787e-07	ABA/WDS induced protein domain containing protein
Zm00001d025401	Chr10	27628.3	3.39843	0.165447	20.5409	9.27548e-94	6.31287e-92	ABA/WDS induced protein domain containing protein
Zm00001d012538	Chr8	9.65899	-3.26935	1.04487	-3.12896	0.00175427	0.00346533	ABA-responsive element binding protein
Zm00001d018500	Chr5	37.6616	3.81394	0.449367	8.48737	2.11365e-17	1.35165e-16	ABC transporter family protein
Zm00001d016794	Chr5	49.9229	-7.45381	0.686739	-10.8539	1.91025e-27	2.02437e-26	ABC transporter family protein
Zm00001d016396	Chr5	342.61	3.82671	0.472223	8.10362	5.33477e-16	3.16327e-15	ABC2 homolog
Zm00001d044186	Chr3	6303.77	-2.10511	0.108061	-19.4808	1.59693e-84	9.43956e-83	ABC2 homolog
Zm00001d000228	B73V4_ctg98	9642.03	-8.02495	0.292206	-27.4633	4.81545e-166	1.01558e-163	ABC2 homolog
Zm00001d037870	Chr6	132.868	2.82617	0.443486	6.37263	1.85817e-10	7.61043e-10	ABC-2 type transporter family protein
Zm00001d046537	Chr9	26.0566	2.21356	0.564643	3.92029	8.84418e-05	0.000209375	ABC-2 type transporter family protein
Zm00001d011006	Chr8	412.056	-2.29445	0.304606	-7.5325	4.97775e-14	2.62859e-13	ABC-2 type transporter family protein
Zm00001d008512	Chr8	4146.24	-2.94547	0.100862	-29.203	1.7747e-187	5.31882e-185	ABC-2 type transporter family protein
Zm00001d037170	Chr6	45.2638	-2.68756	0.283986	-9.46371	2.97213e-21	2.36263e-20	abscisic acid responsive elements-binding factor
Zm00001d030549	Chr1	3296.03	-2.56507	0.128118	-20.0211	3.60703e-89	2.30783e-87	accelerated cell death 2 (ACD2)
Zm00001d015870	Chr5	90.5962	21.4555	3.49704	6.13534	8.49778e-10	3.32801e-09	Acetamidase/Formamidase family protein
Zm00001d012706	Chr8	25.5157	-2.61903	0.357407	-7.32786	2.3386e-13	1.17778e-12	Acetamidase/Formamidase family protein
Zm00001d014294	Chr5	19458.2	2.54088	0.284052	8.94513	3.71506e-19	2.64876e-18	acetyl-CoA carboxylase
Zm00001d053398	Chr4	320.88	7.64373	0.49213	15.5319	2.10983e-54	5.96725e-53	Acid phosphatase/vanadium-dependent haloperoxidase-related protein
Zm00001d050673	Chr4	239.296	4.86129	0.339357	14.325	1.52678e-46	3.4409e-45	Acid phosphatase/vanadium-dependent haloperoxidase-related protein
Zm00001d019036	Chr7	2551.71	-5.63769	0.205932	-27.3764	5.23647e-165	1.07777e-162	Acid phosphatase/vanadium-dependent haloperoxidase-related protein
Zm00001d013541	Chr5	11.1573	3.43726	1.39704	2.46038	0.013879	0.0236245	Acidic endochitinase SE2
Zm00001d040769	Chr3	155.382	-2.44339	0.427291	-5.71832	1.07583e-08	3.83044e-08	aconitase
Zm00001d020428	Chr7	13.4189	-3.21635	0.79449	-4.04832	5.15871e-05	0.000126165	aconitase
Zm00001d015497	Chr5	2888.62	-6.88528	0.273919	-25.1362	2.00056e-139	2.69099e-137	aconitase
Zm00001d032785	Chr1	40.563	5.73296	0.567247	10.1066	5.16239e-24	4.68095e-23	ACT domain repeat
Zm00001d038034	Chr6	209.021	5.38831	0.460309	11.7059	1.18958e-31	1.5053e-30	ACT domain repeat
Zm00001d031639	Chr1	1826.08	2.65386	0.200117	13.2615	3.87017e-40	6.97406e-39	ACT domain repeat
Zm00001d036669	Chr6	648.753	12.1026	0.725308	16.6862	1.65151e-62	5.81706e-61	actin
Zm00001d009276	Chr8	18.4169	7.62667	0.839683	9.08279	1.05824e-19	7.76546e-19	actin
Zm00001d039143	Chr6	3.3543	5.11656	1.49008	3.43375	0.000595288	0.00126468	actin
Zm00001d014739	Chr5	73.9259	5.07562	0.619288	8.19589	2.48742e-16	1.5015e-15	actin
Zm00001d042731	Chr3	350.047	2.12035	0.262098	8.08991	5.97083e-16	3.53185e-15	actin
Zm00001d004855	Chr2	919.285	-2.82724	0.186318	-15.1743	5.23223e-52	1.38149e-50	actin
Zm00001d029656	Chr1	77.4696	5.59232	0.470756	11.8795	1.51353e-32	1.99196e-31	actin depolymerizing factor
Zm00001d034024	Chr1	66.7703	-9.02356	0.791656	-11.3983	4.26176e-30	5.05581e-29	actin depolymerizing factor
Zm00001d034326	Chr1	526.405	-9.26768	0.529718	-17.4955	1.55094e-68	6.49378e-67	actin depolymerizing factor
Zm00001d047299	Chr9	119.329	3.7034	0.222969	16.6095	5.95072e-62	2.05782e-60	Actin-like ATPase superfamily protein
Zm00001d034117	Chr1	237.574	-5.20533	0.360589	-14.4357	3.08673e-47	7.09699e-46	Actin-like ATPase superfamily protein
Zm00001d015032	Chr5	521.833	-2.38377	0.195264	-12.208	2.81852e-34	4.03257e-33	ACT-like protein tyrosine kinase family protein
Zm00001d022616	Chr7	83.7698	-2.48235	0.344331	-7.20921	5.62788e-13	2.76744e-12	acyl carrier protein
Zm00001d025265	Chr10	18.378	-2.98841	0.447025	-6.68511	2.3075e-11	1.01023e-10	acyl carrier protein
Zm00001d052923	Chr4	5.38148	-3.59458	1.4566	-2.46779	0.0135949	0.0231754	Acyl transferase/acyl hydrolase/lysophospholipase superfamily protein
Zm00001d047663	Chr9	164.201	-3.03649	0.228553	-13.2857	2.80073e-40	5.06295e-39	acyl-activating enzyme
Zm00001d034418	Chr1	104.761	2.99332	0.53562	5.58851	2.29029e-08	7.95872e-08	Acyl-CoA N-acyltransferases (NAT) superfamily protein
Zm00001d018677	Chr7	41.2782	2.04483	0.35905	5.69512	1.23282e-08	4.37117e-08	Acyl-CoA N-acyltransferases (NAT) superfamily protein
Zm00001d034143	Chr1	4079.06	-2.7194	0.20395	-13.3337	1.47428e-40	2.67926e-39	Acyl-CoA N-acyltransferases (NAT) superfamily protein
Zm00001d005706	Chr2	3.93177	-4.4416	1.10619	-4.01523	5.93877e-05	0.000143985	Acyl-CoA N-acyltransferases (NAT) superfamily protein
Zm00001d034417	Chr1	17.5591	-4.78672	1.13138	-4.23085	2.32809e-05	5.93681e-05	Acyl-CoA N-acyltransferases (NAT) superfamily protein
Zm00001d052931	Chr4	146.22	-2.3803	0.301832	-7.88617	3.11599e-15	1.76435e-14	acyl-CoA oxidase
Zm00001d048788	Chr4	96.1842	-5.61203	0.476116	-11.7871	4.54852e-32	5.85549e-31	acyl-CoA oxidase
Zm00001d012317	Chr8	106.063	-6.70454	1.02896	-6.51581	7.22989e-11	3.04583e-10	acyl-CoA oxidase
Zm00001d018154	Chr5	437.578	-8.15738	0.315438	-25.8605	1.8561e-147	2.83105e-145	Adaptin family protein
Zm00001d025142	Chr10	91.1097	5.42952	0.758147	7.16157	7.97599e-13	3.88077e-12	Adenine nucleotide alpha hydrolases-like superfamily protein
Zm00001d018229	Chr5	66.372	3.87419	0.38752	9.9974	1.56454e-23	1.38195e-22	Adenine nucleotide alpha hydrolases-like superfamily protein
Zm00001d038351	Chr6	751.291	2.75849	0.127147	21.6952	2.27663e-104	1.80054e-102	Adenine nucleotide alpha hydrolases-like superfamily protein
Zm00001d041638	Chr3	1045.73	2.75509	1.20398	2.28833	0.0221183	0.0362966	Adenine nucleotide alpha hydrolases-like superfamily protein
Zm00001d033169	Chr1	12.6692	2.42185	0.923664	2.62201	0.00874137	0.0154234	Adenine nucleotide alpha hydrolases-like superfamily protein
Zm00001d018135	Chr5	4932.06	-2.13162	0.159746	-13.3438	1.28755e-40	2.34992e-39	Adenine nucleotide alpha hydrolases-like superfamily protein
Zm00001d009118	Chr8	801.04	-2.78723	0.513832	-5.42439	5.81522e-08	1.95246e-07	Adenine nucleotide alpha hydrolases-like superfamily protein
Zm00001d017777	Chr5	1125.34	-4.09029	0.148074	-27.6233	5.84003e-168	1.3127e-165	Adenine nucleotide alpha hydrolases-like superfamily protein
Zm00001d051080	Chr4	31.5938	-2.23296	0.60525	-3.68931	0.00022486	0.000507704	adenine phosphoribosyl transferase
Zm00001d025192	Chr10	148.338	-6.90869	0.384124	-17.9856	2.52809e-72	1.12761e-70	adenosine deaminases;RNA binding;RNA binding;adenosine deaminases
Zm00001d051157	Chr4	198.616	2.08672	0.404162	5.16308	2.42922e-07	7.67777e-07	adenosine kinase
Zm00001d045886	Chr9	28.9481	4.48741	0.990717	4.52946	5.91352e-06	1.61736e-05	adenosylmethionine-8-amino-7-oxononanoate transaminases
Zm00001d045884	Chr9	44.0605	-9.01761	0.878609	-10.2635	1.02903e-24	9.63752e-24	ADP/ATP carrier
Zm00001d008295	Chr8	59.7269	2.638	0.481288	5.48112	4.22648e-08	1.43741e-07	ADP-ribosylation factor A1F
Zm00001d029769	Chr1	2056.35	-8.63323	0.384476	-22.4545	1.15539e-111	1.00702e-109	ADP-ribosylation factor A1F
Zm00001d023657	Chr10	211.648	-10.8022	0.795851	-13.5732	5.7766e-42	1.09891e-40	ADP-ribosylation factor A1F
Zm00001d044868	Chr9	3.64531	5.01711	1.17558	4.26778	1.97426e-05	5.07698e-05	ADP-ribosylation factor B1B
Zm00001d053092	Chr4	1292.15	8.65127	0.274699	31.4937	1.05999e-217	3.77244e-215	ADP-ribosylation factor family protein
Zm00001d048474	Chr9	312.569	-2.2043	0.236968	-9.30209	1.37709e-20	1.05587e-19	AGAMOUS-like
Zm00001d032219	Chr1	2.02665	-3.34609	1.52823	-2.18951	0.0285595	0.0457517	AGAMOUS-like
Zm00001d003409	Chr2	4.87829	-4.0409	0.995826	-4.05784	4.95297e-05	0.000121481	AGAMOUS-like
Zm00001d044850	Chr9	11.8135	-4.8626	0.850098	-5.72004	1.06496e-08	3.7949e-08	AGAMOUS-like
Zm00001d043589	Chr3	124.56	-8.3279	0.688181	-12.1013	1.0393e-33	1.45171e-32	AGAMOUS-like
Zm00001d039282	Chr3	209.487	-6.94515	0.508275	-13.6641	1.6624e-42	3.23081e-41	AGC kinase 1.5
Zm00001d007469	Chr2	2.83943	5.33012	1.458	3.65577	0.000256414	0.000574091	agenet domain-containing protein
Zm00001d024435	Chr10	203.23	-3.80937	0.267642	-14.2331	5.71079e-46	1.25074e-44	agenet domain-containing protein / bromo-adjacent homology (BAH) domain-containing protein
Zm00001d004344	Chr2	44577.6	3.05541	0.430569	7.09621	1.28227e-12	6.1479e-12	Agglutinin domain containing protein
Zm00001d031379	Chr1	1640.98	-2.56289	0.234455	-10.9313	8.16819e-28	8.80916e-27	alanine:glyoxylate aminotransferase
Zm00001d044340	Chr3	731.174	5.03808	0.47987	10.4988	8.74488e-26	8.61031e-25	aldehyde dehydrogenase 2C4
Zm00001d017418	Chr5	1686.09	9.84302	0.455707	21.5994	1.81827e-103	1.41189e-101	aldehyde dehydrogenase 3F1
Zm00001d050495	Chr4	317.001	-6.35884	0.379936	-16.7366	7.09418e-63	2.52479e-61	aldehyde dehydrogenase 7B4
Zm00001d008814	Chr8	34.8827	-6.64819	0.831098	-7.99928	1.25145e-15	7.24941e-15	aldehyde dehydrogenase 7B4
Zm00001d034387	Chr1	604.955	-3.72926	0.269502	-13.8376	1.51199e-43	3.03874e-42	aldehyde oxidase
Zm00001d019376	Chr7	1765.35	-6.67013	0.230326	-28.9595	2.13328e-184	6.0738e-182	aldehyde oxidase
Zm00001d028270	Chr1	69.4753	2.53737	0.563249	4.50489	6.64089e-06	1.80532e-05	Aldolase superfamily protein
Zm00001d023759	Chr10	10698.9	8.23637	0.164064	50.2023	0	0	Aldolase-type TIM barrel family protein
Zm00001d048709	Chr4	20229.8	4.17445	0.800936	5.21196	1.86856e-07	5.9754e-07	Aldolase-type TIM barrel family protein
Zm00001d007936	Chr2	672.149	2.11447	0.36567	5.78244	7.3626e-09	2.65069e-08	Aldolase-type TIM barrel family protein
Zm00001d041775	Chr3	79.7358	2.04712	0.343336	5.96243	2.48512e-09	9.3427e-09	Aldolase-type TIM barrel family protein
Zm00001d013140	Chr5	25.1315	-4.1794	0.423987	-9.85737	6.36966e-23	5.46799e-22	Aldolase-type TIM barrel family protein
Zm00001d005828	Chr2	2053.02	-2.82166	0.0958931	-29.425	2.62775e-190	8.01604e-188	aleurain-like protease
Zm00001d024608	Chr10	40.7186	-2.90176	0.322555	-8.99617	2.33721e-19	1.68466e-18	ALG6, ALG8 glycosyltransferase family
Zm00001d047948	Chr9	6.82354	7.79808	1.6053	4.85772	1.18745e-06	3.51441e-06	Alkaline-phosphatase-like family protein
Zm00001d029594	Chr1	248.555	-2.06951	0.206484	-10.0226	1.21235e-23	1.07699e-22	allene oxide cyclase
Zm00001d044907	Chr9	176.071	10.8873	0.735943	14.7937	1.6098e-49	3.91182e-48	alpha/beta-Hydrolases superfamily protein
Zm00001d029908	Chr1	74.555	9.37252	0.666084	14.0711	5.71813e-45	1.20745e-43	alpha/beta-Hydrolases superfamily protein
Zm00001d020736	Chr7	4.38492	4.95574	0.89227	5.55408	2.79074e-08	9.63698e-08	alpha/beta-Hydrolases superfamily protein
Zm00001d037288	Chr6	145.187	4.24692	0.335667	12.6522	1.08801e-36	1.72256e-35	alpha/beta-Hydrolases superfamily protein
Zm00001d042780	Chr3	5.93028	4.11583	0.92071	4.47028	7.81176e-06	2.10619e-05	alpha/beta-Hydrolases superfamily protein
Zm00001d036727	Chr6	4339.35	3.80437	0.131438	28.9442	3.31732e-184	9.29012e-182	alpha/beta-Hydrolases superfamily protein
Zm00001d012738	Chr8	16.3952	3.55259	0.684714	5.18843	2.12075e-07	6.73923e-07	alpha/beta-Hydrolases superfamily protein
Zm00001d031203	Chr1	881.564	2.56702	0.457451	5.61157	2.00495e-08	6.99562e-08	alpha/beta-Hydrolases superfamily protein
Zm00001d027887	Chr1	52.9347	2.4937	0.274092	9.09803	9.19839e-20	6.77311e-19	alpha/beta-Hydrolases superfamily protein
Zm00001d009907	Chr8	400.692	2.2014	0.290967	7.5658	3.85477e-14	2.04697e-13	alpha/beta-Hydrolases superfamily protein
Zm00001d010343	Chr8	220.819	-2.04193	0.340753	-5.99239	2.06774e-09	7.8409e-09	alpha/beta-Hydrolases superfamily protein
Zm00001d039415	Chr3	2015.58	-2.518	0.128096	-19.657	5.0345e-86	3.0498e-84	alpha/beta-Hydrolases superfamily protein
Zm00001d020737	Chr7	168.067	-3.94604	0.336014	-11.7437	7.6091e-32	9.69324e-31	alpha/beta-Hydrolases superfamily protein
Zm00001d024874	Chr10	152.48	-4.22856	0.222068	-19.0417	7.69464e-81	4.22661e-79	alpha/beta-Hydrolases superfamily protein
Zm00001d005377	Chr2	11.2436	-4.31077	1.01974	-4.22734	2.36475e-05	6.02566e-05	alpha/beta-Hydrolases superfamily protein
Zm00001d019463	Chr7	34.135	-4.97416	0.796233	-6.24712	4.18091e-10	1.67031e-09	alpha/beta-Hydrolases superfamily protein
Zm00001d018857	Chr7	103.344	-5.1655	0.484879	-10.6532	1.68514e-26	1.70844e-25	alpha/beta-Hydrolases superfamily protein
Zm00001d013406	Chr5	7073.32	-5.62626	0.202867	-27.7338	2.73284e-169	6.3088e-167	alpha/beta-Hydrolases superfamily protein
Zm00001d042401	Chr3	38.0712	-7.20529	0.789407	-9.12747	7.01169e-20	5.20333e-19	alpha/beta-Hydrolases superfamily protein
Zm00001d000037	B73V4_ctg182	84.4228	-7.97062	0.954425	-8.35123	6.7557e-17	4.20735e-16	alpha/beta-Hydrolases superfamily protein
Zm00001d005890	Chr2	18.2425	-5.27533	0.908868	-5.80429	6.46411e-09	2.33756e-08	alpha-amylase-like
Zm00001d039994	Chr3	239.002	2.54439	0.281538	9.03745	1.60369e-19	1.16429e-18	alpha-xylosidase
Zm00001d010130	Chr8	62.1765	-8.328	0.777306	-10.7139	8.75772e-27	9.02885e-26	aluminum-activated malate transporter
Zm00001d044350	Chr3	66.2373	-9.66028	0.820133	-11.7789	5.01287e-32	6.43872e-31	aluminum-activated malate transporter
Zm00001d041836	Chr3	6.64494	6.4946	1.46621	4.42953	9.44396e-06	2.52277e-05	amino acid permease
Zm00001d001984	Chr2	111.83	4.02837	0.475045	8.47997	2.25259e-17	1.43854e-16	amino acid permease
Zm00001d046235	Chr9	5.71444	2.78334	0.979712	2.84097	0.0044976	0.00832692	amino acid permease
Zm00001d023603	Chr10	369.341	2.12849	0.416202	5.11407	3.15283e-07	9.88435e-07	amino acid permease
Zm00001d041842	Chr3	615.593	-2.26981	0.334312	-6.78948	1.12535e-11	5.05906e-11	amino acid permease
Zm00001d015713	Chr5	3.52917	-5.7497	1.09417	-5.25485	1.48147e-07	4.795e-07	amino acid permease
Zm00001d042619	Chr3	153.056	-10.4305	0.916433	-11.3816	5.16345e-30	6.10431e-29	amino acid permease
Zm00001d042888	Chr3	1720.99	-3.6179	0.128732	-28.1041	8.73742e-174	2.04468e-171	aminopeptidase M1
Zm00001d038412	Chr6	98.9676	-2.16751	0.263433	-8.22795	1.90439e-16	1.15693e-15	ammonium transporter
Zm00001d051877	Chr4	13.1848	-2.46306	0.686234	-3.58924	0.000331641	0.000729893	AMP-binding enzyme domain containing protein
Zm00001d047979	Chr9	234.762	-2.3284	0.189258	-12.3027	8.75515e-35	1.27942e-33	anaphase promoting complex
Zm00001d033380	Chr1	77.607	6.91196	0.692279	9.98437	1.78438e-23	1.57166e-22	ankyrin repeat family protein
Zm00001d004738	Chr2	156.315	5.62874	0.864093	6.51404	7.3155e-11	3.08113e-10	Ankyrin repeat family protein
Zm00001d031331	Chr1	50.5619	2.83517	0.456987	6.20404	5.50301e-10	2.17863e-09	ankyrin repeat family protein
Zm00001d030982	Chr1	23.7691	2.72276	0.371307	7.3329	2.25228e-13	1.13531e-12	ankyrin repeat family protein
Zm00001d045778	Chr9	26.7917	2.71849	0.537762	5.0552	4.29936e-07	1.33054e-06	Ankyrin repeat family protein
Zm00001d045774	Chr9	7.6535	-4.41896	1.06716	-4.14084	3.4603e-05	8.65861e-05	Ankyrin repeat family protein
Zm00001d039843	Chr3	62.3675	-5.23358	0.421445	-12.4182	2.08248e-35	3.1399e-34	Ankyrin repeat family protein
Zm00001d003213	Chr2	67.4066	-2.17813	0.640517	-3.40058	0.000672432	0.00141572	Ankyrin repeats (many copies) domain containing protein
Zm00001d009979	Chr8	5.28405	-3.72166	0.999624	-3.72306	0.000196824	0.000446942	annexin
Zm00001d001823	Chr2	10.0829	-4.26122	0.783743	-5.43701	5.41831e-08	1.82566e-07	anthranilate synthase beta subunit
Zm00001d033313	Chr1	29.4509	-2.21724	0.804189	-2.75712	0.00583132	0.0105952	AP2/B3-like transcriptional factor family protein
Zm00001d004358	Chr2	256.877	-3.02465	0.241317	-12.5339	4.8693e-36	7.50065e-35	AP2/B3-like transcriptional factor family protein
Zm00001d013167	Chr5	161.966	-7.87892	0.671405	-11.735	8.43417e-32	1.07123e-30	appr-1-p processing enzyme family protein
Zm00001d041032	Chr3	6.71756	-3.53819	1.13078	-3.12898	0.00175413	0.00346533	apurinic endonuclease-redox protein
Zm00001d022425	Chr7	395.374	2.39943	0.212059	11.3149	1.10722e-29	1.29022e-28	apyrase
Zm00001d021648	Chr7	156.331	2.23289	0.695337	3.21123	0.00132167	0.00266753	apyrase
Zm00001d052386	Chr4	54.681	-3.3169	0.904862	-3.66564	0.000246724	0.000553776	apyrase
Zm00001d013718	Chr5	50.0781	-3.71446	0.327445	-11.3438	7.96485e-30	9.31941e-29	apyrase
Zm00001d048520	Chr9	64.4703	-4.79383	0.592677	-8.08844	6.04339e-16	3.56982e-15	Aquaporin-like superfamily protein
Zm00001d013447	Chr5	90.0489	5.2331	0.387447	13.5066	1.42936e-41	2.67739e-40	Arabidopsis Hop2 homolog
Zm00001d033716	Chr1	5.40855	2.64124	0.72822	3.62698	0.000286756	0.000637017	Arabidopsis Hop2 homolog
Zm00001d005028	Chr2	42.5184	2.80819	0.541982	5.18134	2.203e-07	6.99125e-07	Arabidopsis NAC domain containing protein
Zm00001d017396	Chr5	3.36694	-3.80925	1.11959	-3.40236	0.000668056	0.0014072	Arabidopsis NAC domain containing protein
Zm00001d025914	Chr10	1765.62	8.26659	0.249957	33.072	7.50558e-240	3.37415e-237	Arabinogalactan protein
Zm00001d052587	Chr4	17.1231	-2.16875	0.93637	-2.31613	0.0205512	0.0339008	arabinose kinase
Zm00001d052474	Chr4	14.1734	-5.875	0.720392	-8.15528	3.4836e-16	2.08735e-15	arabinose kinase
Zm00001d028967	Chr1	287.388	-6.02535	0.410386	-14.6822	8.38877e-49	1.9959e-47	ARF GAP-like zinc finger-containing protein ZIGA4
Zm00001d015278	Chr5	238.47	4.78459	0.469315	10.1948	2.09111e-24	1.9299e-23	ARF GTPase-activating protein
Zm00001d023982	Chr10	197.801	4.62605	0.856001	5.40426	6.50776e-08	2.176e-07	ARF-GAP domain
Zm00001d047155	Chr9	16.3002	-5.0674	0.721405	-7.02436	2.15054e-12	1.01794e-11	ARF-GAP domain
Zm00001d051194	Chr4	5387.26	4.19133	0.591506	7.08586	1.38179e-12	6.60653e-12	arginine decarboxylase
Zm00001d013063	Chr5	40.1277	-4.40585	0.660535	-6.67013	2.55581e-11	1.11408e-10	Argonaute family protein
Zm00001d022321	Chr7	1003.16	10.0002	0.271528	36.8295	6.22673e-297	4.62483e-294	ARM repeat superfamily protein
Zm00001d038619	Chr6	140.033	9.81978	0.764843	12.839	9.92087e-38	1.64064e-36	ARM repeat superfamily protein
Zm00001d019005	Chr7	6.83984	7.72593	0.998266	7.73935	9.99263e-15	5.4748e-14	ARM repeat superfamily protein
Zm00001d004502	Chr2	19.8767	7.55926	1.06337	7.10876	1.17091e-12	5.63612e-12	ARM repeat superfamily protein
Zm00001d027467	Chr1	15.8619	7.45456	1.1344	6.57139	4.98472e-11	2.12407e-10	ARM repeat superfamily protein
Zm00001d043064	Chr3	10.0978	6.52083	1.45421	4.48411	7.322e-06	1.98165e-05	ARM repeat superfamily protein
Zm00001d035986	Chr6	16.5798	6.20862	1.11295	5.57853	2.42556e-08	8.41677e-08	ARM repeat superfamily protein
Zm00001d016462	Chr5	3.49437	6.17919	1.96639	3.1424	0.0016757	0.00332049	ARM repeat superfamily protein
Zm00001d047051	Chr9	7.33515	5.81999	0.892372	6.52194	6.94043e-11	2.92894e-10	ARM repeat superfamily protein
Zm00001d037824	Chr6	5.04072	5.5944	1.71164	3.26844	0.0010814	0.00220739	ARM repeat superfamily protein
Zm00001d002465	Chr2	17.7461	5.01786	0.907373	5.53009	3.20059e-08	1.09879e-07	ARM repeat superfamily protein
Zm00001d018800	Chr7	14.1902	4.22598	1.04555	4.04187	5.30264e-05	0.000129406	ARM repeat superfamily protein
Zm00001d044701	Chr3	214.105	3.46025	0.184744	18.73	2.82004e-78	1.44669e-76	ARM repeat superfamily protein
Zm00001d014496	Chr5	21.3501	2.76207	0.519176	5.3201	1.03709e-07	3.41224e-07	ARM repeat superfamily protein
Zm00001d013224	Chr5	23.5309	2.61751	0.402633	6.501	7.97895e-11	3.34983e-10	ARM repeat superfamily protein
Zm00001d003620	Chr2	174.871	2.48944	0.214584	11.6012	4.06245e-31	5.01437e-30	ARM repeat superfamily protein
Zm00001d006590	Chr2	181.361	2.33911	0.256977	9.10241	8.83513e-20	6.51124e-19	ARM repeat superfamily protein
Zm00001d042737	Chr3	102.239	2.26852	0.229951	9.86523	5.88993e-23	5.06125e-22	ARM repeat superfamily protein
Zm00001d039085	Chr6	45.7211	2.01254	0.241409	8.33664	7.64303e-17	4.74267e-16	ARM repeat superfamily protein
Zm00001d020332	Chr7	31.8081	2.00459	0.522779	3.83449	0.000125824	0.000293	ARM repeat superfamily protein
Zm00001d048436	Chr9	11.3057	-2.11648	0.617301	-3.4286	0.000606702	0.00128621	ARM repeat superfamily protein
Zm00001d006845	Chr2	152.113	-2.70865	0.293998	-9.21318	3.16594e-20	2.38045e-19	ARM repeat superfamily protein
Zm00001d048089	Chr9	904.569	-3.64625	0.159507	-22.8595	1.17612e-115	1.08604e-113	ARM repeat superfamily protein
Zm00001d031159	Chr1	7090.91	-10.6269	0.253293	-41.955	0	0	ARM repeat superfamily protein
Zm00001d021253	Chr7	125.803	-5.42193	0.350836	-15.4543	7.05398e-54	1.96579e-52	Armadillo/beta-catenin repeat family protein / kinesin motor family protein
Zm00001d008414	Chr8	43.1765	5.97153	1.17094	5.09978	3.40049e-07	1.06237e-06	ascorbate peroxidase
Zm00001d051769	Chr4	7.31153	-6.59284	1.00128	-6.58439	4.56757e-11	1.95216e-10	ascorbate peroxidase
Zm00001d010196	Chr8	64.679	8.58037	0.791996	10.8339	2.37912e-27	2.51345e-26	asparagine synthetase
Zm00001d035621	Chr6	56.9964	5.44271	0.393406	13.8348	1.57083e-43	3.14589e-42	aspartic proteinase A1
Zm00001d020951	Chr7	103.102	3.15243	0.811938	3.8826	0.000103344	0.000243306	AT hook motif DNA-binding family protein
Zm00001d004924	Chr2	198.916	-5.96061	0.355543	-16.7648	4.41329e-63	1.57395e-61	AT hook motif DNA-binding family protein
Zm00001d016132	Chr5	12.2052	-5.15197	0.937629	-5.49468	3.91421e-08	1.33573e-07	AT-hook motif nuclear-localized protein
Zm00001d052495	Chr4	716.685	-6.81788	0.293686	-23.2148	3.22542e-119	3.16665e-117	AT-hook motif nuclear-localized protein
Zm00001d042060	Chr3	31.6322	9.75045	1.01562	9.60048	7.95763e-22	6.47026e-21	AT-hook protein of GA feedback
Zm00001d036927	Chr6	290.667	-4.60269	0.24458	-18.8187	5.30695e-79	2.78094e-77	ATP binding cassette subfamily A4
Zm00001d004442	Chr2	356.179	-2.81906	0.38376	-7.34588	2.04404e-13	1.03523e-12	ATP binding cassette subfamily B19
Zm00001d045554	Chr9	66.856	-2.03587	0.242938	-8.38021	5.2833e-17	3.30603e-16	ATP binding microtubule motor family protein
Zm00001d021680	Chr7	509.841	2.94405	0.401742	7.32822	2.33224e-13	1.17492e-12	ATP binding;protein kinases
Zm00001d043834	Chr3	1685.17	-2.24759	0.114836	-19.5722	2.66926e-85	1.58882e-83	ATP synthase alpha/beta family protein
Zm00001d030037	Chr1	24.9542	4.1218	0.760207	5.42195	5.89526e-08	1.97778e-07	ATPase family associated with various cellular activities (AAA)
Zm00001d050995	Chr4	26.8604	2.01088	0.688223	2.92184	0.00347968	0.00657051	ATPase, AAA-type, CDC48 protein
Zm00001d018129	Chr5	15.3491	2.35098	0.463502	5.07222	3.93197e-07	1.22127e-06	ATP-citrate lyase A-1
Zm00001d040984	Chr3	43.2947	-7.41031	0.855498	-8.66198	4.63625e-18	3.09863e-17	ATP-citrate lyase A-3
Zm00001d009454	Chr8	32.8087	5.6448	0.525375	10.7443	6.30213e-27	6.54067e-26	ATP-citrate lyase B-1
Zm00001d038734	Chr6	1330.57	2.35363	0.109124	21.5684	3.55946e-103	2.73902e-101	ATP-dependent Clp protease
Zm00001d005876	Chr2	5.52411	-3.60327	1.00938	-3.5698	0.000357257	0.00078294	ATP-dependent helicase family protein
Zm00001d025598	Chr10	39.0117	8.93494	1.25607	7.11339	1.13227e-12	5.45938e-12	ATP-dependent RNA helicase, mitochondrial, putative
Zm00001d016734	Chr5	78.099	10.4015	1.0317	10.0819	6.64443e-24	5.99613e-23	ATP-dependent RNA helicase, putative
Zm00001d028032	Chr1	4.70831	5.04549	1.22161	4.13019	3.6246e-05	9.04457e-05	autoinhibited Ca(2+)-ATPase
Zm00001d023258	Chr10	2391.65	10.0392	0.231528	43.3607	0	0	autoinhibited Ca(2+)-ATPase, isoform
Zm00001d008749	Chr8	283.313	2.69007	0.383892	7.00738	2.42826e-12	1.14686e-11	AUX/IAA transcriptional regulator family protein
Zm00001d034463	Chr1	8.50846	-3.94379	0.812519	-4.85378	1.21132e-06	3.58072e-06	AUX/IAA transcriptional regulator family protein
Zm00001d044812	Chr9	197.092	2.44849	0.383161	6.39024	1.65628e-10	6.79985e-10	Auxin efflux carrier family protein
Zm00001d052442	Chr4	83.5782	-5.47822	0.655592	-8.35614	6.48019e-17	4.04166e-16	Auxin efflux carrier family protein
Zm00001d048233	Chr9	29.0472	-2.63366	0.411994	-6.39248	1.63218e-10	6.70414e-10	auxin F-box protein
Zm00001d025871	Chr10	16.4397	5.72966	0.97982	5.84766	4.98538e-09	1.82328e-08	auxin response factor
Zm00001d026590	Chr10	286.568	2.58675	0.20518	12.6072	1.92651e-36	3.01103e-35	auxin response factor
Zm00001d015243	Chr5	53.4068	-3.16747	0.559855	-5.65767	1.53446e-08	5.397e-08	auxin response factor
Zm00001d023704	Chr10	1037.89	-3.33892	0.221343	-15.0848	2.03807e-51	5.31548e-50	auxin response factor
Zm00001d021016	Chr7	68.8853	-2.59011	0.435096	-5.95295	2.63347e-09	9.88085e-09	Auxin-responsive family protein
Zm00001d031555	Chr1	191.38	-5.4095	0.423663	-12.7684	2.46143e-37	3.99701e-36	Auxin-responsive family protein
Zm00001d007395	Chr2	4.58886	5.65047	1.08296	5.21762	1.81241e-07	5.8078e-07	Auxin-responsive GH3 family protein
Zm00001d009932	Chr8	41.9975	-3.6331	0.451925	-8.03916	9.04584e-16	5.29394e-15	AWPM-19-like family protein
Zm00001d011657	Chr8	73.8071	-4.75522	0.394848	-12.0432	2.10676e-33	2.89773e-32	AWPM-19-like family protein
Zm00001d043737	Chr3	30.8813	-6.8277	0.764809	-8.92733	4.36398e-19	3.09335e-18	AWPM-19-like family protein
Zm00001d033793	Chr1	25.1253	-3.16316	1.04949	-3.01399	0.00257836	0.00497078	azelaic acid induced
Zm00001d038148	Chr6	35.3033	4.25163	0.636466	6.68006	2.3884e-11	1.04351e-10	B3 domain-containing protein Os07g0679700
Zm00001d039672	Chr3	10.4886	-4.58097	0.809008	-5.66245	1.49223e-08	5.25604e-08	BAK1-interacting receptor-like kinase
Zm00001d014840	Chr5	176.865	4.79448	1.37267	3.4928	0.000477979	0.00102993	basic chitinase
Zm00001d036366	Chr6	24.3307	2.86165	0.704291	4.06317	4.84109e-05	0.000118942	basic chitinase
Zm00001d014842	Chr5	22.063	2.85727	0.832876	3.4306	0.000602239	0.00127786	basic chitinase
Zm00001d048309	Chr9	84.1088	2.58716	0.437654	5.91144	3.39128e-09	1.25942e-08	basic helix-loop-helix (bHLH) DNA-binding family protein
Zm00001d007382	Chr2	64.2451	4.76627	0.4214	11.3106	1.16323e-29	1.35179e-28	basic helix-loop-helix (bHLH) DNA-binding superfamily protein
Zm00001d033563	Chr1	39.3247	4.27556	0.506943	8.434	3.34035e-17	2.10877e-16	basic helix-loop-helix (bHLH) DNA-binding superfamily protein
Zm00001d037062	Chr6	2.62948	3.59467	1.22892	2.92508	0.00344369	0.00650831	basic helix-loop-helix (bHLH) DNA-binding superfamily protein
Zm00001d046759	Chr9	19.401	-2.08241	0.563053	-3.69843	0.000216935	0.000490523	basic helix-loop-helix (bHLH) DNA-binding superfamily protein
Zm00001d053895	Chr4	50.641	-2.57523	0.676904	-3.80442	0.00014214	0.000328887	basic helix-loop-helix (bHLH) DNA-binding superfamily protein
Zm00001d027911	Chr1	905.175	-2.79569	0.167882	-16.6527	2.89213e-62	1.00829e-60	basic helix-loop-helix (bHLH) DNA-binding superfamily protein
Zm00001d003193	Chr2	316.725	-2.94467	0.241908	-12.1727	4.34709e-34	6.16789e-33	basic helix-loop-helix (bHLH) DNA-binding superfamily protein
Zm00001d013370	Chr5	11.433	-3.02252	0.90956	-3.32306	0.000890372	0.0018421	basic helix-loop-helix (bHLH) DNA-binding superfamily protein
Zm00001d007311	Chr2	17.3475	-3.0867	0.636727	-4.84776	1.24866e-06	3.68344e-06	basic helix-loop-helix (bHLH) DNA-binding superfamily protein
Zm00001d026120	Chr10	41.2258	-3.19249	0.939905	-3.39661	0.000682251	0.0014348	basic helix-loop-helix (bHLH) DNA-binding superfamily protein
Zm00001d017559	Chr5	2.97859	-3.21622	1.38592	-2.32064	0.0203064	0.0335456	basic helix-loop-helix (bHLH) DNA-binding superfamily protein
Zm00001d018056	Chr5	23.393	-4.01329	1.20176	-3.33951	0.000839263	0.0017429	basic helix-loop-helix (bHLH) DNA-binding superfamily protein
Zm00001d005841	Chr2	10.4056	-4.04762	1.04939	-3.85714	0.000114722	0.000268466	basic helix-loop-helix (bHLH) DNA-binding superfamily protein
Zm00001d031781	Chr1	4.76503	-4.82875	1.18925	-4.06034	4.90009e-05	0.000120271	basic helix-loop-helix (bHLH) DNA-binding superfamily protein
Zm00001d019127	Chr7	128.387	-4.92583	0.536628	-9.17922	4.3421e-20	3.24622e-19	basic helix-loop-helix (bHLH) DNA-binding superfamily protein
Zm00001d028297	Chr1	8439.6	-5.11766	0.31902	-16.0418	6.52195e-58	2.02572e-56	basic helix-loop-helix (bHLH) DNA-binding superfamily protein
Zm00001d006564	Chr2	12.9662	-5.26454	0.953176	-5.52315	3.32968e-08	1.14104e-07	basic helix-loop-helix (bHLH) DNA-binding superfamily protein
Zm00001d046173	Chr9	42.1104	-5.85999	0.807438	-7.25751	3.94271e-13	1.95851e-12	basic helix-loop-helix (bHLH) DNA-binding superfamily protein
Zm00001d005160	Chr2	40.7939	7.81112	0.707522	11.0401	2.44721e-28	2.69714e-27	basic pentacysteine
Zm00001d048455	Chr9	6.17279	3.35838	1.33852	2.50902	0.0121067	0.0208192	Basic-leucine zipper (bZIP) transcription factor family protein
Zm00001d031697	Chr1	230.741	-2.01613	0.235104	-8.57551	9.86493e-18	6.47666e-17	Basic-leucine zipper (bZIP) transcription factor family protein
Zm00001d010667	Chr8	79.3245	-2.28013	0.250432	-9.10479	8.64317e-20	6.37252e-19	Basic-leucine zipper (bZIP) transcription factor family protein
Zm00001d052717	Chr4	162.705	-3.15371	0.273606	-11.5264	9.70679e-31	1.17687e-29	Basic-leucine zipper (bZIP) transcription factor family protein
Zm00001d025589	Chr10	169.017	-9.98809	0.780628	-12.7949	1.74997e-37	2.86897e-36	Basic-leucine zipper (bZIP) transcription factor family protein
Zm00001d052964	Chr4	298.507	-6.18085	0.440693	-14.0253	1.09149e-44	2.27946e-43	Bax inhibitor-1 family protein
Zm00001d032861	Chr1	10.5411	-5.60719	1.1376	-4.92897	8.26652e-07	2.48928e-06	B-block binding subunit of TFIIIC
Zm00001d037327	Chr6	1025.17	2.39037	0.29236	8.17614	2.93087e-16	1.76172e-15	B-box type zinc finger protein with CCT domain
Zm00001d051610	Chr4	36.5463	-2.63621	0.660739	-3.9898	6.61296e-05	0.000159448	B-box zinc finger family protein
Zm00001d045678	Chr9	323.264	6.07358	0.89888	6.75684	1.41034e-11	6.29056e-11	BCL-2-associated athanogene
Zm00001d005246	Chr2	464.652	3.86402	0.645512	5.98598	2.15089e-09	8.13814e-09	BCL-2-associated athanogene
Zm00001d045513	Chr9	184.114	2.87225	0.372833	7.70386	1.32015e-14	7.1822e-14	BCL-2-associated athanogene
Zm00001d017861	Chr5	41.2311	-2.81858	0.41152	-6.8492	7.42642e-12	3.38128e-11	BCL-2-associated athanogene
Zm00001d016070	Chr5	63717.9	-7.86357	0.292877	-26.8494	8.57486e-159	1.54194e-156	BCL-2-associated athanogene
Zm00001d047922	Chr9	222.716	8.55937	0.412023	20.774	7.43572e-96	5.29269e-94	BED zinc finger ;hAT family dimerisation domain
Zm00001d003194	Chr2	401.654	6.17623	0.448878	13.7593	4.4801e-43	8.8274e-42	BED zinc finger ;hAT family dimerisation domain
Zm00001d003128	Chr2	599.089	6.14092	0.364484	16.8483	1.08061e-63	3.94446e-62	BED zinc finger ;hAT family dimerisation domain
Zm00001d010619	Chr8	129.338	-9.7426	0.7512	-12.9694	1.82482e-38	3.11112e-37	BED zinc finger ;hAT family dimerisation domain
Zm00001d004365	Chr2	90.3251	9.04457	0.76995	11.747	7.32005e-32	9.33198e-31	beta glucosidase
Zm00001d023994	Chr10	196.216	5.84714	0.79551	7.35017	1.97956e-13	1.00317e-12	beta glucosidase
Zm00001d024037	Chr10	2117.98	4.02691	0.812044	4.95898	7.08641e-07	2.14678e-06	beta glucosidase
Zm00001d046210	Chr9	9737.07	-2.12356	0.244043	-8.70155	3.27375e-18	2.207e-17	beta glucosidase
Zm00001d041776	Chr3	1980.92	-6.09137	0.788704	-7.72326	1.1339e-14	6.19655e-14	beta glucosidase
Zm00001d041777	Chr3	913.682	-8.79628	1.02334	-8.59569	8.27675e-18	5.45492e-17	beta glucosidase
Zm00001d047845	Chr9	185.561	4.44674	0.625543	7.10861	1.17216e-12	5.64059e-12	beta-1,3-glucanase
Zm00001d049242	Chr4	588.967	2.19738	0.398925	5.50825	3.62424e-08	1.23925e-07	Beta-1,3-N-Acetylglucosaminyltransferase family protein
Zm00001d006807	Chr2	21.8239	-6.41941	0.748742	-8.57359	1.00306e-17	6.58035e-17	beta-6 tubulin
Zm00001d025442	Chr10	8.64134	3.8405	1.01338	3.78979	0.000150773	0.000347686	beta-amylase
Zm00001d002724	Chr2	5.87297	3.233	0.830743	3.89169	9.95478e-05	0.000234854	beta-amylase
Zm00001d043977	Chr3	21.3855	4.36385	0.688002	6.34278	2.25656e-10	9.18266e-10	beta-galactosidase
Zm00001d027803	Chr1	1354.78	2.03484	0.232961	8.73468	2.44342e-18	1.65704e-17	beta-galactosidase
Zm00001d022621	Chr7	727.129	2.02062	0.141594	14.2705	3.33994e-46	7.41954e-45	beta-galactosidase
Zm00001d007740	Chr2	3.95649	2.30399	0.768044	2.99981	0.00270146	0.00519286	beta-hydroxyisobutyryl-CoA hydrolase
Zm00001d023779	Chr10	176.757	-4.25724	0.454623	-9.36435	7.65221e-21	5.94735e-20	beta-hydroxyisobutyryl-CoA hydrolase
Zm00001d048469	Chr9	748.448	-6.12947	0.280148	-21.8794	4.07819e-106	3.28621e-104	beta-hydroxylase
Zm00001d048669	Chr4	340.324	2.68389	0.286147	9.37941	6.63437e-21	5.16567e-20	beta-xylosidase
Zm00001d042135	Chr3	635.085	-4.11702	0.272612	-15.1021	1.56789e-51	4.10803e-50	bidirectional amino acid transporter
Zm00001d002347	Chr2	1665.89	5.45149	0.546794	9.96992	2.06396e-23	1.81187e-22	Bifunctional inhibitor/lipid-transfer protein/seed storage 2S albumin superfamily protein
Zm00001d014758	Chr5	3.00614	5.31582	1.77001	3.00328	0.00267088	0.00513756	Bifunctional inhibitor/lipid-transfer protein/seed storage 2S albumin superfamily protein
Zm00001d034513	Chr1	66.109	3.81535	0.480719	7.93675	2.0754e-15	1.18734e-14	Bifunctional inhibitor/lipid-transfer protein/seed storage 2S albumin superfamily protein
Zm00001d046596	Chr9	134.308	-2.1444	0.715974	-2.99509	0.00274368	0.00526691	Bifunctional inhibitor/lipid-transfer protein/seed storage 2S albumin superfamily protein
Zm00001d003760	Chr2	6.06222	-2.30052	1.03505	-2.22261	0.0262421	0.0423518	Bifunctional inhibitor/lipid-transfer protein/seed storage 2S albumin superfamily protein
Zm00001d003757	Chr2	68.6222	-2.97909	1.22111	-2.43965	0.0147013	0.0249199	Bifunctional inhibitor/lipid-transfer protein/seed storage 2S albumin superfamily protein
Zm00001d034415	Chr1	12.1461	-3.34199	0.891036	-3.75068	0.000176357	0.00040347	Bifunctional inhibitor/lipid-transfer protein/seed storage 2S albumin superfamily protein
Zm00001d013907	Chr5	99.6121	-6.66878	0.882776	-7.55433	4.21031e-14	2.22953e-13	Bifunctional inhibitor/lipid-transfer protein/seed storage 2S albumin superfamily protein
Zm00001d012891	Chr5	170.719	-3.78549	0.167631	-22.5822	6.48136e-113	5.76672e-111	Biotin/lipoate A/B protein ligase family
Zm00001d006481	Chr2	319.435	-6.49733	0.352958	-18.4082	1.12856e-75	5.46153e-74	BNR/Asp-box repeat family protein
Zm00001d012939	Chr5	63.5316	4.02105	0.878328	4.57807	4.69277e-06	1.29972e-05	Bowman-Birk type trypsin inhibitor
Zm00001d034673	Chr1	14656	-3.35567	0.274273	-12.2348	2.02642e-34	2.91392e-33	Bowman-Birk type trypsin inhibitor
Zm00001d025482	Chr10	44.733	-4.55573	0.956836	-4.76125	1.92401e-06	5.54731e-06	Bowman-Birk type trypsin inhibitor
Zm00001d008548	Chr8	339.045	-2.4687	0.809375	-3.05014	0.00228738	0.00444232	Bowman-Birk type wound-induced proteinase inhibitor WIP1
Zm00001d028303	Chr1	439.914	-2.23294	0.506175	-4.41141	1.027e-05	2.73359e-05	branched-chain aminotransferase
Zm00001d017612	Chr5	16.0107	3.18346	1.0385	3.06544	0.00217349	0.00423468	brassinosteroid-responsive RING-H2
Zm00001d051460	Chr4	15.5844	2.83155	1.18433	2.39085	0.0168095	0.0281692	brassinosteroid-responsive RING-H2
Zm00001d026053	Chr10	12.4535	-2.61648	0.716919	-3.64962	0.000262628	0.000587082	brassinosteroid-responsive RING-H2
Zm00001d034877	Chr1	22.1774	2.50019	0.806368	3.10056	0.00193156	0.00378926	BREVIS RADIX-like
Zm00001d020725	Chr7	14.9096	3.04142	0.528901	5.75045	8.90067e-09	3.1883e-08	BRI1 kinase inhibitor
Zm00001d031656	Chr1	6.13943	2.47962	1.08889	2.27721	0.0227738	0.037272	BRI1 suppressor 1 (BSU1)-like
Zm00001d032913	Chr1	33.1929	-7.68393	0.84515	-9.0918	9.74099e-20	7.1603e-19	BRI1 suppressor 1 (BSU1)-like
Zm00001d017195	Chr5	8.31852	5.8544	1.01015	5.79559	6.808e-09	2.45724e-08	BTB/POZ domain with WD40/YVTN repeat-like protein
Zm00001d049514	Chr4	14.7328	-3.31438	0.568115	-5.834	5.41156e-09	1.97239e-08	BTB/POZ domain with WD40/YVTN repeat-like protein
Zm00001d036840	Chr6	281.337	5.06371	0.242432	20.8871	7.01112e-97	5.09664e-95	BTB/POZ domain-containing protein
Zm00001d052331	Chr4	64.221	-8.417	0.801563	-10.5007	8.57196e-26	8.44491e-25	BTB/POZ domain-containing protein
Zm00001d046968	Chr9	50.4119	6.92673	0.576979	12.0052	3.33768e-33	4.55777e-32	BTB-POZ and MATH domain
Zm00001d014165	Chr5	6.3027	-2.7829	0.936548	-2.97145	0.00296398	0.00565486	BTB-POZ and MATH domain
Zm00001d043538	Chr3	410.586	-2.60045	0.29697	-8.75662	2.01194e-18	1.3748e-17	BURP domain-containing protein
Zm00001d034455	Chr1	192.19	9.07024	0.59208	15.3193	5.68346e-53	1.53624e-51	bZIP transcription factor family protein
Zm00001d034457	Chr1	621.162	4.96641	0.156977	31.6379	1.11238e-219	4.13106e-217	bZIP transcription factor family protein
Zm00001d045823	Chr9	18.2948	4.23623	0.76553	5.53372	3.13502e-08	1.07693e-07	bZIP transcription factor family protein
Zm00001d024160	Chr10	368.996	3.38001	0.225847	14.9659	1.22658e-50	3.11811e-49	bZIP transcription factor family protein
Zm00001d038296	Chr6	48.7633	-4.04424	0.474714	-8.51932	1.60499e-17	1.0366e-16	bZIP transcription factor family protein
Zm00001d037316	Chr6	5.14308	-5.01138	1.18496	-4.22916	2.34569e-05	5.97812e-05	bZIP transcription factor family protein
Zm00001d046540	Chr9	24.1407	2.45052	0.768619	3.18822	0.00143154	0.00286895	C2 calcium/lipid-binding and GRAM domain containing protein
Zm00001d026650	Chr10	23.1196	9.18705	0.840721	10.9276	8.50832e-28	9.17019e-27	C2 calcium/lipid-binding plant phosphoribosyltransferase family protein
Zm00001d005837	Chr2	91.5126	2.15678	0.239288	9.01333	1.99887e-19	1.44384e-18	C2H2 and C2HC zinc fingers superfamily protein
Zm00001d031759	Chr1	6.20687	6.73893	1.23995	5.43482	5.48512e-08	1.84599e-07	C2H2-like zinc finger protein
Zm00001d014345	Chr5	19.4407	2.63526	0.718935	3.66551	0.000246851	0.000553988	C2H2-like zinc finger protein
Zm00001d006768	Chr2	133.265	-3.72272	0.362655	-10.2652	1.01148e-24	9.48361e-24	C2H2-like zinc finger protein
Zm00001d036812	Chr6	42.6933	-2.52807	0.352047	-7.18107	6.91695e-13	3.38477e-12	C2H2-type zinc finger family protein
Zm00001d033999	Chr1	5.1609	-3.61069	1.03744	-3.48038	0.000500694	0.00107576	C-8 sterol isomerases
Zm00001d016057	Chr5	20.4878	4.76693	0.533782	8.93048	4.24149e-19	3.01278e-18	Cactin
Zm00001d003287	Chr2	63.8377	2.9282	0.375579	7.7965	6.36461e-15	3.53583e-14	Calcineurin-like metallo-phosphoesterase superfamily protein
Zm00001d045113	Chr9	1212.71	-3.00816	0.336436	-8.94126	3.84743e-19	2.74085e-18	Calcineurin-like metallo-phosphoesterase superfamily protein
Zm00001d034376	Chr1	13.0278	-3.76576	0.645601	-5.83295	5.44553e-09	1.98307e-08	calcium dependent protein kinase
Zm00001d042399	Chr3	97.0817	2.3889	0.232513	10.2743	9.20174e-25	8.65126e-24	calcium-binding EF hand family protein
Zm00001d053926	Chr4	61.4217	2.61272	0.550646	4.74482	2.08693e-06	6.0069e-06	Calcium-binding EF-hand family protein
Zm00001d044389	Chr3	21.7006	2.48789	0.533647	4.66206	3.13066e-06	8.84276e-06	Calcium-binding EF-hand family protein
Zm00001d031396	Chr1	29.8243	-2.96614	0.534686	-5.54744	2.89885e-08	9.99417e-08	Calcium-binding EF-hand family protein
Zm00001d031375	Chr1	98.4942	-3.01875	0.538742	-5.60333	2.10274e-08	7.32338e-08	Calcium-binding EF-hand family protein
Zm00001d031380	Chr1	18.3139	-3.65996	0.757384	-4.83237	1.34918e-06	3.96218e-06	Calcium-binding EF-hand family protein
Zm00001d031404	Chr1	145.06	-4.1205	0.35938	-11.4656	1.96498e-30	2.35563e-29	Calcium-binding EF-hand family protein
Zm00001d020722	Chr7	37.3622	-5.14249	0.609258	-8.44059	3.15751e-17	1.99777e-16	Calcium-binding EF-hand family protein
Zm00001d044204	Chr3	67.1806	2.61632	0.866562	3.01919	0.0025345	0.00488899	Calcium-binding tetratricopeptide family protein
Zm00001d041225	Chr3	131.58	-8.48085	0.756914	-11.2045	3.87518e-29	4.42512e-28	Calcium-dependent ARF-type GTPase activating protein family
Zm00001d026642	Chr10	205.949	3.61321	0.198554	18.1976	5.39462e-74	2.47732e-72	Calcium-dependent lipid-binding (CaLB domain) family protein
Zm00001d028171	Chr1	480.103	-2.20334	0.178053	-12.3746	3.58549e-35	5.33545e-34	Calcium-dependent lipid-binding (CaLB domain) family protein
Zm00001d004183	Chr2	26.6873	8.62328	0.833819	10.3419	4.55367e-25	4.34341e-24	calcium-dependent protein kinase
Zm00001d010579	Chr8	233.052	2.84907	0.198628	14.3438	1.16548e-46	2.63707e-45	calcium-dependent protein kinase
Zm00001d013527	Chr5	112.601	2.63396	0.234828	11.2165	3.38308e-29	3.86835e-28	calcium-dependent protein kinase
Zm00001d011666	Chr8	152.072	2.40991	0.667695	3.60929	0.000307035	0.000679327	calcium-dependent protein kinase
Zm00001d028016	Chr1	115.108	-3.30111	0.924008	-3.5726	0.000353459	0.000775314	calcium-dependent protein kinase
Zm00001d046199	Chr9	17.3569	-3.39951	1.21111	-2.80694	0.00500148	0.00918219	calcium-dependent protein kinase
Zm00001d005219	Chr2	7.88664	-3.7103	1.22795	-3.02154	0.00251495	0.00485566	calcium-dependent protein kinase
Zm00001d044730	Chr9	3140.38	8.86877	0.296664	29.895	2.28825e-196	7.51733e-194	Caleosin-related family protein
Zm00001d037343	Chr6	843.786	-5.60305	0.227183	-24.6631	2.66033e-134	3.26953e-132	Caleosin-related family protein
Zm00001d005766	Chr2	89.8192	2.24976	0.66815	3.36715	0.000759504	0.00158886	calmodulin like
Zm00001d024699	Chr10	228.351	6.56898	0.270307	24.3019	1.87019e-130	2.1158e-128	calmodulin-binding family protein
Zm00001d011228	Chr8	786.369	2.1605	0.402026	5.37403	7.6998e-08	2.56056e-07	calmodulin-binding family protein
Zm00001d028829	Chr1	18.9315	4.2654	1.11981	3.80904	0.000139508	0.00032306	Calmodulin-binding protein
Zm00001d020118	Chr7	1211.72	-8.86408	0.344816	-25.7067	9.83812e-146	1.44883e-143	calmodulin-binding receptor-like cytoplasmic kinase
Zm00001d025235	Chr10	975.538	-3.27702	0.131279	-24.9623	1.57029e-137	2.03221e-135	Calmodulin-binding transcription activator protein with CG-1 and Ankyrin domains
Zm00001d049403	Chr4	118.708	-4.09403	0.667454	-6.13381	8.58003e-10	3.35937e-09	Calmodulin-binding transcription activator protein with CG-1 and Ankyrin domains
Zm00001d049033	Chr4	13.0849	-7.14053	1.14545	-6.23382	4.55184e-10	1.81088e-09	calmodulin-domain protein kinase
Zm00001d013109	Chr5	63.6243	2.83975	0.534266	5.31524	1.0652e-07	3.49938e-07	calmodulin-domain protein kinase cdpk isoform
Zm00001d005460	Chr2	624.471	2.89733	0.238273	12.1597	5.09227e-34	7.19531e-33	calreticulin 1a
Zm00001d028867	Chr1	3822.61	3.19987	0.214278	14.9333	2.00185e-50	5.02905e-49	cAMP-regulated phosphoprotein 19-related protein
Zm00001d018738	Chr7	1580.82	4.09379	0.908367	4.50675	6.58278e-06	1.79095e-05	CAP (Cysteine-rich secretory proteins, Antigen 5, and Pathogenesis-related 1 protein) superfamily protein
Zm00001d044194	Chr3	1640.2	2.21891	0.17794	12.47	1.0884e-35	1.65714e-34	CAPRICE-like MYB3
Zm00001d003310	Chr2	36.5131	2.70103	0.245105	11.0199	3.06464e-28	3.35598e-27	Carbohydrate-binding X8 domain superfamily protein
Zm00001d039139	Chr6	15.1798	-2.08898	0.578797	-3.60918	0.000307168	0.000679532	Carbohydrate-binding X8 domain superfamily protein
Zm00001d050479	Chr4	15.4374	-2.22184	0.63333	-3.50818	0.000451181	0.000975266	carboxyesterase
Zm00001d022101	Chr7	28.9184	-2.28062	0.565181	-4.0352	5.45565e-05	0.000132932	carboxyesterase
Zm00001d022327	Chr7	121.943	-2.64485	0.340624	-7.76473	8.18195e-15	4.51169e-14	carboxyesterase
Zm00001d001903	Chr2	1927.2	4.33567	0.0742418	58.3993	0	0	carboxylesterases
Zm00001d043228	Chr3	2594.06	-3.3006	0.139512	-23.6582	9.72608e-124	1.00697e-121	cardiolipin synthase
Zm00001d034075	Chr1	1129.77	10.62	0.364723	29.118	2.12632e-186	6.26274e-184	carotenoid cleavage dioxygenase
Zm00001d035748	Chr6	986.488	6.38317	0.19331	33.0204	4.13386e-239	1.81074e-236	casein kinase I-like
Zm00001d032741	Chr1	6.71732	3.94124	0.968898	4.06776	4.74668e-05	0.000116723	casein kinase I-like
Zm00001d016436	Chr5	332.1	-5.61714	0.455216	-12.3395	5.54919e-35	8.1792e-34	casein kinase like
Zm00001d042634	Chr3	149.094	3.62894	0.361592	10.036	1.05869e-23	9.4343e-23	catalytic LigB subunit of aromatic ring-opening dioxygenase family
Zm00001d041201	Chr3	384.078	2.87132	0.215202	13.3424	1.31098e-40	2.39013e-39	catalytics
Zm00001d008303	Chr8	2103.14	-2.08746	0.17756	-11.7564	6.54529e-32	8.36299e-31	Cation efflux family protein
Zm00001d047242	Chr9	132.177	3.21751	0.382902	8.40295	4.35403e-17	2.7406e-16	cation exchanger
Zm00001d015225	Chr5	54.8696	-2.86284	0.406637	-7.04029	1.91844e-12	9.11113e-12	cation exchanger
Zm00001d021461	Chr7	56.1794	-5.31996	0.65355	-8.14009	3.9498e-16	2.35431e-15	cation/H+ exchanger
Zm00001d005032	Chr2	90.9552	6.10263	0.81378	7.49911	6.42512e-14	3.36585e-13	cation/hydrogen exchanger
Zm00001d025983	Chr10	275.115	3.44728	0.231572	14.8864	4.03795e-50	1.00554e-48	cationic amino acid transporter
Zm00001d006944	Chr2	4668.02	-3.68568	0.135916	-27.1174	6.13905e-162	1.15246e-159	CBL-interacting protein kinase
Zm00001d006685	Chr2	100.13	-8.83351	0.784139	-11.2652	1.94834e-29	2.24433e-28	CBL-interacting protein kinase
Zm00001d033350	Chr1	4.20825	5.9211	1.50785	3.92686	8.60619e-05	0.000204251	CBS / octicosapeptide/Phox/Bemp1 (PB1) domains-containing protein
Zm00001d004818	Chr2	161.885	2.71955	0.160026	16.9944	9.02928e-65	3.38261e-63	CBS / octicosapeptide/Phox/Bemp1 (PB1) domains-containing protein
Zm00001d024058	Chr10	259.931	10.4468	0.751021	13.9101	5.49966e-44	1.12516e-42	CBS domain-containing protein with a domain of unknown function (DUF21)
Zm00001d046279	Chr9	19.2355	-4.73071	0.974607	-4.85397	1.21013e-06	3.57781e-06	CCAAT-binding factor
Zm00001d010380	Chr8	12.3483	-2.62306	0.606248	-4.32671	1.51351e-05	3.94377e-05	CCCH-type zinc finger family protein
Zm00001d039495	Chr3	19.4774	-4.36473	0.793675	-5.4994	3.81092e-08	1.30126e-07	CCCH-type zinc finger family protein
Zm00001d002383	Chr2	17.5181	-2.88738	0.482602	-5.98295	2.19136e-09	8.28206e-09	CCCH-type zinc finger protein with ARM repeat domain
Zm00001d003811	Chr2	8.89842	5.78748	1.08994	5.30989	1.09692e-07	3.59874e-07	CCT motif -containing response regulator protein
Zm00001d044598	Chr3	4.85123	3.77167	1.26253	2.9874	0.0028136	0.00538903	CCT motif family protein
Zm00001d035134	Chr6	15.5818	2.72959	0.870398	3.13602	0.00171257	0.00338884	CCT motif family protein
Zm00001d020000	Chr7	75.7955	3.07383	0.476722	6.44785	1.1345e-10	4.71322e-10	CDP-diacylglycerol synthase
Zm00001d006885	Chr2	876.879	-2.11219	0.106551	-19.8233	1.87484e-87	1.16465e-85	CDPK-related kinase
Zm00001d010489	Chr8	633.469	-2.14834	0.109277	-19.6596	4.78951e-86	2.91171e-84	CDPK-related kinase
Zm00001d013981	Chr5	19.4095	-7.13481	0.820877	-8.69169	3.57095e-18	2.40641e-17	CDPK-related kinase
Zm00001d003028	Chr2	7.16735	3.21439	1.16975	2.74793	0.00599733	0.0108726	cell division control
Zm00001d024811	Chr10	22.0341	2.8439	0.478109	5.94821	2.71086e-09	1.01601e-08	cell division cycle 48C
Zm00001d027244	Chr1	2.9732	-2.63667	1.1835	-2.22785	0.0258903	0.0418354	cell division cycle 48C
Zm00001d035913	Chr6	331.527	-6.93487	0.268009	-25.8755	1.25727e-147	1.93495e-145	cell division cycle 48C
Zm00001d036900	Chr6	68.4311	4.13959	0.403379	10.2623	1.0421e-24	9.75461e-24	cellulose synthase
Zm00001d019507	Chr7	1634.13	2.02358	0.471832	4.28876	1.79669e-05	4.64018e-05	cellulose synthase
Zm00001d053180	Chr4	3.52991	-5.10385	0.99942	-5.10681	3.27634e-07	1.02528e-06	cellulose synthase
Zm00001d017370	Chr5	6.40472	-2.9594	1.32878	-2.22717	0.0259362	0.0418968	cellulose synthase A2
Zm00001d005478	Chr2	59.1796	-3.23711	0.330204	-9.80337	1.08886e-22	9.24041e-22	cellulose synthase A2
Zm00001d012744	Chr8	20.1328	8.23655	0.807251	10.2032	1.91812e-24	1.77407e-23	cellulose synthase family protein
Zm00001d050406	Chr4	419.342	9.48833	0.470775	20.1547	2.44804e-90	1.60229e-88	cellulose synthase-like A02
Zm00001d021731	Chr7	265.075	2.31334	0.189404	12.2138	2.62341e-34	3.75655e-33	cellulose synthase-like D5
Zm00001d032909	Chr1	188.446	5.21227	0.413654	12.6006	2.0966e-36	3.27089e-35	cellulose-synthase like D2
Zm00001d043336	Chr3	80.8464	-2.37629	0.235172	-10.1045	5.27772e-24	4.78298e-23	Cellulose-synthase-like C12
Zm00001d010554	Chr8	135.018	7.90495	0.662769	11.9272	8.54391e-33	1.14117e-31	ChaC-like family protein
Zm00001d032220	Chr1	1939.28	5.54859	0.226063	24.5444	4.9647e-133	6.01503e-131	ChaC-like family protein
Zm00001d052107	Chr4	988.244	2.29017	0.16654	13.7515	4.98952e-43	9.80852e-42	Chalcone-flavanone isomerase family protein
Zm00001d015050	Chr5	113.06	8.54948	0.580085	14.7383	3.65715e-49	8.81173e-48	Chaperone DnaJ-domain superfamily protein
Zm00001d053667	Chr4	307.737	5.30305	0.249053	21.2929	1.32209e-100	9.94945e-99	Chaperone DnaJ-domain superfamily protein
Zm00001d014368	Chr5	6.3225	2.27589	0.947315	2.40246	0.0162852	0.0273765	Chaperone DnaJ-domain superfamily protein
Zm00001d053213	Chr4	48.19	-3.27732	0.411445	-7.96537	1.64724e-15	9.47468e-15	Chaperone DnaJ-domain superfamily protein
Zm00001d023818	Chr10	4.55627	-3.9199	1.18022	-3.32132	0.000895914	0.00185222	CHASE domain containing histidine kinase protein
Zm00001d018966	Chr7	153.673	4.07322	0.682924	5.96439	2.45555e-09	9.23764e-09	chitinase A
Zm00001d037653	Chr6	37.9409	2.86292	0.443284	6.45844	1.0579e-10	4.40463e-10	chitinase A
Zm00001d008199	Chr8	134.331	2.23453	0.317601	7.03565	1.98335e-12	9.40892e-12	Chitinase family protein
Zm00001d043366	Chr3	37.917	2.19501	1.01235	2.16823	0.0301414	0.048077	chlororespiratory reduction
Zm00001d012351	Chr8	114.042	10.493	0.861797	12.1757	4.18828e-34	5.9475e-33	chromatin assembly factor-1 (FASCIATA1) (FAS1)
Zm00001d012166	Chr8	63.1726	7.99045	0.757738	10.5451	5.34916e-26	5.31587e-25	chromatin assembly factor-1 (FASCIATA1) (FAS1)
Zm00001d019349	Chr7	407.664	-3.11811	0.164765	-18.9245	7.16369e-80	3.82429e-78	chromatin assembly factor-1 (FASCIATA1) (FAS1)
Zm00001d002346	Chr2	384.294	-2.38314	0.327013	-7.2876	3.15518e-13	1.5774e-12	cinnamyl alcohol dehydrogenase
Zm00001d053684	Chr4	322.336	-6.71769	0.675944	-9.93824	2.83789e-23	2.46967e-22	Citrate synthase family protein
Zm00001d013532	Chr5	949.338	3.30072	0.388303	8.50038	1.8897e-17	1.21406e-16	Class I glutamine amidotransferase-like superfamily protein
Zm00001d039363	Chr3	1868.48	2.165	0.149313	14.4997	1.2166e-47	2.81614e-46	Class I glutamine amidotransferase-like superfamily protein
Zm00001d028424	Chr1	3440.33	2.67976	0.145858	18.3723	2.18741e-75	1.04671e-73	Class I peptide chain release factor
Zm00001d039203	Chr6	90.8566	2.45975	0.619393	3.97123	7.15023e-05	0.000171507	Clathrin adaptor complexes medium subunit family protein
Zm00001d002305	Chr2	7.89562	-2.63474	0.772887	-3.40896	0.000652105	0.00137598	Clathrin adaptor complexes medium subunit family protein
Zm00001d006386	Chr2	31.513	-3.25784	0.449648	-7.24532	4.31432e-13	2.13875e-12	Clathrin adaptor complexes medium subunit family protein
Zm00001d026086	Chr10	31.3374	9.71802	1.20892	8.03862	9.0858e-16	5.3155e-15	Clathrin, heavy chain
Zm00001d012509	Chr8	314.398	2.74137	0.279405	9.81146	1.00507e-22	8.54633e-22	Clathrin, heavy chain
Zm00001d045733	Chr9	172.417	-6.1562	0.762552	-8.07315	6.85076e-16	4.03001e-15	cleavage and polyadenylation specificity factor 73 kDa subunit-II
Zm00001d007684	Chr2	311.951	-3.11455	0.28949	-10.7588	5.38877e-27	5.60295e-26	cleavage stimulating factor
Zm00001d018475	Chr5	316.62	4.33081	0.308847	14.0225	1.13501e-44	2.36745e-43	CLIP-associated protein
Zm00001d035807	Chr6	500.592	3.45024	0.188448	18.3087	7.05024e-75	3.31789e-73	Clp ATPase
Zm00001d030183	Chr1	105.99	-3.11833	0.361187	-8.63355	5.94786e-18	3.95513e-17	Clp ATPase
Zm00001d039640	Chr3	133.16	7.37182	0.450937	16.3478	4.50982e-60	1.49016e-58	CLPC homologue
Zm00001d041399	Chr3	100.179	9.46705	0.74021	12.7897	1.87213e-37	3.06043e-36	Coatomer epsilon subunit
Zm00001d044978	Chr9	169.804	5.54405	0.35072	15.8076	2.75598e-56	8.1879e-55	Coatomer epsilon subunit
Zm00001d042031	Chr3	10.8376	-2.05999	0.678575	-3.03575	0.00239937	0.00464984	Coatomer epsilon subunit
Zm00001d016183	Chr5	14.1515	-4.36718	0.972496	-4.4907	7.09903e-06	1.92344e-05	Coatomer epsilon subunit
Zm00001d033681	Chr1	225.457	-8.20095	0.430822	-19.0356	8.65021e-81	4.72114e-79	coatomer gamma-2 subunit, putative / gamma-2 coat protein, putative / gamma-2 COP, putative
Zm00001d022419	Chr7	10.025	6.86786	1.19272	5.75816	8.50367e-09	3.05121e-08	Coatomer, beta' subunit
Zm00001d012237	Chr8	205.445	2.89871	0.243916	11.8841	1.43218e-32	1.89073e-31	cobalt ion binding
Zm00001d031479	Chr1	5.87018	-3.07137	1.26714	-2.42386	0.0153564	0.0259505	COBRA-like extracellular glycosyl-phosphatidyl inositol-anchored protein family
Zm00001d013179	Chr5	45.5756	-10.223	0.923658	-11.0679	1.79461e-28	1.99203e-27	cold regulated 413 plasma membrane
Zm00001d017547	Chr5	220.874	3.44925	0.321186	10.7391	6.66881e-27	6.91282e-26	cold-regulated
Zm00001d049407	Chr4	16.7806	2.41232	0.505846	4.76888	1.85249e-06	5.35015e-06	Common central domain of tyrosinase domain containing protein
Zm00001d042293	Chr3	628.262	10.1887	0.384854	26.4741	1.92664e-154	3.13455e-152	Concanavalin A-like lectin protein kinase family protein
Zm00001d020138	Chr7	10.2084	7.50232	1.19216	6.29302	3.11339e-10	1.25291e-09	Concanavalin A-like lectin protein kinase family protein
Zm00001d044639	Chr3	150.367	5.58175	0.604183	9.23851	2.49943e-20	1.89095e-19	Concanavalin A-like lectin protein kinase family protein
Zm00001d045402	Chr9	7.51516	3.42418	0.843064	4.06159	4.87403e-05	0.0001197	Concanavalin A-like lectin protein kinase family protein
Zm00001d018059	Chr5	440.117	2.7615	0.246527	11.2016	4.00345e-29	4.56853e-28	Concanavalin A-like lectin protein kinase family protein
Zm00001d023907	Chr10	58.2278	9.8978	0.741878	13.3415	1.32681e-40	2.4164e-39	conserved hypothetical protein
Zm00001d051060	Chr4	83.4084	8.94873	0.736497	12.1504	5.70934e-34	8.04725e-33	conserved hypothetical protein
Zm00001d036674	Chr6	25.0909	8.69959	0.802959	10.8344	2.36473e-27	2.49979e-26	conserved hypothetical protein
Zm00001d053305	Chr4	28.5692	8.6706	0.933802	9.28526	1.61309e-20	1.2324e-19	conserved hypothetical protein
Zm00001d026038	Chr10	158.106	8.52081	0.428884	19.8674	7.79339e-88	4.87672e-86	conserved hypothetical protein
Zm00001d040327	Chr3	14.18	8.03874	0.77693	10.3468	4.32711e-25	4.12961e-24	conserved hypothetical protein
Zm00001d026180	Chr10	7.87152	7.31761	1.10106	6.64596	3.01255e-11	1.30353e-10	conserved hypothetical protein
Zm00001d009586	Chr8	41.6548	7.06757	0.766703	9.21813	3.02318e-20	2.27411e-19	conserved hypothetical protein
Zm00001d016377	Chr5	7.55611	6.7407	0.873807	7.71417	1.21772e-14	6.64612e-14	conserved hypothetical protein
Zm00001d006581	Chr2	20.4458	6.4786	0.872436	7.42587	1.12042e-13	5.77554e-13	conserved hypothetical protein
Zm00001d019724	Chr7	2156.83	6.09331	0.24597	24.7726	1.77149e-135	2.20893e-133	conserved hypothetical protein
Zm00001d000186	B73V4_ctg140	29.3698	6.08565	1.0125	6.01052	1.84929e-09	7.04378e-09	conserved hypothetical protein
Zm00001d016899	Chr5	21.1428	6.08128	0.931496	6.52851	6.64256e-11	2.80809e-10	conserved hypothetical protein
Zm00001d045106	Chr9	46.3727	5.96119	0.627063	9.50653	1.97135e-21	1.57662e-20	conserved hypothetical protein
Zm00001d027914	Chr1	19.062	5.93516	0.864589	6.86472	6.66226e-12	3.04308e-11	conserved hypothetical protein
Zm00001d036081	Chr6	5.25434	5.62324	1.16865	4.81172	1.49633e-06	4.36433e-06	conserved hypothetical protein
Zm00001d044909	Chr9	29.5034	5.61842	0.540393	10.3969	2.56087e-25	2.4702e-24	conserved hypothetical protein
Zm00001d012569	Chr8	56.5691	5.44406	0.517169	10.5266	6.51115e-26	6.4556e-25	conserved hypothetical protein
Zm00001d016900	Chr5	3.5618	5.30608	2.01119	2.63828	0.00833282	0.014765	conserved hypothetical protein
Zm00001d010383	Chr8	71.4531	5.16248	0.400394	12.8935	4.89672e-38	8.16902e-37	conserved hypothetical protein
Zm00001d015046	Chr5	178.9	5.09514	0.586775	8.68329	3.84483e-18	2.58588e-17	conserved hypothetical protein
Zm00001d027338	Chr1	26.5275	4.61344	0.820322	5.62393	1.86657e-08	6.5261e-08	conserved hypothetical protein
Zm00001d028900	Chr1	5.6409	4.56399	1.51752	3.00754	0.00263373	0.00507125	conserved hypothetical protein
Zm00001d017108	Chr5	16.7816	4.54461	0.753622	6.03035	1.63604e-09	6.25944e-09	conserved hypothetical protein
Zm00001d031708	Chr1	11.3845	4.13737	0.647777	6.38703	1.69141e-10	6.94074e-10	conserved hypothetical protein
Zm00001d008686	Chr8	1.56696	4.12411	1.25351	3.29004	0.00100172	0.00205627	conserved hypothetical protein
Zm00001d013045	Chr5	139.302	3.99501	0.309487	12.9085	4.03024e-38	6.74987e-37	conserved hypothetical protein
Zm00001d018022	Chr5	36.909	3.92284	1.16497	3.36733	0.00075901	0.00158821	conserved hypothetical protein
Zm00001d025361	Chr10	12.2897	3.56985	1.3899	2.56843	0.0102161	0.0178047	conserved hypothetical protein
Zm00001d040050	Chr3	1.56402	3.50435	1.54884	2.26257	0.0236623	0.0385746	conserved hypothetical protein
Zm00001d048101	Chr9	1832.05	3.07546	0.173069	17.7702	1.20321e-70	5.16444e-69	conserved hypothetical protein
Zm00001d034577	Chr1	14.7773	3.05871	0.810435	3.77416	0.000160547	0.000368681	conserved hypothetical protein
Zm00001d032132	Chr1	17.1729	2.88488	0.968916	2.97743	0.00290672	0.0055543	conserved hypothetical protein
Zm00001d021812	Chr7	13.3563	2.86244	0.738757	3.87467	0.000106767	0.000250915	conserved hypothetical protein
Zm00001d040807	Chr3	664.501	2.58042	0.184595	13.9788	2.09973e-44	4.34258e-43	conserved hypothetical protein
Zm00001d034206	Chr1	4.38455	2.48311	1.08781	2.28266	0.0224503	0.0367884	conserved hypothetical protein
Zm00001d047986	Chr9	2414.2	2.40583	0.128057	18.7871	9.62712e-79	4.98364e-77	conserved hypothetical protein
Zm00001d034425	Chr1	31.3143	2.34364	0.502022	4.66839	3.03569e-06	8.58871e-06	conserved hypothetical protein
Zm00001d015215	Chr5	1904.54	2.30454	0.187102	12.317	7.33481e-35	1.07554e-33	conserved hypothetical protein
Zm00001d004020	Chr2	447.633	2.1999	0.194964	11.2836	1.58102e-29	1.82985e-28	conserved hypothetical protein
Zm00001d008961	Chr8	67.7628	2.0626	0.370048	5.57386	2.49151e-08	8.63861e-08	conserved hypothetical protein
Zm00001d037921	Chr6	78.6597	2.04765	0.231172	8.85771	8.16746e-19	5.71588e-18	conserved hypothetical protein
Zm00001d001905	Chr2	45.6717	2.02908	0.379542	5.34614	8.98522e-08	2.97009e-07	conserved hypothetical protein
Zm00001d003161	Chr2	45.9764	2.00306	0.50282	3.98364	6.78671e-05	0.000163315	conserved hypothetical protein
Zm00001d015372	Chr5	3.04458	-2.03065	0.92751	-2.18936	0.0285709	0.0457644	conserved hypothetical protein
Zm00001d052223	Chr4	27.4672	-2.04902	0.465651	-4.40033	1.08085e-05	2.868e-05	conserved hypothetical protein
Zm00001d019117	Chr7	5896.87	-2.05555	0.284096	-7.23543	4.64063e-13	2.29652e-12	conserved hypothetical protein
Zm00001d054049	Chr4	278.297	-2.06242	0.223324	-9.23509	2.58074e-20	1.94815e-19	conserved hypothetical protein
Zm00001d048983	Chr4	261.42	-2.06444	0.143336	-14.4028	4.96638e-47	1.13575e-45	conserved hypothetical protein
Zm00001d005885	Chr2	70.2737	-2.0742	0.292044	-7.10234	1.22662e-12	5.89268e-12	conserved hypothetical protein
Zm00001d006400	Chr2	48.4474	-2.09257	0.301214	-6.94712	3.72809e-12	1.73866e-11	conserved hypothetical protein
Zm00001d034476	Chr1	16.3845	-2.11512	0.620007	-3.41144	0.000646214	0.00136422	conserved hypothetical protein
Zm00001d009820	Chr8	40.6458	-2.20053	0.360155	-6.10995	9.96636e-10	3.88356e-09	conserved hypothetical protein
Zm00001d005171	Chr2	92.0953	-2.21274	0.188608	-11.7319	8.74335e-32	1.10968e-30	conserved hypothetical protein
Zm00001d007185	Chr2	672.907	-2.21951	0.215897	-10.2804	8.63852e-25	8.1262e-24	conserved hypothetical protein
Zm00001d020851	Chr7	22.1922	-2.28363	0.580121	-3.93647	8.26892e-05	0.000196765	conserved hypothetical protein
Zm00001d029647	Chr1	39.4611	-2.30653	0.322599	-7.14982	8.68896e-13	4.21566e-12	conserved hypothetical protein
Zm00001d006521	Chr2	853.196	-2.31029	0.147895	-15.6212	5.22166e-55	1.48917e-53	conserved hypothetical protein
Zm00001d040560	Chr3	31.3356	-2.32705	0.47365	-4.91302	8.96855e-07	2.69072e-06	conserved hypothetical protein
Zm00001d051339	Chr4	100.35	-2.32807	0.269926	-8.62486	6.41713e-18	4.25724e-17	conserved hypothetical protein
Zm00001d031845	Chr1	311.858	-2.3989	0.251287	-9.54646	1.34207e-21	1.07738e-20	conserved hypothetical protein
Zm00001d048135	Chr9	190.972	-2.45193	0.36088	-6.79432	1.08825e-11	4.89872e-11	conserved hypothetical protein
Zm00001d023936	Chr10	15.1492	-2.50156	0.983332	-2.54396	0.0109604	0.0190087	conserved hypothetical protein
Zm00001d051474	Chr4	110.968	-2.52946	0.283352	-8.9269	4.38101e-19	3.10414e-18	conserved hypothetical protein
Zm00001d025604	Chr10	222.251	-2.57761	0.189654	-13.5912	4.51806e-42	8.61407e-41	conserved hypothetical protein
Zm00001d033193	Chr1	11.1645	-2.67864	0.779851	-3.43481	0.00059296	0.00126021	conserved hypothetical protein
Zm00001d052027	Chr4	128.391	-2.78171	0.211184	-13.172	1.27211e-39	2.25664e-38	conserved hypothetical protein
Zm00001d044351	Chr3	2.8699	-2.78894	1.0835	-2.57401	0.0100527	0.0175467	conserved hypothetical protein
Zm00001d022459	Chr7	32.1262	-2.80004	0.438696	-6.38263	1.74068e-10	7.13439e-10	conserved hypothetical protein
Zm00001d026345	Chr10	193.067	-2.80533	0.140745	-19.9319	2.15097e-88	1.36093e-86	conserved hypothetical protein
Zm00001d036522	Chr6	287.213	-2.81872	0.28152	-10.0125	1.343e-23	1.19182e-22	conserved hypothetical protein
Zm00001d015469	Chr5	3042.48	-2.82646	0.222635	-12.6955	6.2634e-37	9.99045e-36	conserved hypothetical protein
Zm00001d023693	Chr10	42.7965	-2.82775	0.598042	-4.72835	2.26347e-06	6.4899e-06	conserved hypothetical protein
Zm00001d042384	Chr3	3.13571	-2.96891	1.15381	-2.57313	0.0100782	0.017586	conserved hypothetical protein
Zm00001d029835	Chr1	9.62086	-2.97899	1.13943	-2.61446	0.00893686	0.0157471	conserved hypothetical protein
Zm00001d036929	Chr6	32.3647	-3.06651	0.415198	-7.38565	1.51709e-13	7.75477e-13	conserved hypothetical protein
Zm00001d015330	Chr5	10.6004	-3.20702	0.601807	-5.32898	9.8766e-08	3.25529e-07	conserved hypothetical protein
Zm00001d021028	Chr7	10.9837	-3.28703	0.87584	-3.753	0.00017473	0.000399853	conserved hypothetical protein
Zm00001d010792	Chr8	150.556	-3.29778	0.410835	-8.02702	9.98665e-16	5.81267e-15	conserved hypothetical protein
Zm00001d052594	Chr4	35.2736	-3.36968	1.17191	-2.87537	0.00403561	0.00753034	conserved hypothetical protein
Zm00001d007331	Chr2	272.165	-3.44882	0.274085	-12.583	2.61795e-36	4.06198e-35	conserved hypothetical protein
Zm00001d003107	Chr2	5.60435	-3.47078	1.15469	-3.00581	0.00264876	0.00509902	conserved hypothetical protein
Zm00001d002875	Chr2	301.075	-3.63278	0.502788	-7.22528	5.00074e-13	2.46687e-12	conserved hypothetical protein
Zm00001d040366	Chr3	269.913	-3.68509	0.19919	-18.5004	2.04998e-76	1.00922e-74	conserved hypothetical protein
Zm00001d040365	Chr3	369.945	-3.73195	0.193985	-19.2383	1.76807e-82	1.00346e-80	conserved hypothetical protein
Zm00001d052106	Chr4	149.015	-3.85817	0.239135	-16.1339	1.47431e-58	4.64681e-57	conserved hypothetical protein
Zm00001d008393	Chr8	85.2626	-4.03951	0.3476	-11.6211	3.21863e-31	3.99012e-30	conserved hypothetical protein
Zm00001d008760	Chr8	25.1554	-4.22006	0.619446	-6.81264	9.58248e-12	4.33177e-11	conserved hypothetical protein
Zm00001d044668	Chr3	29.205	-4.25163	0.613958	-6.92495	4.36121e-12	2.02178e-11	conserved hypothetical protein
Zm00001d035018	Chr6	8.76923	-4.27368	0.975746	-4.37991	1.18729e-05	3.13631e-05	conserved hypothetical protein
Zm00001d031047	Chr1	10.0476	-4.56296	1.1575	-3.94208	8.07764e-05	0.000192412	conserved hypothetical protein
Zm00001d010066	Chr8	97.9296	-4.56736	0.464338	-9.83628	7.85659e-23	6.71407e-22	conserved hypothetical protein
Zm00001d020693	Chr7	706.473	-4.59861	0.197871	-23.2405	1.77505e-119	1.75278e-117	conserved hypothetical protein
Zm00001d042836	Chr3	2.11122	-4.67058	1.45146	-3.21785	0.00129155	0.00260983	conserved hypothetical protein
Zm00001d000092	B73V4_ctg31	10.5102	-4.72295	0.792692	-5.95811	2.55174e-09	9.58262e-09	conserved hypothetical protein
Zm00001d037042	Chr6	1.6848	-4.83023	1.22875	-3.931	8.45935e-05	0.000201045	conserved hypothetical protein
Zm00001d039224	Chr6	160.305	-4.8661	0.436436	-11.1496	7.192e-29	8.10963e-28	conserved hypothetical protein
Zm00001d032523	Chr1	9.90108	-4.95489	1.48843	-3.32895	0.000871745	0.00180553	conserved hypothetical protein
Zm00001d006032	Chr2	153.833	-5.69902	0.849142	-6.7115	1.92634e-11	8.4989e-11	conserved hypothetical protein
Zm00001d026116	Chr10	6.63479	-5.9247	1.5884	-3.72998	0.000191493	0.000435646	conserved hypothetical protein
Zm00001d015140	Chr5	29.4168	-5.9899	0.862828	-6.94217	3.86131e-12	1.79833e-11	conserved hypothetical protein
Zm00001d010968	Chr8	75.48	-6.23546	0.443176	-14.0699	5.81295e-45	1.22596e-43	conserved hypothetical protein
Zm00001d015849	Chr5	5.68461	-6.31022	0.869384	-7.25826	3.92109e-13	1.94834e-12	conserved hypothetical protein
Zm00001d004523	Chr2	19.5485	-6.45698	0.952657	-6.77786	1.21969e-11	5.46733e-11	conserved hypothetical protein
Zm00001d047311	Chr9	112.854	-6.58301	0.414668	-15.8754	9.38711e-57	2.83321e-55	conserved hypothetical protein
Zm00001d003840	Chr2	59.203	-6.80014	0.656386	-10.36	3.77055e-25	3.6045e-24	conserved hypothetical protein
Zm00001d007513	Chr2	30.683	-7.10465	0.836382	-8.4945	1.98789e-17	1.27426e-16	conserved hypothetical protein
Zm00001d046247	Chr9	511.918	-7.11163	0.779122	-9.12776	6.99343e-20	5.19204e-19	conserved hypothetical protein
Zm00001d025423	Chr10	38.1753	-7.22122	0.914241	-7.89859	2.82066e-15	1.59925e-14	conserved hypothetical protein
Zm00001d012290	Chr8	11.5809	-7.26399	0.852983	-8.51599	1.6518e-17	1.06482e-16	conserved hypothetical protein
Zm00001d011840	Chr8	118.18	-7.34907	0.616726	-11.9163	9.73902e-33	1.29573e-31	conserved hypothetical protein
Zm00001d043794	Chr3	247.129	-7.44985	0.444203	-16.7713	3.95838e-63	1.41467e-61	conserved hypothetical protein
Zm00001d028605	Chr1	11.1882	-7.51192	0.940323	-7.98865	1.3642e-15	7.88115e-15	conserved hypothetical protein
Zm00001d033781	Chr1	58.2191	-7.75948	0.905865	-8.56582	1.07309e-17	7.03171e-17	conserved hypothetical protein
Zm00001d009891	Chr8	20.7048	-7.87746	0.893067	-8.82069	1.13761e-18	7.88387e-18	conserved hypothetical protein
Zm00001d004914	Chr2	503.252	-8.01511	0.691076	-11.598	4.21796e-31	5.19881e-30	conserved hypothetical protein
Zm00001d015538	Chr5	115.883	-8.30962	0.799619	-10.392	2.69741e-25	2.59898e-24	conserved hypothetical protein
Zm00001d009969	Chr8	545.615	-8.63083	0.413172	-20.8892	6.71352e-97	4.90115e-95	conserved hypothetical protein
Zm00001d021538	Chr7	115.188	-9.46634	0.805232	-11.756	6.57397e-32	8.39336e-31	conserved hypothetical protein
Zm00001d022500	Chr7	69.8952	2.52604	0.37487	6.73845	1.60087e-11	7.11621e-11	CONSTANS-like
Zm00001d051047	Chr4	403.471	2.01225	0.258064	7.79747	6.31626e-15	3.51011e-14	CONSTANS-like
Zm00001d023906	Chr10	514.718	-2.75131	0.146299	-18.806	6.74195e-79	3.51136e-77	COP1-interactive protein
Zm00001d023903	Chr10	729.201	-4.37008	0.286227	-15.2679	1.25205e-52	3.34201e-51	COP1-interactive protein
Zm00001d026069	Chr10	74.912	4.16806	0.340513	12.2405	1.88838e-34	2.72e-33	copper chaperone for SOD1
Zm00001d027860	Chr1	5.76109	-5.9296	1.01751	-5.82759	5.6235e-09	2.0457e-08	copper-exporting ATPase / responsive-to-antagonist 1 / copper-transporting ATPase (RAN1)
Zm00001d026277	Chr10	457.264	2.09544	0.255292	8.20798	2.2494e-16	1.36361e-15	Coproporphyrinogen III oxidase
Zm00001d033568	Chr1	60.1261	4.6615	0.369165	12.6271	1.49632e-36	2.35374e-35	Core-2/I-branching beta-1,6-N-acetylglucosaminyltransferase family protein
Zm00001d024348	Chr10	64.3839	-5.08846	0.563599	-9.0285	1.74036e-19	1.2603e-18	Core-2/I-branching beta-1,6-N-acetylglucosaminyltransferase family protein
Zm00001d028880	Chr1	2071.5	-2.58185	0.20224	-12.7663	2.53007e-37	4.10458e-36	CP12 domain-containing protein
Zm00001d002618	Chr2	9.68977	34.9448	5.15095	6.78414	1.16778e-11	5.24425e-11	C-repeat/DRE binding factor
Zm00001d010961	Chr8	71.7358	5.17451	0.32883	15.7361	8.55391e-56	2.48938e-54	CRINKLY4 related
Zm00001d014460	Chr5	163.579	3.8652	0.194174	19.9058	3.62177e-88	2.27466e-86	CRINKLY4 related
Zm00001d035700	Chr6	88.7633	-3.84488	0.396146	-9.7057	2.85108e-22	2.35859e-21	cruciferin
Zm00001d015419	Chr5	49.9914	-3.56902	0.394396	-9.04935	1.43826e-19	1.0482e-18	cryptochrome
Zm00001d028434	Chr1	127.852	-8.52915	0.81075	-10.5201	6.98126e-26	6.90567e-25	cryptochrome
Zm00001d009115	Chr8	143.962	9.81098	0.710518	13.8082	2.27439e-43	4.54426e-42	CTC-interacting domain
Zm00001d023571	Chr10	103.219	5.08126	0.244589	20.7746	7.33979e-96	5.24626e-94	CTC-interacting domain
Zm00001d046153	Chr9	353.918	-2.89002	0.20202	-14.3056	2.01998e-46	4.51666e-45	CTC-interacting domain
Zm00001d019659	Chr7	217.071	-3.93397	0.259549	-15.1569	6.81731e-52	1.79446e-50	CTC-interacting domain
Zm00001d040133	Chr3	136.334	-4.78317	0.363555	-13.1567	1.55785e-39	2.75779e-38	CTC-interacting domain
Zm00001d037395	Chr6	1191.43	-6.0155	0.250909	-23.9749	5.08761e-127	5.39823e-125	CTC-interacting domain
Zm00001d050836	Chr4	146.158	-7.42496	1.54488	-4.80618	1.53838e-06	4.48315e-06	CTC-interacting domain
Zm00001d000097	B73V4_ctg91	289.261	-7.91404	0.85983	-9.20419	3.44243e-20	2.5872e-19	CTC-interacting domain
Zm00001d031322	Chr1	63.852	-4.03206	0.319685	-12.6126	1.79936e-36	2.81488e-35	C-terminal domain phosphatase-like
Zm00001d039081	Chr6	892.986	-3.9997	0.317335	-12.604	2.00672e-36	3.13352e-35	CTP synthase family protein
Zm00001d016638	Chr5	19.2111	-3.51605	0.441812	-7.95826	1.74476e-15	1.00221e-14	cullin4
Zm00001d050298	Chr4	14.0376	8.49873	1.07476	7.90753	2.62545e-15	1.49104e-14	cullin-associated and neddylation dissociated
Zm00001d049167	Chr4	70.032	4.90392	0.357729	13.7085	9.03289e-43	1.7696e-41	cullin-associated and neddylation dissociated
Zm00001d033447	Chr1	4.92899	-3.85503	1.17706	-3.27514	0.00105611	0.00215937	cupin family protein
Zm00001d024595	Chr10	97.6644	7.92913	0.760012	10.4329	1.75443e-25	1.7029e-24	Cupredoxin superfamily protein
Zm00001d024594	Chr10	474.45	6.62045	0.348211	19.0127	1.33789e-80	7.25559e-79	Cupredoxin superfamily protein
Zm00001d013038	Chr5	3.85692	2.90283	1.05721	2.74574	0.00603752	0.0109408	Cupredoxin superfamily protein
Zm00001d009659	Chr8	15.3339	7.59676	0.920396	8.2538	1.53442e-16	9.3817e-16	cwf21 domain containing protein
Zm00001d053534	Chr4	6.22373	6.91594	1.00456	6.88458	5.79593e-12	2.66018e-11	cwf21 domain containing protein
Zm00001d053530	Chr4	12.0079	4.97292	0.75155	6.61689	3.66837e-11	1.5793e-10	cwf21 domain containing protein
Zm00001d032104	Chr1	58.6718	2.8484	0.520726	5.47005	4.49912e-08	1.52739e-07	cyclase associated protein
Zm00001d040381	Chr3	24.4665	-3.05428	0.498345	-6.12883	8.85249e-10	3.46374e-09	Cyclin A1;1
Zm00001d019469	Chr7	302.011	6.50333	1.12224	5.79493	6.8348e-09	2.46587e-08	Cyclin B1;4
Zm00001d005293	Chr2	30.7963	-6.27718	0.671455	-9.34862	8.87952e-21	6.87308e-20	CYCLIN D3;1
Zm00001d038060	Chr6	94.4204	-7.03539	0.567637	-12.3942	2.81034e-35	4.21502e-34	cyclin family
Zm00001d020033	Chr7	654.497	5.82146	0.447593	13.0062	1.12861e-38	1.9402e-37	Cyclin family protein
Zm00001d020996	Chr7	526.195	5.53362	0.626443	8.83339	1.01554e-18	7.06656e-18	Cyclin family protein
Zm00001d008221	Chr8	418.903	5.527	0.449908	12.2847	1.09419e-34	1.59625e-33	Cyclin family protein
Zm00001d028274	Chr1	123.971	-2.21182	0.240444	-9.19889	3.6166e-20	2.71213e-19	Cyclin family protein
Zm00001d029970	Chr1	24.3785	-3.17783	0.742907	-4.27755	1.88958e-05	4.86947e-05	cyclin p4;1
Zm00001d044672	Chr3	141.443	-3.0942	0.394239	-7.84853	4.20927e-15	2.35993e-14	cyclin-dependent kinase B1;1
Zm00001d015596	Chr5	8.63571	-4.14529	1.23682	-3.35157	0.00080355	0.00167362	cyclin-dependent kinase B2;1
Zm00001d044343	Chr3	24.6557	-8.15863	0.900639	-9.05871	1.32008e-19	9.633e-19	cyclin-dependent kinase B2;1
Zm00001d032078	Chr1	453.702	2.62022	0.101648	25.7773	1.59283e-146	2.36612e-144	cyclin-dependent kinase C;1
Zm00001d044927	Chr9	10.1512	-6.33828	1.07407	-5.90118	3.60902e-09	1.33766e-08	Cyclin-dependent kinase inhibitor domain containing protein
Zm00001d015611	Chr5	10.7387	4.81057	0.743305	6.47186	9.68016e-11	4.04181e-10	cyclin-dependent kinase-subunit
Zm00001d024337	Chr10	2.40076	4.19138	1.47261	2.84623	0.004424	0.00819897	cycloartenol synthase
Zm00001d050635	Chr4	1116.58	4.12787	0.510812	8.081	6.42375e-16	3.78664e-15	Cyclophilin-like peptidyl-prolyl cis-trans isomerase family protein
Zm00001d008440	Chr8	843.455	2.96648	0.283948	10.4473	1.50783e-25	1.46771e-24	Cyclophilin-like peptidyl-prolyl cis-trans isomerase family protein
Zm00001d032261	Chr1	72.3313	-2.04044	0.47516	-4.29422	1.7531e-05	4.53417e-05	Cyclopropane-fatty-acyl-phospholipid synthase
Zm00001d022036	Chr7	527.582	10.1854	0.524818	19.4075	6.67073e-84	3.91602e-82	Cysteine proteinases superfamily protein
Zm00001d006239	Chr2	33.7754	7.11907	1.02526	6.94367	3.82039e-12	1.77976e-11	Cysteine proteinases superfamily protein
Zm00001d025480	Chr10	45.5299	3.18024	0.427355	7.44169	9.94069e-14	5.14752e-13	Cysteine proteinases superfamily protein
Zm00001d006019	Chr2	1571.32	-2.02137	0.113169	-17.8615	2.35058e-71	1.02961e-69	Cysteine proteinases superfamily protein
Zm00001d007624	Chr2	121.866	4.50741	0.65737	6.85674	7.04486e-12	3.2144e-11	Cysteine/Histidine-rich C1 domain family protein
Zm00001d036097	Chr6	144.085	10.8656	0.838531	12.9579	2.11909e-38	3.59845e-37	cysteine-rich RLK (RECEPTOR-like protein kinase)
Zm00001d006536	Chr2	130.353	3.88721	0.534753	7.26917	3.61696e-13	1.79984e-12	cysteine-rich RLK (RECEPTOR-like protein kinase)
Zm00001d021692	Chr7	281.69	3.39513	0.48806	6.95638	3.4913e-12	1.63268e-11	cysteine-rich RLK (RECEPTOR-like protein kinase)
Zm00001d023316	Chr10	106.192	2.89334	0.259812	11.1363	8.35634e-29	9.39772e-28	cysteine-rich RLK (RECEPTOR-like protein kinase)
Zm00001d011710	Chr8	245.296	3.19311	0.262915	12.145	6.09594e-34	8.57094e-33	cytidine deaminase
Zm00001d033635	Chr1	1070.4	2.03946	0.107715	18.934	5.98808e-80	3.20672e-78	Cytidine/deoxycytidylate deaminase family protein
Zm00001d035813	Chr6	19.5799	8.86483	0.95543	9.27837	1.72097e-20	1.31306e-19	cytidinediphosphate diacylglycerol synthase
Zm00001d017425	Chr5	92.0488	2.76091	0.430877	6.40765	1.47782e-10	6.09417e-10	cytochrome B5 isoform E
Zm00001d009732	Chr8	10.999	5.3559	0.77391	6.92057	4.49831e-12	2.08307e-11	cytochrome BC1 synthesis
Zm00001d044416	Chr3	30.0991	2.52752	0.644153	3.9238	8.71643e-05	0.000206666	cytochrome BC1 synthesis
Zm00001d014444	Chr5	328.421	3.56506	0.506048	7.04491	1.85585e-12	8.82121e-12	CYTOCHROME P450 51G1
Zm00001d044120	Chr3	16.2934	2.42465	0.438956	5.52367	3.31992e-08	1.13793e-07	CYTOCHROME P450 51G1
Zm00001d010265	Chr8	55.1533	-2.2504	0.459183	-4.90088	9.54062e-07	2.84885e-06	CYTOCHROME P450 51G1
Zm00001d032042	Chr1	56.3002	2.33424	0.467109	4.9972	5.81679e-07	1.77602e-06	cytochrome p450 78a9
Zm00001d020340	Chr7	13.9378	-4.09517	1.42397	-2.87589	0.00402891	0.00752031	cytochrome p450 81d1
Zm00001d005823	Chr2	309.946	3.89988	0.534382	7.29792	2.9225e-13	1.46322e-12	Cytochrome P450 superfamily protein
Zm00001d028325	Chr1	1001.92	3.81098	0.320504	11.8906	1.3248e-32	1.75167e-31	Cytochrome P450 superfamily protein
Zm00001d030761	Chr1	85.8036	2.96216	1.06031	2.79368	0.00521124	0.00954472	Cytochrome P450 superfamily protein
Zm00001d050955	Chr4	384.398	2.69814	0.620097	4.35117	1.35415e-05	3.55127e-05	Cytochrome P450 superfamily protein
Zm00001d017077	Chr5	3250.71	2.59114	0.545103	4.75348	1.99945e-06	5.75997e-06	Cytochrome P450 superfamily protein
Zm00001d039650	Chr3	213.122	2.16083	0.429519	5.03081	4.88421e-07	1.50121e-06	Cytochrome P450 superfamily protein
Zm00001d047424	Chr9	187.691	-2.12066	0.256805	-8.25786	1.48313e-16	9.07789e-16	Cytochrome P450 superfamily protein
Zm00001d003349	Chr2	81.7477	-2.1578	0.318683	-6.77099	1.27907e-11	5.7245e-11	Cytochrome P450 superfamily protein
Zm00001d047425	Chr9	11.8309	-4.47799	0.830422	-5.39242	6.9515e-08	2.31893e-07	Cytochrome P450 superfamily protein
Zm00001d029243	Chr1	1274.13	-5.9568	0.420673	-14.1602	1.61588e-45	3.50305e-44	Cytochrome P450 superfamily protein
Zm00001d026067	Chr10	1342.5	-2.22025	0.187001	-11.8729	1.63648e-32	2.15046e-31	cytochrome P450, family 704, subfamily A, polypeptide
Zm00001d036023	Chr6	20.9818	-7.77072	0.894366	-8.68852	3.6718e-18	2.47242e-17	cytochrome P450, family 704, subfamily A, polypeptide
Zm00001d045063	Chr9	171.388	2.33946	0.339119	6.89865	5.24986e-12	2.41474e-11	cytochrome P450, family 709, subfamily B, polypeptide
Zm00001d029288	Chr1	564.218	-2.08686	0.251639	-8.29309	1.10348e-16	6.7784e-16	cytochrome P450, family 709, subfamily B, polypeptide
Zm00001d047418	Chr9	3726.1	-2.62127	0.176325	-14.8662	5.46659e-50	1.3495e-48	cytochrome P450, family 709, subfamily B, polypeptide
Zm00001d003142	Chr2	24.9165	3.13078	0.757847	4.13115	3.60961e-05	9.01241e-05	cytochrome P450, family 71, subfamily A, polypeptide
Zm00001d035013	Chr6	150.882	3.09764	0.567787	5.45563	4.87999e-08	1.65013e-07	cytochrome P450, family 71, subfamily A, polypeptide
Zm00001d015592	Chr5	7.56449	-2.33588	0.900348	-2.59442	0.00947497	0.0166216	cytochrome P450, family 71, subfamily A, polypeptide
Zm00001d004486	Chr2	13.9314	-5.54729	0.838438	-6.61622	3.68511e-11	1.58611e-10	cytochrome P450, family 71, subfamily A, polypeptide
Zm00001d046416	Chr9	29.5104	-3.13739	0.510577	-6.14478	8.00726e-10	3.13734e-09	cytochrome P450, family 71, subfamily B, polypeptide
Zm00001d015578	Chr5	1160.49	-5.03141	0.523485	-9.61137	7.15885e-22	5.82633e-21	cytochrome P450, family 71, subfamily B, polypeptide
Zm00001d003283	Chr2	127.015	-5.12262	0.524097	-9.77418	1.45328e-22	1.22599e-21	cytochrome P450, family 71, subfamily B, polypeptide
Zm00001d046374	Chr9	17.5015	-6.18057	0.869361	-7.10933	1.16607e-12	5.61441e-12	cytochrome P450, family 71, subfamily B, polypeptide
Zm00001d004506	Chr2	179.756	-8.83675	0.90877	-9.72386	2.3856e-22	1.98119e-21	cytochrome P450, family 71, subfamily B, polypeptide
Zm00001d046207	Chr9	421.785	-3.06708	0.238018	-12.8859	5.40356e-38	9.00576e-37	cytochrome P450, family 711, subfamily A, polypeptide
Zm00001d011417	Chr8	254.638	3.24773	0.4436	7.32129	2.45599e-13	1.23545e-12	cytochrome P450, family 72, subfamily A, polypeptide
Zm00001d011422	Chr8	259.401	2.56186	0.210151	12.1906	3.48974e-34	4.97623e-33	cytochrome P450, family 72, subfamily A, polypeptide
Zm00001d044146	Chr3	39.5375	-3.18199	0.960925	-3.31138	0.000928362	0.00191536	cytochrome P450, family 72, subfamily A, polypeptide
Zm00001d030372	Chr1	420.569	-2.90242	0.207356	-13.9973	1.61977e-44	3.36625e-43	cytochrome P450, family 76, subfamily C, polypeptide
Zm00001d029526	Chr1	276.698	-3.26683	0.510239	-6.40254	1.52813e-10	6.29187e-10	cytochrome P450, family 78, subfamily A, polypeptide
Zm00001d034104	Chr1	285.993	5.61597	0.300191	18.708	4.26092e-78	2.17932e-76	cytochrome P450, family 81, subfamily D, polypeptide
Zm00001d004167	Chr2	154.967	2.21175	0.2258	9.79517	1.18104e-22	1.00028e-21	cytochrome P450, family 81, subfamily D, polypeptide
Zm00001d013231	Chr5	129.089	-2.37816	0.265709	-8.95024	3.54698e-19	2.5321e-18	cytochrome P450, family 81, subfamily D, polypeptide
Zm00001d002626	Chr2	337.932	9.29492	0.56144	16.5555	1.46081e-61	4.991e-60	cytochrome P450, family 87, subfamily A, polypeptide
Zm00001d013629	Chr5	210.645	6.40081	0.950702	6.73273	1.66514e-11	7.39424e-11	cytochrome P450, family 87, subfamily A, polypeptide
Zm00001d039895	Chr3	47.8866	10.1873	0.927217	10.9869	4.41751e-28	4.79748e-27	cytochrome P450, family 89, subfamily A, polypeptide
Zm00001d032459	Chr1	677.104	-2.53693	0.134671	-18.838	3.68578e-79	1.93736e-77	cytochrome P450, family 89, subfamily A, polypeptide
Zm00001d038300	Chr6	93.4299	2.63767	0.297927	8.8534	8.48891e-19	5.93356e-18	cytochrome P450, family 94, subfamily C, polypeptide
Zm00001d027391	Chr1	48.6616	-9.2204	0.794652	-11.6031	3.97539e-31	4.91401e-30	cytochrome P450, family 98, subfamily A, polypeptide
Zm00001d012641	Chr8	102.626	-4.6242	0.299692	-15.4299	1.03081e-53	2.85867e-52	cytokinin oxidase
Zm00001d025885	Chr10	64.7699	-2.51012	0.430577	-5.82966	5.55416e-09	2.02134e-08	cytokinin oxidase/dehydrogenase
Zm00001d016551	Chr5	120.214	-5.01648	0.415	-12.0879	1.22394e-33	1.70543e-32	Cytosol aminopeptidase family protein
Zm00001d046262	Chr9	75.1393	8.58984	0.664098	12.9346	2.87149e-38	4.85679e-37	cytosolic NADP+-dependent isocitrate dehydrogenase
Zm00001d003151	Chr2	590.627	-2.66101	0.213148	-12.4843	9.08943e-36	1.38638e-34	damaged DNA binding;DNA-directed DNA polymerases
Zm00001d032407	Chr1	137.329	-3.32857	0.248434	-13.3982	6.19489e-41	1.13915e-39	D-arabinono-1,4-lactone oxidase family protein
Zm00001d030877	Chr1	2.68956	-4.56636	1.17488	-3.88666	0.000101632	0.000239393	D-arabinono-1,4-lactone oxidase family protein
Zm00001d017354	Chr5	34.9514	3.44188	0.688758	4.99722	5.81621e-07	1.77602e-06	DDE superfamily endonuclease domain containing protein
Zm00001d041649	Chr3	1560.54	-4.54554	0.239913	-18.9466	4.70857e-80	2.52945e-78	DDE superfamily endonuclease domain containing protein
Zm00001d049935	Chr4	39.2587	-3.23903	0.447444	-7.23897	4.52121e-13	2.23872e-12	DEA(D/H)-box RNA helicase family protein
Zm00001d047143	Chr9	599.16	6.99534	0.262977	26.6006	6.67929e-156	1.09714e-153	DEAD box RNA helicase (PRH75)
Zm00001d022091	Chr7	61.9754	-3.07594	0.227047	-13.5476	8.18786e-42	1.54556e-40	DEAD box RNA helicase family protein
Zm00001d016172	Chr5	31.0693	6.04694	0.790288	7.65157	1.98543e-14	1.07062e-13	DEAD/DEAH box RNA helicase family protein
Zm00001d050870	Chr4	88.0922	-2.3777	0.236208	-10.0662	7.7966e-24	6.99524e-23	defective in meristem silencing
Zm00001d053353	Chr4	156.235	-3.25501	0.249727	-13.0343	7.80992e-39	1.35449e-37	defective in meristem silencing
Zm00001d037904	Chr6	41.8469	3.30426	0.323771	10.2055	1.87275e-24	1.73306e-23	DegP protease
Zm00001d009326	Chr8	163.202	3.25406	0.533325	6.10146	1.05105e-09	4.08814e-09	DegP protease
Zm00001d037894	Chr6	19.5103	-2.37049	1.00976	-2.34757	0.0188963	0.0314043	Dehydrin family protein
Zm00001d029504	Chr1	326.225	-3.35328	0.175804	-19.074	4.15596e-81	2.30508e-79	DEK domain-containing chromatin associated protein
Zm00001d010056	Chr8	2084.63	2.87726	0.146303	19.6664	4.18296e-86	2.55205e-84	delta 1-pyrroline-5-carboxylate synthase
Zm00001d038358	Chr6	23.4858	2.4461	0.574894	4.25487	2.09166e-05	5.36111e-05	delta1-pyrroline-5-carboxylate synthase
Zm00001d006346	Chr2	176.319	-4.33341	0.818153	-5.29658	1.1799e-07	3.85764e-07	dentin sialophosphoprotein-related
Zm00001d015824	Chr5	33.0965	-6.7552	0.872041	-7.74643	9.4515e-15	5.19164e-14	dentin sialophosphoprotein-related
Zm00001d019060	Chr7	440.395	-2.23371	0.524638	-4.25763	2.06606e-05	5.30107e-05	Deoxyxylulose-5-phosphate synthase
Zm00001d009260	Chr8	132.769	-5.99015	0.330051	-18.1492	1.30371e-73	5.95489e-72	dephospho-CoA kinase family
Zm00001d043270	Chr3	137.139	-2.03668	0.226775	-8.98104	2.68227e-19	1.9285e-18	Developmental regulator, ULTRAPETALA
Zm00001d018733	Chr7	1265.05	-2.33206	0.164938	-14.139	2.18498e-45	4.71884e-44	DHFS-FPGS homolog B
Zm00001d052699	Chr4	7.96239	3.84475	1.04777	3.66946	0.000243059	0.00054598	DHHC-type zinc finger family protein
Zm00001d031833	Chr1	828.504	2.46359	0.261297	9.42832	4.16716e-21	3.27299e-20	dicarboxylate carrier
Zm00001d040463	Chr3	12830	2.50673	0.111117	22.5593	1.08918e-112	9.64063e-111	dicarboxylate diiron protein, putative (Crd1)
Zm00001d013797	Chr5	384.309	2.11804	0.245172	8.63898	5.67173e-18	3.77445e-17	dicer-like
Zm00001d027337	Chr1	113.658	6.05575	0.445952	13.5794	5.30916e-42	1.01111e-40	Di-glucose binding protein with Kinesin motor domain
Zm00001d039911	Chr3	377.198	3.37366	0.155049	21.7586	5.72496e-105	4.54882e-103	Di-glucose binding protein with Leucine-rich repeat domain
Zm00001d031995	Chr1	920.254	-5.54783	0.20303	-27.3252	2.1295e-164	4.27979e-162	Dihydroneopterin aldolase
Zm00001d006117	Chr2	264.488	8.77693	0.971811	9.03152	1.69301e-19	1.22809e-18	disease resistance family protein / LRR family protein
Zm00001d044654	Chr3	257.16	7.9488	0.409777	19.3979	8.04221e-84	4.68891e-82	disease resistance family protein / LRR family protein
Zm00001d044655	Chr3	308.664	4.32773	0.242822	17.8226	4.7176e-71	2.04027e-69	disease resistance family protein / LRR family protein
Zm00001d007056	Chr2	19.817	8.72821	0.873225	9.99537	1.59688e-23	1.4098e-22	Disease resistance protein (CC-NBS-LRR class) family
Zm00001d020117	Chr7	1493.43	-9.23113	0.368502	-25.0504	1.72671e-138	2.26904e-136	disease resistance protein (TIR-NBS-LRR class)
Zm00001d018628	Chr7	102.003	6.32398	0.781743	8.08959	5.98642e-16	3.53984e-15	Disease resistance-responsive (dirigent-like protein) family protein
Zm00001d027636	Chr1	4.94658	6.21349	1.17356	5.29457	1.19294e-07	3.89953e-07	Disease resistance-responsive (dirigent-like protein) family protein
Zm00001d042633	Chr3	36.0665	4.82327	0.687813	7.01248	2.34127e-12	1.1067e-11	Disease resistance-responsive (dirigent-like protein) family protein
Zm00001d024907	Chr10	581.748	-4.85401	0.21899	-22.1655	7.40124e-109	6.16758e-107	D-isomer specific 2-hydroxyacid dehydrogenase family protein
Zm00001d027528	Chr1	16.4557	-4.89211	1.40728	-3.47628	0.000508419	0.00109071	disproportionating enzyme
Zm00001d012486	Chr8	6.99721	5.18639	1.17493	4.4142	1.01385e-05	2.70071e-05	D-mannose binding lectin protein with Apple-like carbohydrate-binding domain
Zm00001d051205	Chr4	4.71134	4.26419	0.984325	4.33209	1.47701e-05	3.85925e-05	D-mannose binding lectin protein with Apple-like carbohydrate-binding domain
Zm00001d032161	Chr1	6.50934	4.11914	0.812797	5.06786	4.02312e-07	1.24776e-06	D-mannose binding lectin protein with Apple-like carbohydrate-binding domain
Zm00001d023394	Chr10	93.766	-2.04601	0.359429	-5.6924	1.25267e-08	4.43876e-08	D-mannose binding lectin protein with Apple-like carbohydrate-binding domain
Zm00001d043485	Chr3	243.072	5.37571	1.42067	3.78393	0.000154374	0.000355367	DNA binding
Zm00001d003496	Chr2	49.1475	3.16761	0.486525	6.51067	7.48148e-11	3.14949e-10	DNA binding
Zm00001d041707	Chr3	253.834	3.04717	0.227038	13.4214	4.53113e-41	8.36814e-40	DNA binding
Zm00001d038019	Chr6	206.032	-3.48432	0.20477	-17.0157	6.27974e-65	2.36814e-63	DNA binding
Zm00001d014098	Chr5	217.859	-7.85061	0.546132	-14.3749	7.43545e-47	1.68909e-45	DNA binding;ATP binding
Zm00001d033653	Chr1	159.485	-7.03478	0.392011	-17.9453	5.219e-72	2.32178e-70	DNA binding;zinc ion binding;DNA binding
Zm00001d036719	Chr6	18.0214	2.38528	0.505233	4.72116	2.34501e-06	6.7147e-06	DNA glycosylase superfamily protein
Zm00001d020505	Chr7	235.854	2.28665	0.170116	13.4418	3.44159e-41	6.39052e-40	DNA glycosylase superfamily protein
Zm00001d036733	Chr6	3.95887	5.95704	1.12543	5.29312	1.20248e-07	3.92923e-07	DNA LIGASE
Zm00001d023462	Chr10	342.744	5.18518	0.366491	14.1482	1.91688e-45	4.14507e-44	DNA primase, large subunit family
Zm00001d044629	Chr3	6.24383	-3.60213	0.944379	-3.81428	0.00013658	0.000316665	DNA repair (Rad51) family protein
Zm00001d050670	Chr4	67.8736	7.30847	0.478491	15.274	1.13968e-52	3.05637e-51	DNA replication licensing factor MCM3
Zm00001d033672	Chr1	592.214	-2.06825	0.24663	-8.38605	5.02734e-17	3.15164e-16	DNA topoisomerase, type IA, core
Zm00001d030829	Chr1	3.90048	-3.06843	1.40815	-2.17905	0.0293281	0.0468717	DNA/RNA polymerases superfamily protein
Zm00001d043100	Chr3	38.9239	-6.89025	0.900173	-7.65436	1.94275e-14	1.04827e-13	DNA/RNA polymerases superfamily protein
Zm00001d042829	Chr3	17.4402	2.36622	0.378906	6.24487	4.24158e-10	1.69257e-09	DNA-binding enhancer protein-related
Zm00001d035295	Chr6	94.0258	2.08029	0.222819	9.33625	9.9802e-21	7.70062e-20	DNA-binding storekeeper protein-related transcriptional regulator
Zm00001d042653	Chr3	273.111	-3.26647	0.193907	-16.8455	1.13194e-63	4.123e-62	DNAJ heat shock family protein
Zm00001d021130	Chr7	12.4809	-7.32934	0.817674	-8.96365	3.14113e-19	2.25083e-18	DNAJ heat shock family protein
Zm00001d011414	Chr8	105.342	7.71825	0.775648	9.95072	2.50367e-23	2.18886e-22	DNAJ heat shock N-terminal domain-containing protein
Zm00001d031173	Chr1	39.2944	5.22151	0.379513	13.7585	4.52981e-43	8.91506e-42	DNAJ heat shock N-terminal domain-containing protein
Zm00001d023728	Chr10	68.0957	2.37003	0.279275	8.48634	2.1324e-17	1.3628e-16	DNAJ heat shock N-terminal domain-containing protein
Zm00001d040209	Chr3	50.2721	7.4094	1.00198	7.39478	1.41647e-13	7.25781e-13	DNAJ homologue
Zm00001d035164	Chr6	4.72194	3.115	1.39767	2.22871	0.0258329	0.0417625	DNAJ homologue
Zm00001d026185	Chr10	252.621	-2.05718	0.293636	-7.00587	2.45463e-12	1.15836e-11	DNAJ homologue
Zm00001d006666	Chr2	103.935	-2.41465	0.51414	-4.69648	2.64684e-06	7.53475e-06	DNAJ homologue
Zm00001d031357	Chr1	67.827	-3.83955	0.333149	-11.525	9.86747e-31	1.1955e-29	DNAJ homologue
Zm00001d006563	Chr2	268.817	-4.29693	0.258807	-16.6028	6.64655e-62	2.2938e-60	DNAJ homologue
Zm00001d013111	Chr5	4134.45	-4.68045	0.5404	-8.66108	4.67336e-18	3.12221e-17	DNAJ homologue
Zm00001d029304	Chr1	586.286	-5.72648	0.234186	-24.4526	4.71727e-132	5.59619e-130	DNAJ homologue
Zm00001d004840	Chr2	149.127	-6.35321	0.461221	-13.7748	3.61482e-43	7.14721e-42	DNAJ homologue
Zm00001d006230	Chr2	1442.43	-7.61033	0.211187	-36.036	2.28459e-284	1.5611e-281	DNAJ homologue
Zm00001d013639	Chr5	813.3	-3.0499	0.347174	-8.78494	1.56445e-18	1.07418e-17	DnaJ/Hsp40 cysteine-rich domain superfamily protein
Zm00001d015315	Chr5	77.2917	4.79166	0.832695	5.7544	8.69514e-09	3.11729e-08	DNAse I-like superfamily protein
Zm00001d034410	Chr1	277.438	-3.48396	0.293286	-11.8791	1.52066e-32	1.99981e-31	DNAse I-like superfamily protein
Zm00001d017788	Chr5	22.3401	2.87983	0.664149	4.33613	1.45015e-05	3.79314e-05	Dof-type zinc finger DNA-binding family protein
Zm00001d043904	Chr3	46.7145	-2.89298	0.297903	-9.71117	2.70229e-22	2.23876e-21	Dof-type zinc finger DNA-binding family protein
Zm00001d026628	Chr10	195.758	-3.30652	0.382477	-8.645	5.38068e-18	3.58635e-17	Dof-type zinc finger DNA-binding family protein
Zm00001d003937	Chr2	218.14	5.99993	0.403263	14.8785	4.54883e-50	1.12947e-48	Domain of unknown function (DUF1767)
Zm00001d051048	Chr4	25.2806	3.4342	0.820908	4.18341	2.87165e-05	7.25257e-05	Domain of unknown function (DUF2431)
Zm00001d034082	Chr1	93.9562	8.30841	0.787798	10.5464	5.27964e-26	5.24983e-25	Domain of unknown function (DUF3598)
Zm00001d010385	Chr8	6.34487	4.79912	1.12957	4.24863	2.15079e-05	5.50442e-05	Domain of unknown function (DUF966)
Zm00001d043278	Chr3	18.0913	2.29175	0.590326	3.88218	0.000103522	0.000243692	Domain of unknown function (DUF966)
Zm00001d033572	Chr1	63.969	2.16769	0.268086	8.0858	6.17586e-16	3.64429e-15	Domain of unknown function (DUF966)
Zm00001d019763	Chr7	54.305	2.07743	0.310293	6.69507	2.15573e-11	9.46694e-11	Domain of unknown function (DUF966)
Zm00001d007467	Chr2	7.90247	3.54747	0.861431	4.11811	3.8199e-05	9.49998e-05	DOMAIN OF UNKNOWN FUNCTION 724
Zm00001d012387	Chr8	60.6649	5.7135	0.404259	14.1333	2.36819e-45	5.10806e-44	Domain of unknown function domain containing protein
Zm00001d044187	Chr3	11.5594	-2.55795	0.622657	-4.10812	3.98901e-05	9.90037e-05	domains rearranged methyltransferase
Zm00001d039644	Chr3	254.434	-2.14252	0.265071	-8.08284	6.32763e-16	3.73127e-15	don-glucosyltransferase
Zm00001d032423	Chr1	43686.8	-2.20756	0.186945	-11.8086	3.52238e-32	4.56546e-31	dormancy-associated protein-like
Zm00001d021133	Chr7	50.6685	8.72701	0.751107	11.6189	3.30481e-31	4.09102e-30	double-stranded RNA binding protein-related / DsRBD protein-related
Zm00001d044397	Chr3	44.362	8.68836	0.761523	11.4092	3.76185e-30	4.47831e-29	double-stranded RNA binding protein-related / DsRBD protein-related
Zm00001d011219	Chr8	65.4482	7.55346	0.774434	9.75353	1.78171e-22	1.49128e-21	double-stranded RNA binding protein-related / DsRBD protein-related
Zm00001d045318	Chr9	44.7172	-3.53101	0.437709	-8.06704	7.20223e-16	4.23094e-15	downstream target of AGL15
Zm00001d048324	Chr9	10359.7	3.72051	0.113542	32.7677	1.70174e-235	7.26773e-233	D-ribulose-5-phosphate-3-epimerase
Zm00001d011257	Chr8	5.0425	-3.66781	1.35165	-2.71358	0.006656	0.0119815	DUF1070 domain containing protein
Zm00001d004446	Chr2	1.83408	3.66108	1.67907	2.18042	0.0292261	0.0467349	DUF1635 domain containing protein
Zm00001d019409	Chr7	136.809	-2.04728	0.253363	-8.08044	6.45357e-16	3.8016e-15	DUF1719 domain containing protein
Zm00001d043141	Chr3	304.504	2.28853	0.275279	8.31348	9.29357e-17	5.73148e-16	DUF3593 domain containing protein
Zm00001d043341	Chr3	3.96184	-4.87666	1.04159	-4.68192	2.842e-06	8.06611e-06	DUF3615 domain containing protein
Zm00001d029377	Chr1	35.4175	-4.01792	0.471762	-8.51683	1.63983e-17	1.0579e-16	DUF4057 domain containing protein
Zm00001d052277	Chr4	62.668	4.58203	0.434297	10.5505	5.05531e-26	5.03556e-25	DUF4228 domain containing protein
Zm00001d009487	Chr8	28.6081	2.37569	0.77535	3.06403	0.00218377	0.00425375	DUF4228 domain containing protein
Zm00001d012700	Chr8	10.1407	-2.89175	0.997105	-2.90014	0.0037299	0.00700274	DUF4228 domain containing protein
Zm00001d009975	Chr8	21.7726	-3.2835	0.506645	-6.48087	9.11981e-11	3.8138e-10	DUF4228 domain containing protein
Zm00001d020968	Chr7	9.32674	-4.41065	0.911866	-4.83695	1.31846e-06	3.87598e-06	DUF4228 domain containing protein
Zm00001d037251	Chr6	3.61761	-4.69219	1.05107	-4.46421	8.03634e-06	2.16299e-05	DUF4228 domain containing protein
Zm00001d034636	Chr1	622.975	2.23101	0.157019	14.2086	8.10545e-46	1.76165e-44	DUF4378 domain containing protein
Zm00001d027504	Chr1	70.4372	-2.90016	0.437846	-6.6237	3.50319e-11	1.51009e-10	DUF4378 domain containing protein
Zm00001d022072	Chr7	10.8976	-3.33302	1.05762	-3.15145	0.00162462	0.00323164	DUF4378 domain containing protein
Zm00001d042307	Chr3	260.667	-3.14108	0.320441	-9.80239	1.09955e-22	9.32656e-22	DUF4408 domain containing protein
Zm00001d016239	Chr5	43.451	2.79402	0.273488	10.2162	1.67732e-24	1.55304e-23	DUF4504 domain containing protein
Zm00001d053608	Chr4	194.422	-3.70314	0.300275	-12.3325	6.05363e-35	8.89201e-34	DUF4516 domain containing protein
Zm00001d038873	Chr6	13.1081	2.84944	0.517711	5.50391	3.71466e-08	1.2694e-07	DUF4666 domain containing protein
Zm00001d028138	Chr1	150.224	2.03093	0.215114	9.44117	3.68636e-21	2.91142e-20	DUF561 domain containing protein
Zm00001d007379	Chr2	953.394	7.45872	0.568199	13.1269	2.30811e-39	4.06909e-38	DUF588 domain containing protein
Zm00001d021085	Chr7	220.56	-3.15291	0.241245	-13.0693	4.92921e-39	8.60999e-38	DUF667 domain containing protein
Zm00001d047420	Chr9	16.2075	-3.70084	0.767737	-4.82045	1.43236e-06	4.18917e-06	DUF679 domain membrane protein
Zm00001d039204	Chr6	9.76412	6.57632	1.48675	4.42328	9.72135e-06	2.59525e-05	DUF947 domain containing protein
Zm00001d002801	Chr2	111.79	2.90046	0.362904	7.99236	1.3238e-15	7.65294e-15	Duplicated homeodomain-like superfamily protein
Zm00001d044975	Chr9	126.886	2.37537	0.701006	3.38852	0.000702721	0.00147531	Duplicated homeodomain-like superfamily protein
Zm00001d012752	Chr8	249.488	3.6235	0.188722	19.2002	3.68874e-82	2.07969e-80	Dynamin related protein 5A
Zm00001d008330	Chr8	612.35	-2.54174	0.116266	-21.8614	6.05817e-106	4.85877e-104	Dynein light chain type 1 family protein
Zm00001d002432	Chr2	2.9434	3.30069	1.34753	2.44944	0.0143078	0.0243083	DZC (Disease resistance/zinc finger/chromosome condensation-like region) domain containing protein
Zm00001d017730	Chr5	70.3978	-3.29394	0.510894	-6.4474	1.13782e-10	4.72584e-10	DZC (Disease resistance/zinc finger/chromosome condensation-like region) domain containing protein
Zm00001d051265	Chr4	95.9494	-7.42046	0.789942	-9.39368	5.79404e-21	4.52581e-20	E1 C-terminal related
Zm00001d011501	Chr8	109.6	-6.10957	0.38869	-15.7184	1.1316e-55	3.27646e-54	E2F/DP family winged-helix DNA-binding domain
Zm00001d022618	Chr7	141.962	2.5954	0.289058	8.97882	2.73687e-19	1.9661e-18	E3 ubiquitin ligase SCF complex subunit SKP1/ASK1 family protein
Zm00001d038421	Chr6	7.85649	5.88718	0.989701	5.94844	2.7071e-09	1.01482e-08	E3 ubiquitin ligase, putative
Zm00001d010428	Chr8	350.624	2.92439	0.242766	12.0461	2.03258e-33	2.8002e-32	E3 ubiquitin-protein ligase RHF2A
Zm00001d026442	Chr10	97.4348	9.51677	0.785911	12.1092	9.43953e-34	1.32285e-32	EamA-like transporter family
Zm00001d018641	Chr7	28.7436	7.60273	0.733861	10.3599	3.77325e-25	3.60506e-24	early nodulin-like protein
Zm00001d040504	Chr3	42.6698	2.21937	0.75128	2.95411	0.0031357	0.00596118	early nodulin-like protein
Zm00001d027930	Chr1	31.8029	-2.09684	0.38396	-5.4611	4.73186e-08	1.60258e-07	early nodulin-like protein
Zm00001d015331	Chr5	4.25448	-3.02461	1.26172	-2.39721	0.0165204	0.0277336	early nodulin-like protein
Zm00001d012602	Chr8	19.6405	-4.08778	0.513766	-7.95649	1.76984e-15	1.01627e-14	early nodulin-like protein
Zm00001d053830	Chr4	6.34675	-5.05334	1.09946	-4.5962	4.30256e-06	1.19727e-05	early nodulin-like protein
Zm00001d053829	Chr4	5.60361	-5.52608	1.08158	-5.10927	3.234e-07	1.01258e-06	early nodulin-like protein
Zm00001d043453	Chr3	106.793	-7.79907	0.775985	-10.0505	9.13614e-24	8.17562e-23	early nodulin-like protein
Zm00001d012357	Chr8	20.8342	2.67735	0.735654	3.63942	0.000273256	0.000608926	Early-responsive to dehydration stress protein (ERD4)
Zm00001d039944	Chr3	3.41443	-3.95402	1.31741	-3.00135	0.00268787	0.00516791	EF hand calcium-binding protein family
Zm00001d023548	Chr10	30.5677	2.15303	0.970456	2.21858	0.0265154	0.0427565	EF-TU receptor
Zm00001d010652	Chr8	5.35077	3.17357	1.0721	2.96013	0.00307506	0.00585111	EID1-like
Zm00001d039723	Chr3	24.0031	8.39306	0.986579	8.50724	1.78124e-17	1.14696e-16	EIN3-binding F box protein
Zm00001d037295	Chr6	3.27427	3.90782	1.3029	2.99932	0.00270583	0.00519951	EIN3-binding F box protein
Zm00001d016533	Chr5	1093.55	-2.77068	0.189837	-14.5951	3.01915e-48	7.09438e-47	electron transfer flavoprotein alpha
Zm00001d013017	Chr5	14.8187	3.75814	1.22234	3.07456	0.00210815	0.00411536	ELMO/CED-12 family protein
Zm00001d049197	Chr4	32.193	3.04059	0.62703	4.8492	1.23963e-06	3.65808e-06	ELMO/CED-12 family protein
Zm00001d037442	Chr6	52.868	2.18851	0.348789	6.27458	3.50572e-10	1.40682e-09	ELMO/CED-12 family protein
Zm00001d053888	Chr4	262.051	11.8273	0.732971	16.1361	1.42139e-58	4.48829e-57	elongation defective 1 protein / ELD1 protein
Zm00001d046960	Chr9	91.9593	7.5911	1.26063	6.02167	1.72624e-09	6.59274e-09	elongation defective 1 protein / ELD1 protein
Zm00001d052877	Chr4	6.92288	-2.02051	0.798734	-2.52964	0.011418	0.0197383	embryo defective
Zm00001d019403	Chr7	328.748	-11.6174	0.920707	-12.6179	1.6831e-36	2.64268e-35	embryo defective
Zm00001d050595	Chr4	2.85353	-3.10541	1.34509	-2.3087	0.0209603	0.0345157	embryo sac development arrest
Zm00001d031392	Chr1	37.1642	-8.90049	0.959768	-9.27358	1.80003e-20	1.37093e-19	embryo sac development arrest
Zm00001d010894	Chr8	339.261	2.23033	0.145491	15.3297	4.84472e-53	1.31369e-51	embryonic flower 1 (EMF1)
Zm00001d049009	Chr4	41.6751	-2.07093	0.328862	-6.29727	3.02934e-10	1.22081e-09	endomembrane-type CA-ATPase
Zm00001d045457	Chr9	82.5858	-6.38588	0.357893	-17.843	3.27807e-71	1.43221e-69	endomembrane-type CA-ATPase
Zm00001d036663	Chr6	706.157	-5.69607	0.237334	-24.0002	2.76588e-127	2.9531e-125	endonuclease V family protein
Zm00001d032418	Chr1	68.7901	-3.03828	0.310516	-9.78462	1.31086e-22	1.10804e-21	endonuclease/exonuclease/phosphatase family protein
Zm00001d023908	Chr10	1135.08	-2.42432	0.0888721	-27.2788	7.5755e-164	1.4875e-161	endoplasmic reticulum auxin binding protein
Zm00001d007361	Chr2	55.0223	5.03817	0.318595	15.8137	2.5018e-56	7.44567e-55	Endosomal targeting BRO1-like domain-containing protein
Zm00001d051526	Chr4	95.5364	3.00817	0.385905	7.7951	6.43571e-15	3.573e-14	endoxyloglucan transferase A3
Zm00001d041588	Chr3	55.5388	-3.26633	0.30455	-10.7251	7.76127e-27	8.01607e-26	Enolase
Zm00001d021462	Chr7	2.56381	-4.00262	1.38501	-2.88996	0.0038529	0.00721701	enoyl-CoA hydratase
Zm00001d023647	Chr10	105.273	-10.0038	0.794742	-12.5874	2.476e-36	3.84872e-35	enoyl-CoA hydratase
Zm00001d052008	Chr4	165.9	-2.1617	0.202522	-10.6739	1.34881e-26	1.37398e-25	ENTH/ANTH/VHS superfamily protein
Zm00001d049002	Chr4	318.781	-2.65591	0.316194	-8.39964	4.47847e-17	2.81685e-16	ENTH/ANTH/VHS superfamily protein
Zm00001d046121	Chr9	89.8481	7.34062	0.67915	10.8086	3.13587e-27	3.29257e-26	epsin N-terminal homology (ENTH) domain-containing protein / clathrin assembly protein-related
Zm00001d029080	Chr1	101.674	-2.36267	0.315103	-7.49808	6.4758e-14	3.39032e-13	ERD (early response to dehydration) six-like
Zm00001d031547	Chr1	131.631	-5.39855	0.4599	-11.7385	8.08805e-32	1.0288e-30	ERD (early response to dehydration) six-like
Zm00001d036165	Chr6	118.667	-6.76974	0.555367	-12.1897	3.52907e-34	5.02812e-33	ERD (early response to dehydration) six-like
Zm00001d000077	B73V4_ctg31	815.259	2.05172	0.354922	5.78077	7.43605e-09	2.67544e-08	ERD (early-responsive to dehydration stress) family protein
Zm00001d029884	Chr1	21.7759	-5.35412	0.790342	-6.77444	1.2489e-11	5.59678e-11	ERF family protein
Zm00001d002082	Chr2	125.844	3.90449	0.422061	9.251	2.22392e-20	1.68475e-19	essential meiotic endonuclease 1B
Zm00001d021073	Chr7	201.57	-3.20468	0.267152	-11.9957	3.74148e-33	5.09288e-32	Esterase/lipase/thioesterase family protein
Zm00001d050702	Chr4	13.1049	-5.35851	1.27775	-4.19371	2.74425e-05	6.9421e-05	ethylene induced calmodulin binding protein
Zm00001d049364	Chr4	97.7304	2.51315	0.554533	4.53202	5.84219e-06	1.59863e-05	ethylene response factor
Zm00001d013338	Chr5	253.333	-2.54006	0.242889	-10.4577	1.35105e-25	1.32112e-24	ethylene response sensor
Zm00001d028026	Chr1	971.282	-5.82566	0.154897	-37.6099	0	0	ethylene response sensor
Zm00001d022390	Chr7	116.511	3.30117	0.27516	11.9973	3.67173e-33	5.00193e-32	Eukaryotic aspartyl protease family protein
Zm00001d007753	Chr2	491.566	3.15765	0.517565	6.10097	1.05427e-09	4.09785e-09	Eukaryotic aspartyl protease family protein
Zm00001d016477	Chr5	250.483	2.48398	0.153558	16.1762	7.42198e-59	2.3699e-57	Eukaryotic aspartyl protease family protein
Zm00001d045843	Chr9	66.7218	2.22999	0.709243	3.14418	0.00166554	0.0033027	Eukaryotic aspartyl protease family protein
Zm00001d051693	Chr4	131.844	2.11791	0.372904	5.67952	1.35076e-08	4.77347e-08	Eukaryotic aspartyl protease family protein
Zm00001d001771	Chr2	76.7789	-2.63121	0.766093	-3.43459	0.000593456	0.0012611	Eukaryotic aspartyl protease family protein
Zm00001d020887	Chr7	40.2019	-3.09758	0.583323	-5.31023	1.09487e-07	3.5927e-07	Eukaryotic aspartyl protease family protein
Zm00001d035981	Chr6	6.60728	-3.16432	0.94197	-3.35926	0.000781513	0.00163071	Eukaryotic aspartyl protease family protein
Zm00001d051779	Chr4	1976.31	-5.4782	0.474493	-11.5454	7.79126e-31	9.50701e-30	Eukaryotic aspartyl protease family protein
Zm00001d005860	Chr2	315.89	-6.69115	0.348549	-19.1971	3.91015e-82	2.19727e-80	Eukaryotic aspartyl protease family protein
Zm00001d050110	Chr4	34.5245	-8.61203	0.984062	-8.75152	2.10503e-18	1.43554e-17	Eukaryotic aspartyl protease family protein
Zm00001d006525	Chr2	588.904	-9.96521	0.48085	-20.7242	2.09643e-95	1.47989e-93	Eukaryotic aspartyl protease family protein
Zm00001d006115	Chr2	84.858	2.56119	0.399901	6.40456	1.50807e-10	6.2108e-10	Eukaryotic protein of unknown function (DUF914)
Zm00001d039815	Chr3	23.3756	-8.45052	0.894004	-9.45244	3.31026e-21	2.62287e-20	eukaryotic release factor 1-2
Zm00001d013481	Chr5	106.713	2.50313	0.288426	8.67858	4.00752e-18	2.69106e-17	eukaryotic release factor 1-3
Zm00001d021144	Chr7	25.4202	-8.63916	0.838029	-10.3089	6.42304e-25	6.08568e-24	eukaryotic release factor 1-3
Zm00001d051103	Chr4	2962.55	5.09634	0.123909	41.1297	0	0	eukaryotic translation initiation factor 3E
Zm00001d014873	Chr5	158.85	-4.14641	0.952788	-4.35187	1.34983e-05	3.54049e-05	eukaryotic translation initiation factor 3E
Zm00001d025979	Chr10	68.081	2.56752	0.277963	9.23694	2.53639e-20	1.91722e-19	eukaryotic translation initiation factor 4G
Zm00001d047072	Chr9	39.835	3.93613	0.622122	6.32694	2.50064e-10	1.01397e-09	evolutionarily conserved C-terminal region
Zm00001d039959	Chr3	9.52367	2.41254	0.902948	2.67185	0.0075434	0.0134457	exocyst complex component sec5
Zm00001d043124	Chr3	40.1141	-3.87979	0.448717	-8.64639	5.31519e-18	3.54408e-17	Exocyst complex component SEC5
Zm00001d038447	Chr6	364.048	2.77503	0.265614	10.4476	1.5027e-25	1.46356e-24	exocyst subunit exo70 family protein B1
Zm00001d050095	Chr4	140.876	-2.61997	0.289942	-9.0362	1.6221e-19	1.17716e-18	exocyst subunit exo70 family protein D3
Zm00001d047562	Chr9	45.287	2.52957	0.418051	6.05087	1.44069e-09	5.54183e-09	exostosin family protein
Zm00001d048298	Chr9	875.855	-2.58196	0.129488	-19.9398	1.83677e-88	1.16645e-86	exostosin family protein
Zm00001d033142	Chr1	2.06032	-4.28642	1.37294	-3.12207	0.00179584	0.00354172	Exostosin family protein
Zm00001d051954	Chr4	6.88857	-6.38613	0.879071	-7.26463	3.74052e-13	1.86024e-12	Exostosin family protein
Zm00001d043047	Chr3	141.407	-4.7228	1.02314	-4.61597	3.91266e-06	1.09287e-05	expansin A1
Zm00001d047087	Chr9	11.608	-4.27895	1.00207	-4.27013	1.95361e-05	5.02538e-05	expansin B2
Zm00001d047090	Chr9	28.2699	-5.46263	1.17316	-4.65633	3.21891e-06	9.07255e-06	expansin B2
Zm00001d029906	Chr1	53.7935	-9.29177	0.923369	-10.0629	8.05884e-24	7.22672e-23	expansin B2
Zm00001d021458	Chr7	10.6442	-2.40342	0.467752	-5.13823	2.77338e-07	8.72838e-07	Expansin-like A1
Zm00001d027520	Chr1	1038.77	-3.07456	0.137726	-22.3238	2.17258e-110	1.85571e-108	expansin-like A1
Zm00001d022203	Chr7	1465.88	2.40308	0.346247	6.94038	3.91034e-12	1.82017e-11	FAD/NAD(P)-binding oxidoreductase family protein
Zm00001d030726	Chr1	68.2073	-6.75044	0.68332	-9.87888	5.14033e-23	4.42603e-22	FAD/NAD(P)-binding oxidoreductase family protein
Zm00001d037008	Chr6	6.08646	3.90922	1.07233	3.64554	0.000266829	0.000595848	FAD-binding Berberine family protein
Zm00001d046318	Chr9	77.7222	3.62102	0.639629	5.66113	1.50381e-08	5.29355e-08	FAD-binding Berberine family protein
Zm00001d037005	Chr6	34.0496	3.15435	0.560234	5.63042	1.79774e-08	6.29837e-08	FAD-binding Berberine family protein
Zm00001d046322	Chr9	325.485	2.61928	0.177722	14.7381	3.66754e-49	8.8243e-48	FAD-binding Berberine family protein
Zm00001d026273	Chr10	93.581	3.67276	0.233742	15.7129	1.23428e-55	3.56773e-54	Family of unknown function (DUF566)
Zm00001d018365	Chr5	222.381	2.44485	0.223209	10.9532	6.41575e-28	6.93672e-27	Family of unknown function (DUF566)
Zm00001d007953	Chr2	16.2097	-4.39319	0.984083	-4.46424	8.03518e-06	2.16299e-05	Family of unknown function (DUF566)
Zm00001d033340	Chr1	147.115	-6.87635	0.568979	-12.0854	1.26103e-33	1.75425e-32	Family of unknown function (DUF566)
Zm00001d048662	Chr4	25.0647	-3.64027	0.617099	-5.899	3.65716e-09	1.35286e-08	Family of unknown function (DUF716)
Zm00001d036834	Chr6	11.719	-3.47233	0.658216	-5.27536	1.32495e-07	4.3129e-07	Family of unknown function (DUF716) domain containing protein
Zm00001d029096	Chr1	47.2965	-2.66618	0.455465	-5.85376	4.8058e-09	1.76068e-08	FANCI helical domain 2 domain containing protein
Zm00001d028431	Chr1	13.7495	2.83212	0.825276	3.43173	0.000599754	0.0012729	Fanconi anaemia protein FancD2 nuclease domain containing protein
Zm00001d003945	Chr2	302.216	2.88247	0.45257	6.36911	1.90123e-10	7.77746e-10	farnesylated protein
Zm00001d016577	Chr5	1207.81	-2.71561	0.256477	-10.5881	3.38338e-26	3.38993e-25	farnesylated protein
Zm00001d002607	Chr2	10.7068	-4.52852	0.965026	-4.69264	2.69699e-06	7.67238e-06	FASCICLIN-like arabinogalactan-protein
Zm00001d007228	Chr2	6402.01	2.56847	0.369735	6.94677	3.73733e-12	1.74249e-11	fatty acid desaturase
Zm00001d047743	Chr9	20885	2.00877	0.272415	7.37394	1.65662e-13	8.4352e-13	fatty acid desaturase
Zm00001d046865	Chr9	56.0922	-2.01217	0.412554	-4.87736	1.07513e-06	3.19194e-06	Fatty acid hydroxylase superfamily
Zm00001d017251	Chr5	20.5645	-3.68275	0.811146	-4.54017	5.62076e-06	1.54199e-05	Fatty acid hydroxylase superfamily
Zm00001d029901	Chr1	141.241	6.44512	0.26483	24.3368	7.99065e-131	9.16136e-129	fatty acyl-ACP thioesterases B
Zm00001d007801	Chr2	327.867	6.28802	0.304489	20.651	9.55293e-95	6.58035e-93	F-box family protein
Zm00001d018995	Chr7	8.63663	4.68327	0.835953	5.60231	2.11508e-08	7.36486e-08	F-box family protein
Zm00001d006591	Chr2	43.6302	4.26983	0.852413	5.00911	5.46826e-07	1.67379e-06	F-box family protein
Zm00001d007790	Chr2	93.5329	3.64912	0.514915	7.08683	1.37219e-12	6.56431e-12	F-box family protein
Zm00001d029217	Chr1	421.604	-2.26781	0.188065	-12.0586	1.74633e-33	2.41364e-32	F-box family protein
Zm00001d009642	Chr8	95.6607	-4.69996	0.399121	-11.7758	5.20368e-32	6.67877e-31	F-box family protein
Zm00001d002231	Chr2	16.1492	7.68703	0.898326	8.55706	1.15785e-17	7.56757e-17	F-box family protein with a domain of unknown function (DUF295)
Zm00001d003661	Chr2	2.07507	-2.86033	1.13962	-2.5099	0.0120767	0.0207781	F-box protein
Zm00001d010644	Chr8	70.7525	10.0634	0.735005	13.6916	1.13901e-42	2.22374e-41	F-box/RNI-like superfamily protein
Zm00001d044385	Chr3	23.2055	2.24741	0.534798	4.20234	2.6417e-05	6.68962e-05	F-box/RNI-like superfamily protein
Zm00001d000255	B73V4_ctg20	603.97	2.90658	0.49083	5.92177	3.18494e-09	1.18511e-08	F-box/RNI-like/FBD-like domains-containing protein
Zm00001d042400	Chr3	1544.28	2.54206	0.162079	15.6841	1.94278e-55	5.55923e-54	F-box/RNI-like/FBD-like domains-containing protein
Zm00001d003607	Chr2	780.285	-2.76794	0.202968	-13.6373	2.40362e-42	4.65017e-41	F-box/RNI-like/FBD-like domains-containing protein
Zm00001d013738	Chr5	240.075	3.83694	0.209556	18.3099	6.90563e-75	3.25881e-73	Fcf2 pre-rRNA processing protein
Zm00001d014632	Chr5	113.035	-6.20485	0.646831	-9.59268	8.58249e-22	6.94856e-21	Fe superoxide dismutase
Zm00001d025106	Chr10	638.207	-6.43251	0.252974	-25.4276	1.2488e-142	1.73442e-140	Fe superoxide dismutase
Zm00001d010136	Chr8	5.15834	2.82564	1.03557	2.7286	0.00636043	0.0114882	ferredoxin
Zm00001d034099	Chr1	94.9457	-5.01831	0.455651	-11.0135	3.28973e-28	3.59095e-27	ferredoxin-NADP(+)-oxidoreductase
Zm00001d028588	Chr1	30.6092	3.13953	0.598069	5.24945	1.52558e-07	4.9312e-07	Fes1A
Zm00001d011807	Chr8	62.904	-9.26149	0.800934	-11.5634	6.31834e-31	7.75404e-30	Fes1A
Zm00001d033135	Chr1	11.0298	-2.68276	0.599897	-4.47203	7.74812e-06	2.09068e-05	Filament-like plant protein, long coiled-coil domain containing protein
Zm00001d038184	Chr6	91.4505	-3.27357	0.299652	-10.9246	8.79327e-28	9.46537e-27	FKBP-type peptidyl-prolyl cis-trans isomerase family protein
Zm00001d002100	Chr2	50.4815	-6.14801	0.84171	-7.3042	2.78931e-13	1.39735e-12	flavanone 3-hydroxylase
Zm00001d007390	Chr2	1321.45	3.00201	0.121638	24.68	1.75421e-134	2.17153e-132	Flavinator of succinate dehydrogenase domain containing protein
Zm00001d018649	Chr7	12.3271	7.75114	1.51343	5.12159	3.02978e-07	9.51777e-07	Flavin-binding monooxygenase family protein
Zm00001d018650	Chr7	10.9706	2.30066	0.628683	3.65949	0.000252716	0.000566333	Flavin-binding monooxygenase family protein
Zm00001d048861	Chr4	151.695	3.58584	0.912165	3.93113	8.45468e-05	0.000200962	flavin-dependent monooxygenase
Zm00001d004389	Chr2	903.413	-3.60357	0.340102	-10.5956	3.12455e-26	3.13243e-25	flavin-dependent monooxygenase
Zm00001d026231	Chr10	21.8386	-5.39802	1.36522	-3.95397	7.68646e-05	0.000183622	floral meristem identity control protein LEAFY (LFY)
Zm00001d004203	Chr2	42.0211	2.17379	0.492747	4.41158	1.0262e-05	2.7319e-05	flowering promoting factor
Zm00001d042217	Chr3	151.342	-2.51756	0.326449	-7.71196	1.239e-14	6.76008e-14	Flowering-promoting factor 1-like protein
Zm00001d039295	Chr3	18.9004	2.11375	0.582594	3.62817	0.000285436	0.00063433	FORKED
Zm00001d004810	Chr2	31.3069	2.69295	0.412874	6.52244	6.91733e-11	2.92063e-10	forkhead-associated (FHA) domain-containing protein
Zm00001d019061	Chr7	1528.04	-3.99694	0.168054	-23.7837	4.92985e-125	5.13516e-123	Forkhead-associated (FHA) domain-containing protein
Zm00001d004323	Chr2	9.25878	2.20967	0.607405	3.63788	0.000274892	0.000612412	formate dehydrogenase
Zm00001d042506	Chr3	576.931	2.47225	0.22467	11.0039	3.65991e-28	3.98739e-27	formin homology
Zm00001d044262	Chr3	41.1467	-4.19994	0.527017	-7.96927	1.59611e-15	9.19297e-15	Formin-like protein
Zm00001d030154	Chr1	147.562	-5.24189	0.330734	-15.8493	1.4222e-56	4.26984e-55	Formin-like protein
Zm00001d034537	Chr1	527.99	-3.97242	0.228299	-17.4	8.24433e-68	3.42671e-66	Fructan 1-exohydrolase
Zm00001d037232	Chr6	10.1246	-2.27431	0.679103	-3.34899	0.000811069	0.00168825	FTSH protease
Zm00001d018701	Chr7	9.41222	4.05548	1.37935	2.94015	0.00328057	0.00622274	fucosyltransferase
Zm00001d019992	Chr7	297.737	3.44075	0.366809	9.38021	6.5843e-21	5.12903e-20	FUMARASE
Zm00001d052262	Chr4	57.4663	-2.41791	1.06114	-2.27859	0.0226917	0.037159	Fumarylacetoacetate (FAA) hydrolase family
Zm00001d018980	Chr7	96.3042	-5.93645	0.727589	-8.15906	3.37639e-16	2.02382e-15	Fumarylacetoacetate (FAA) hydrolase family
Zm00001d042796	Chr3	968.877	2.68967	0.0981805	27.3951	3.13502e-165	6.53117e-163	G10 family protein
Zm00001d026006	Chr10	145.265	-5.08309	0.961553	-5.28634	1.24789e-07	4.07138e-07	G10 family protein
Zm00001d046344	Chr9	358.749	2.26145	0.293517	7.70468	1.31175e-14	7.13877e-14	GA requiring
Zm00001d004485	Chr2	3.81722	-2.58174	1.0829	-2.38409	0.0171212	0.0286579	Galactose mutarotase-like superfamily protein
Zm00001d053757	Chr4	4.98817	-3.59783	1.04814	-3.43257	0.000597881	0.00126972	Galactose mutarotase-like superfamily protein
Zm00001d016934	Chr5	80.0135	-7.30009	0.771569	-9.46137	3.03945e-21	2.41502e-20	Galactose mutarotase-like superfamily protein
Zm00001d049632	Chr4	1994.79	2.73889	0.20732	13.211	7.58495e-40	1.35821e-38	Galactose oxidase/kelch repeat superfamily protein
Zm00001d005790	Chr2	138.252	2.90583	0.357248	8.13391	4.15649e-16	2.47578e-15	Galactosyltransferase family protein
Zm00001d020583	Chr7	41.6209	2.07044	0.465244	4.45023	8.57802e-06	2.30081e-05	Galactosyltransferase family protein
Zm00001d020814	Chr7	3.73891	-3.45282	1.00818	-3.42479	0.000615267	0.00130291	Galactosyltransferase family protein
Zm00001d033573	Chr1	6.8226	-5.01711	1.13526	-4.41935	9.89975e-06	2.6404e-05	Galactosyltransferase family protein
Zm00001d030482	Chr1	6.14361	-5.06839	0.965162	-5.25133	1.51001e-07	4.88551e-07	Galactosyltransferase family protein
Zm00001d033748	Chr1	13.0262	-7.54844	1.07451	-7.02498	2.14097e-12	1.0137e-11	Galactosyltransferase family protein
Zm00001d019094	Chr7	81.4888	-9.52769	0.803647	-11.8556	2.01361e-32	2.63792e-31	Galactosyltransferase family protein
Zm00001d050885	Chr4	10.7715	-3.01505	0.740752	-4.07026	4.69601e-05	0.00011556	galactosyltransferase1
Zm00001d009808	Chr8	84.2999	4.11896	0.297688	13.8365	1.53471e-43	3.07717e-42	galacturonosyltransferase
Zm00001d005781	Chr2	11.7025	8.29911	1.16769	7.10729	1.18341e-12	5.6915e-12	gamete expressed
Zm00001d023901	Chr10	5.06001	2.94608	0.835787	3.52491	0.00042362	0.000918829	gamma histone variant H2AX
Zm00001d011174	Chr8	7211.37	-3.09617	0.177026	-17.4899	1.71096e-68	7.14627e-67	gamma vacuolar processing enzyme
Zm00001d009759	Chr8	8.01182	-4.42628	1.04865	-4.22094	2.43283e-05	6.18821e-05	gamma vacuolar processing enzyme
Zm00001d045586	Chr9	15.1062	-4.3406	0.953765	-4.55102	5.33865e-06	1.46813e-05	gamma-soluble NSF attachment protein
Zm00001d023840	Chr10	74.7951	-7.14812	0.811579	-8.80767	1.27769e-18	8.82961e-18	gamma-soluble NSF attachment protein
Zm00001d002458	Chr2	120.521	-9.42893	0.792517	-11.8974	1.22019e-32	1.61585e-31	gamma-soluble NSF attachment protein
Zm00001d037582	Chr6	307.237	-2.7324	0.192105	-14.2235	6.55379e-46	1.43353e-44	gamma-tubulin complex protein
Zm00001d013636	Chr5	3.68394	-3.76806	1.19158	-3.16223	0.00156566	0.00312017	gamma-tubulin complex protein
Zm00001d012757	Chr8	59.4843	6.60096	0.839835	7.85983	3.84659e-15	2.16084e-14	GATA transcription factor
Zm00001d010785	Chr8	35.7153	3.2974	0.396102	8.32463	8.45944e-17	5.23407e-16	GATA transcription factor
Zm00001d041725	Chr3	194.413	3.15419	0.860947	3.66363	0.000248667	0.000557917	GATA type zinc finger transcription factor family protein
Zm00001d018474	Chr5	20.1679	5.88671	0.895342	6.57482	4.87125e-11	2.07727e-10	GDSL-like Lipase/Acylhydrolase superfamily protein
Zm00001d038645	Chr6	22.6514	3.1996	0.675064	4.7397	2.1404e-06	6.15046e-06	GDSL-like Lipase/Acylhydrolase superfamily protein
Zm00001d039529	Chr3	35.7019	2.64397	0.493194	5.36092	8.27989e-08	2.74705e-07	GDSL-like Lipase/Acylhydrolase superfamily protein
Zm00001d045298	Chr9	3551.44	2.42317	0.278229	8.70928	3.05823e-18	2.06416e-17	GDSL-like Lipase/Acylhydrolase superfamily protein
Zm00001d014244	Chr5	43.1018	2.00543	0.410687	4.8831	1.0443e-06	3.10853e-06	GDSL-like Lipase/Acylhydrolase superfamily protein
Zm00001d045302	Chr9	354.382	-2.28292	0.961213	-2.37504	0.0175471	0.0293132	GDSL-like Lipase/Acylhydrolase superfamily protein
Zm00001d046642	Chr9	207.339	-7.5364	0.494717	-15.2337	2.11137e-52	5.61815e-51	GDSL-like Lipase/Acylhydrolase superfamily protein
Zm00001d033357	Chr1	30.5996	-8.05099	2.92217	-2.75514	0.00586674	0.0106539	general regulatory factor
Zm00001d038649	Chr6	514.336	-9.33242	0.589297	-15.8365	1.74138e-56	5.20982e-55	general regulatory factor
Zm00001d039042	Chr6	218.606	-9.56608	0.790014	-12.1087	9.49389e-34	1.32938e-32	general regulatory factor
Zm00001d018856	Chr7	169.205	-10.61	0.925078	-11.4693	1.88263e-30	2.2585e-29	general regulatory factor
Zm00001d021885	Chr7	268.862	-10.9188	1.05369	-10.3624	3.67618e-25	3.51822e-24	general regulatory factor
Zm00001d034514	Chr1	184.102	-2.23546	0.291292	-7.67429	1.66339e-14	9.0037e-14	germin-like protein
Zm00001d047048	Chr9	121.097	7.78145	0.606878	12.8221	1.23296e-37	2.0272e-36	global transcription factor group A2
Zm00001d046528	Chr9	36.8437	-7.09811	0.812353	-8.73771	2.37883e-18	1.61453e-17	global transcription factor group E7
Zm00001d034062	Chr1	25.6944	3.09161	0.49642	6.22781	4.73013e-10	1.88006e-09	glucan endo-1,3-beta-glucosidase-like protein
Zm00001d044566	Chr3	764.666	-2.28836	0.113741	-20.1191	5.02046e-90	3.23639e-88	glucan synthase-like
Zm00001d016155	Chr5	537.127	-4.07376	0.229406	-17.7578	1.49939e-70	6.41959e-69	glucan synthase-like
Zm00001d009984	Chr8	50.1008	5.42373	0.503803	10.7656	5.00454e-27	5.20979e-26	glucose-6-phosphate acetyltransferase
Zm00001d015288	Chr5	11.6937	-3.00365	1.05341	-2.85136	0.00435326	0.0080772	glucose-6-phosphate dehydrogenase
Zm00001d021653	Chr7	4906.48	3.27101	0.277058	11.8062	3.6238e-32	4.69336e-31	glucose-6-phosphate/phosphate translocator
Zm00001d034088	Chr1	31.3818	-4.33258	0.524942	-8.25346	1.53872e-16	9.40464e-16	Glucose-6-phosphate/phosphate translocator-related
Zm00001d030034	Chr1	173.417	6.16638	0.306174	20.1401	3.28598e-90	2.13439e-88	glucose-inhibited division family A protein
Zm00001d020238	Chr7	120.818	2.01754	0.377935	5.33832	9.38095e-08	3.09731e-07	Glucose-methanol-choline (GMC) oxidoreductase family protein
Zm00001d032284	Chr1	11.6311	-4.57796	0.875476	-5.22911	1.70328e-07	5.4828e-07	Glucose-methanol-choline (GMC) oxidoreductase family protein
Zm00001d012805	Chr5	8.39595	-5.68854	1.00962	-5.63436	1.75712e-08	6.16365e-08	Glucosidase 2 subunit beta
Zm00001d052292	Chr4	128.605	-2.55567	0.28957	-8.82574	1.08734e-18	7.54467e-18	glucosyl transferase family
Zm00001d003522	Chr2	322.459	-6.45455	0.616158	-10.4755	1.11959e-25	1.09793e-24	glutamate decarboxylase
Zm00001d015007	Chr5	300.729	-8.22477	0.545938	-15.0654	2.73583e-51	7.11356e-50	glutamate receptor 3.3
Zm00001d015470	Chr5	165.918	2.61931	0.357955	7.31743	2.52774e-13	1.27041e-12	glutamine dumper
Zm00001d048050	Chr9	4350.04	-4.87683	0.418221	-11.6609	2.01907e-31	2.53429e-30	glutamine synthetase 1;4
Zm00001d028750	Chr1	4429.42	8.70856	0.543311	16.0287	8.05746e-58	2.49358e-56	glutamine-dependent asparagine synthase
Zm00001d027695	Chr1	1532.53	10.1658	0.419209	24.2499	6.62785e-130	7.35218e-128	Glutaredoxin family protein
Zm00001d038445	Chr6	581.279	-6.12406	0.212852	-28.7714	4.8871e-182	1.30447e-179	Glutaredoxin family protein
Zm00001d026154	Chr10	805.628	2.59237	0.186303	13.9148	5.15131e-44	1.05515e-42	glutathione peroxidase
Zm00001d027539	Chr1	5.28647	-2.5415	0.936399	-2.71412	0.00664528	0.0119635	glutathione S-transferase F11
Zm00001d027557	Chr1	79.7634	2.80115	0.449114	6.23705	4.4589e-10	1.77556e-09	Glutathione S-transferase family protein
Zm00001d029801	Chr1	356.581	-5.25281	0.366796	-14.3208	1.62244e-46	3.64686e-45	glutathione S-transferase PHI
Zm00001d048354	Chr9	120.931	-9.27064	0.82701	-11.2098	3.64852e-29	4.16908e-28	glutathione S-transferase phi
Zm00001d018809	Chr7	27.3728	6.75711	0.81071	8.33481	7.76219e-17	4.81312e-16	glutathione S-transferase TAU
Zm00001d034356	Chr1	670.925	4.0844	0.390203	10.4674	1.21958e-25	1.19462e-24	glutathione S-transferase TAU
Zm00001d052384	Chr4	223.623	-6.99832	0.56648	-12.3541	4.63176e-35	6.8506e-34	glutathione S-transferase TAU
Zm00001d034148	Chr1	104.82	4.78826	0.398501	12.0157	2.93978e-33	4.02406e-32	glutathione S-transferase THETA
Zm00001d048923	Chr4	28.645	2.21674	0.367263	6.03584	1.58142e-09	6.05864e-09	glutathione S-transferase THETA
Zm00001d025599	Chr10	108.918	3.20554	0.328358	9.76234	1.63345e-22	1.37054e-21	glyceraldehyde 3-phosphate dehydrogenase A subunit
Zm00001d038366	Chr6	109.598	2.30533	0.406945	5.66496	1.47058e-08	5.18192e-08	glycerol-3-phosphate acyltransferase
Zm00001d040265	Chr3	69.3764	-2.27556	0.532155	-4.27611	1.90184e-05	4.89884e-05	glycerol-3-phosphate acyltransferase
Zm00001d044136	Chr3	278.614	-3.80181	0.420612	-9.03876	1.58465e-19	1.15096e-18	glycerol-3-phosphate acyltransferase
Zm00001d017033	Chr5	9.38691	4.32867	1.4834	2.91808	0.00352193	0.00664222	Glycine rich protein family domain containing protein
Zm00001d027470	Chr1	20.8091	-3.24682	0.931107	-3.48705	0.00048838	0.00105142	glycine-rich RNA-binding protein
Zm00001d037338	Chr6	4.44707	3.71488	1.67523	2.21754	0.0265862	0.0428626	glycosyl hydrolase 9B1
Zm00001d035442	Chr6	5.24053	-3.10413	1.16185	-2.67172	0.00754642	0.0134497	glycosyl hydrolase 9B10
Zm00001d020371	Chr7	553.646	5.76997	0.344787	16.7349	7.29607e-63	2.59124e-61	glycosyl hydrolase 9B8
Zm00001d044744	Chr9	24.2374	2.70466	0.552687	4.89365	9.89843e-07	2.95001e-06	glycosyl hydrolase 9B8
Zm00001d032090	Chr1	1202.23	6.84116	0.239234	28.596	7.52464e-180	1.97759e-177	Glycosyl hydrolase family 38 protein
Zm00001d030270	Chr1	94.2858	3.57824	0.290555	12.3152	7.50555e-35	1.09963e-33	Glycosyl hydrolase family 38 protein
Zm00001d030269	Chr1	2.49368	2.98298	1.32619	2.24929	0.0244943	0.0397904	Glycosyl hydrolase family 38 protein
Zm00001d035570	Chr6	3639.02	-2.44323	0.133497	-18.3018	8.01285e-75	3.76054e-73	Glycosyl hydrolase family 38 protein
Zm00001d052792	Chr4	116.454	-3.45691	0.380959	-9.07423	1.14487e-19	8.37956e-19	Glycosyl hydrolase family protein
Zm00001d034723	Chr1	46.9711	3.51829	0.34354	10.2413	1.29519e-24	1.20708e-23	Glycosyl hydrolase superfamily protein
Zm00001d046134	Chr9	35.0452	-5.89559	0.725765	-8.12328	4.53761e-16	2.69809e-15	Glycosyl hydrolase superfamily protein
Zm00001d032946	Chr1	156.199	-3.94468	0.485807	-8.11984	4.66809e-16	2.7747e-15	Glycosyl hydrolases family 18 domain containing protein
Zm00001d014947	Chr5	1629.59	5.62839	0.854033	6.59036	4.38762e-11	1.87807e-10	Glycosyl hydrolases family 32 protein
Zm00001d040064	Chr3	7.94375	7.35885	0.829972	8.86639	7.55539e-19	5.29404e-18	Glycosyltransferase family 61 protein
Zm00001d011838	Chr8	70.0348	4.24066	0.583766	7.26431	3.74957e-13	1.8642e-12	Glycosyltransferase family 61 protein
Zm00001d040059	Chr3	102.156	2.18752	0.368193	5.94123	2.82885e-09	1.05837e-08	Glycosyltransferase family 61 protein
Zm00001d009328	Chr8	234.624	2.05529	0.800483	2.56756	0.0102416	0.0178436	Glycosyltransferase family 61 protein
Zm00001d043941	Chr3	416.372	-2.82857	0.173121	-16.3387	5.23433e-60	1.71628e-58	glyoxalase II
Zm00001d000011	B73V4_ctg150	749.892	4.86258	0.201629	24.1164	1.68048e-128	1.84023e-126	Glyoxalase/Bleomycin resistance protein/Dioxygenase superfamily protein
Zm00001d015975	Chr5	2500.79	3.60304	0.201211	17.9067	1.04504e-71	4.62497e-70	Glyoxalase/Bleomycin resistance protein/Dioxygenase superfamily protein
Zm00001d005916	Chr2	10.0102	-2.53661	0.608275	-4.17018	3.04363e-05	7.6654e-05	GNS1/SUR4 membrane protein family
Zm00001d023664	Chr10	125.603	2.28474	0.31673	7.21353	5.45179e-13	2.68317e-12	GRAM domain family protein
Zm00001d051223	Chr4	10.4066	2.95912	0.954359	3.10064	0.00193105	0.00378869	GRAM domain-containing protein / ABA-responsive protein-related
Zm00001d002958	Chr2	2.68579	-4.13419	1.43624	-2.87847	0.00399604	0.00746059	GRAM domain-containing protein / ABA-responsive protein-related
Zm00001d047930	Chr9	1759.89	-7.25728	1.01225	-7.16948	7.52827e-13	3.67549e-12	Granulin repeat cysteine protease family protein
Zm00001d039504	Chr3	2222.38	-7.48399	1.78929	-4.18266	2.88113e-05	7.27329e-05	Granulin repeat cysteine protease family protein
Zm00001d022034	Chr7	8.7994	7.73344	1.08628	7.11922	1.0854e-12	5.24079e-12	GRAS family transcription factor
Zm00001d048682	Chr4	148.173	-3.31749	0.223802	-14.8233	1.03543e-49	2.53778e-48	GRAS family transcription factor
Zm00001d048600	Chr4	96.9439	-3.54134	0.355331	-9.96631	2.14033e-23	1.87697e-22	GRAS family transcription factor
Zm00001d033166	Chr1	81.4604	-3.81959	0.295239	-12.9373	2.77153e-38	4.69237e-37	GRAS family transcription factor
Zm00001d050085	Chr4	8.75367	3.89437	0.867089	4.49132	7.07828e-06	1.91842e-05	GroES-like family protein
Zm00001d007031	Chr2	200.399	2.29558	0.29189	7.86456	3.70394e-15	2.08551e-14	GroES-like family protein
Zm00001d002408	Chr2	18.7864	-4.31503	0.810346	-5.32493	1.00994e-07	3.32617e-07	GroES-like family protein
Zm00001d035032	Chr6	504.018	2.4322	0.204718	11.8807	1.49065e-32	1.96336e-31	GroES-like zinc-binding alcohol dehydrogenase family protein
Zm00001d036209	Chr6	35.9633	-5.1969	0.585153	-8.88127	6.61032e-19	4.64708e-18	GroES-like zinc-binding alcohol dehydrogenase family protein
Zm00001d049716	Chr4	104.901	-5.99279	0.594012	-10.0887	6.20058e-24	5.60447e-23	GroES-like zinc-binding alcohol dehydrogenase family protein
Zm00001d030347	Chr1	12.9921	-5.93702	0.933614	-6.35918	2.02835e-10	8.27768e-10	GroES-like zinc-binding dehydrogenase family protein
Zm00001d037882	Chr6	13.0431	3.8214	0.672641	5.68119	1.33761e-08	4.72898e-08	GTP binding Elongation factor Tu family protein
Zm00001d016963	Chr5	1577.45	7.75383	0.242263	32.0058	9.04994e-225	3.59535e-222	GTP cyclohydrolase II
Zm00001d027791	Chr1	8.15314	-5.06807	1.03742	-4.88527	1.03286e-06	3.07553e-06	GTP-binding protein-related
Zm00001d007025	Chr2	52.2894	7.58628	0.811858	9.34434	9.24643e-21	7.14737e-20	guanyl-nucleotide exchange factors;GTPase binding;GTP binding
Zm00001d041613	Chr3	55.55	4.95772	0.54515	9.09423	9.52606e-20	7.00532e-19	guanylyl cyclase
Zm00001d024154	Chr10	129.906	3.27932	0.256727	12.7736	2.30363e-37	3.74434e-36	guanylyl cyclase
Zm00001d010373	Chr8	61.6857	2.27312	0.566605	4.01182	6.02518e-05	0.000145997	HAD superfamily, subfamily IIIB acid phosphatase
Zm00001d045404	Chr9	373.409	2.19983	0.235341	9.3474	8.98253e-21	6.94966e-20	HAD superfamily, subfamily IIIB acid phosphatase
Zm00001d032344	Chr1	175.869	3.36105	0.416397	8.07173	6.93067e-16	4.07562e-15	HAESA-like
Zm00001d045021	Chr9	1878.66	-2.62412	0.14764	-17.7738	1.12693e-70	4.84921e-69	HAL3-like protein A
Zm00001d010576	Chr8	267.823	4.53355	0.262376	17.2788	6.78958e-67	2.72909e-65	Haloacid dehalogenase-like hydrolase (HAD) superfamily protein
Zm00001d019236	Chr7	13.5975	4.0388	0.764644	5.28193	1.27827e-07	4.1665e-07	Haloacid dehalogenase-like hydrolase (HAD) superfamily protein
Zm00001d011782	Chr8	106.119	2.66415	0.394482	6.75356	1.44265e-11	6.42964e-11	Haloacid dehalogenase-like hydrolase (HAD) superfamily protein
Zm00001d005658	Chr2	3173.03	2.08519	0.085351	24.4307	8.06321e-132	9.49957e-130	Haloacid dehalogenase-like hydrolase (HAD) superfamily protein
Zm00001d023621	Chr10	60.7791	7.28686	0.600659	12.1314	7.1968e-34	1.01021e-32	hAT dimerisation domain-containing protein
Zm00001d043856	Chr3	96.8163	3.6841	0.294221	12.5215	5.69292e-36	8.7457e-35	hAT dimerisation domain-containing protein
Zm00001d037093	Chr6	42.5694	2.95707	0.314266	9.40944	4.98798e-21	3.9087e-20	hAT dimerisation domain-containing protein
Zm00001d014527	Chr5	45.388	2.28677	0.336316	6.79946	1.05011e-11	4.73452e-11	hAT dimerisation domain-containing protein
Zm00001d046559	Chr9	101.927	2.18885	0.332168	6.5896	4.41028e-11	1.88682e-10	hAT dimerisation domain-containing protein
Zm00001d038138	Chr6	6.48764	-6.6789	1.40866	-4.74131	2.12338e-06	6.10464e-06	hAT dimerisation domain-containing protein
Zm00001d012328	Chr8	112.914	5.43328	1.44128	3.76977	0.000163401	0.000375135	hAT dimerisation domain-containing protein / transposase-related
Zm00001d009921	Chr8	6.23406	-6.39089	1.13592	-5.62618	1.84242e-08	6.44566e-08	hAT dimerisation domain-containing protein / transposase-related
Zm00001d021254	Chr7	121.384	-7.02326	0.788964	-8.90187	5.49115e-19	3.87625e-18	hAT dimerisation domain-containing protein / transposase-related
Zm00001d007752	Chr2	75.4045	-7.54076	0.82278	-9.16498	4.95567e-20	3.6904e-19	hAT dimerisation domain-containing protein / transposase-related
Zm00001d038785	Chr6	9.11024	-2.99499	1.05639	-2.83512	0.00458079	0.00847085	hAT family dimerisation domain
Zm00001d053444	Chr4	24.7908	-6.35732	0.850253	-7.47697	7.60549e-14	3.96959e-13	hAT family dimerisation domain
Zm00001d041681	Chr3	19.7545	3.87616	1.08257	3.58053	0.000342899	0.000753214	hAT transposon superfamily
Zm00001d045474	Chr9	9.12937	-4.31603	1.03579	-4.16688	3.08797e-05	7.77249e-05	hAT transposon superfamily
Zm00001d024930	Chr10	27.6875	-6.2638	0.92385	-6.7801	1.20089e-11	5.38728e-11	hAT transposon superfamily protein
Zm00001d003886	Chr2	56.9899	-8.56042	1.03401	-8.27885	1.24374e-16	7.62357e-16	hAT transposon superfamily protein
Zm00001d017893	Chr5	1141.25	-9.47077	0.395717	-23.9332	1.38348e-126	1.45889e-124	hAT transposon superfamily protein
Zm00001d051750	Chr4	175.977	-10.3955	0.798647	-13.0164	9.87012e-39	1.70487e-37	hAT transposon superfamily protein
Zm00001d018987	Chr7	291.066	-3.10346	0.369726	-8.39394	4.70101e-17	2.95031e-16	HAUS augmin-like complex subunit 3 domain containing protein
Zm00001d005707	Chr2	620.099	-2.53838	0.177695	-14.285	2.7129e-46	6.03443e-45	HAUS augmin-like complex subunit 5 domain containing protein
Zm00001d040952	Chr3	51.3181	-3.23298	0.354992	-9.10719	8.45434e-20	6.23868e-19	HD-ZIP IV family of homeobox-leucine zipper protein with lipid-binding START domain
Zm00001d020714	Chr7	66.0193	-3.03094	0.347502	-8.72209	2.7311e-18	1.84847e-17	heat shock factor
Zm00001d038806	Chr6	214.899	-4.05617	0.369777	-10.9692	5.37326e-28	5.82802e-27	heat shock protein
Zm00001d028557	Chr1	206.843	6.48226	0.61406	10.5564	4.74475e-26	4.7345e-25	heat shock protein 18.2
Zm00001d017813	Chr5	9.81807	6.02066	0.987373	6.09765	1.07637e-09	4.17995e-09	heat shock protein 18.2
Zm00001d039936	Chr3	2653.81	-5.0496	0.183216	-27.5608	3.28134e-167	7.09558e-165	heat shock protein 18.2
Zm00001d054043	Chr4	2998.32	3.41762	0.211391	16.1673	8.57517e-59	2.73302e-57	Heat shock protein 70 (Hsp 70) family protein
Zm00001d018975	Chr7	88.7896	3.36205	0.303583	11.0746	1.6666e-28	1.85114e-27	heat shock protein 70 (Hsp 70) family protein
Zm00001d011406	Chr8	4.69181	-2.61086	0.913418	-2.85834	0.00425863	0.00791538	heat shock transcription factor C1
Zm00001d043868	Chr3	29.2914	7.19429	0.855897	8.40556	4.25823e-17	2.68129e-16	Heavy metal transport/detoxification superfamily protein
Zm00001d007130	Chr2	8.08844	5.80047	0.878521	6.60254	4.04182e-11	1.73527e-10	Heavy metal transport/detoxification superfamily protein
Zm00001d018491	Chr5	28.9878	5.75143	0.908114	6.33338	2.3985e-10	9.73939e-10	Heavy metal transport/detoxification superfamily protein
Zm00001d003363	Chr2	8.51368	4.6559	0.945602	4.92374	8.49041e-07	2.55355e-06	Heavy metal transport/detoxification superfamily protein
Zm00001d003356	Chr2	1027.14	4.45203	0.447681	9.94463	2.66154e-23	2.32449e-22	Heavy metal transport/detoxification superfamily protein
Zm00001d025241	Chr10	124.747	3.28536	0.562239	5.84335	5.11613e-09	1.8691e-08	Heavy metal transport/detoxification superfamily protein
Zm00001d034037	Chr1	72.4574	2.20927	0.398544	5.54334	2.96752e-08	1.02206e-07	Heavy metal transport/detoxification superfamily protein
Zm00001d040040	Chr3	64.9124	-2.1009	0.245909	-8.54339	1.30339e-17	8.48865e-17	Heavy metal transport/detoxification superfamily protein
Zm00001d053438	Chr4	11.1481	-3.56205	0.861961	-4.1325	3.58835e-05	8.96196e-05	Heavy metal transport/detoxification superfamily protein
Zm00001d051472	Chr4	99.6533	-4.42331	0.488307	-9.05846	1.32304e-19	9.65052e-19	Heavy metal transport/detoxification superfamily protein
Zm00001d038419	Chr6	102.656	-8.36731	0.817903	-10.2302	1.45236e-24	1.34914e-23	Heavy metal transport/detoxification superfamily protein
Zm00001d011229	Chr8	41.4664	5.75571	0.608665	9.45628	3.19093e-21	2.53067e-20	Helicase protein with RING/U-box domain
Zm00001d038031	Chr6	31.2054	5.08043	1.03097	4.92782	8.31542e-07	2.50357e-06	Helitron helicase-like domain at N-terminus domain containing protein
Zm00001d050207	Chr4	3.51003	-4.489	0.966063	-4.6467	3.3729e-06	9.48778e-06	Helitron helicase-like domain at N-terminus domain containing protein
Zm00001d048266	Chr9	9.98966	-5.24369	0.860114	-6.09651	1.08409e-09	4.20705e-09	Helitron helicase-like domain at N-terminus domain containing protein
Zm00001d046797	Chr9	3.68739	-5.33537	1.52034	-3.50932	0.000449259	0.00097148	Helitron helicase-like domain at N-terminus domain containing protein
Zm00001d000232	B73V4_ctg98	30.2579	-6.10439	0.892063	-6.843	7.75516e-12	3.52626e-11	Helitron helicase-like domain at N-terminus domain containing protein
Zm00001d014730	Chr5	2910.58	-8.45525	0.213874	-39.5338	0	0	Helitron helicase-like domain at N-terminus domain containing protein
Zm00001d018153	Chr5	40.7395	-9.08018	0.883799	-10.274	9.22627e-25	8.66955e-24	Helitron helicase-like domain at N-terminus domain containing protein
Zm00001d048020	Chr9	134.564	3.2303	0.414608	7.79122	6.63669e-15	3.6798e-14	hemoglobin
Zm00001d046472	Chr9	2887.61	2.25378	0.122172	18.4476	5.45068e-76	2.66802e-74	hemoglobin
Zm00001d043607	Chr3	134.06	2.80173	0.19755	14.1824	1.17726e-45	2.55542e-44	hexokinase
Zm00001d037689	Chr6	1229.79	-2.14072	0.318715	-6.71671	1.85875e-11	8.22192e-11	hexokinase
Zm00001d033961	Chr1	28.2277	7.96697	2.98265	2.6711	0.00756022	0.0134701	high chlorophyll fluorescent
Zm00001d006298	Chr2	16.343	-5.78274	0.861736	-6.71057	1.93862e-11	8.54424e-11	high mobility group B3
Zm00001d037287	Chr6	34.6305	-2.05083	0.854352	-2.40045	0.0163751	0.0275194	HIS HF
Zm00001d037001	Chr6	1444.62	-2.87373	0.160631	-17.8902	1.40477e-71	6.18497e-70	Histidine kinase-, DNA gyrase B-, and HSP90-like ATPase family protein
Zm00001d043891	Chr3	20.0572	-3.13915	0.640393	-4.90191	9.49098e-07	2.83501e-06	histone acetyltransferase of the CBP family
Zm00001d012323	Chr8	330.76	4.886	0.370264	13.196	9.25325e-40	1.65003e-38	histone deacetylase
Zm00001d035265	Chr6	93.6382	3.1185	0.228196	13.6659	1.62302e-42	3.15787e-41	histone deacetylase 2B
Zm00001d010763	Chr8	377.717	10.3991	0.745621	13.9469	3.28545e-44	6.77842e-43	Histone deacetylase HDT2
Zm00001d003289	Chr2	627.86	5.97714	0.499708	11.9613	5.66882e-33	7.65537e-32	Histone deacetylase HDT3
Zm00001d009350	Chr8	9.88776	7.50452	0.968389	7.74949	9.22637e-15	5.07124e-14	histone H2A
Zm00001d021300	Chr7	546.56	3.47503	0.231541	15.0083	6.48168e-51	1.66757e-49	histone H2A
Zm00001d033146	Chr1	12.1328	2.41427	0.588819	4.10019	4.12813e-05	0.000102204	histone H2A
Zm00001d000053	B73V4_ctg182	633.643	2.23292	0.129354	17.262	9.0841e-67	3.61733e-65	Histone H3 K4-specific methyltransferase SET7/9 family protein
Zm00001d005849	Chr2	91.1587	-2.14021	0.276646	-7.73627	1.02377e-14	5.60547e-14	Histone H3 K4-specific methyltransferase SET7/9 family protein
Zm00001d003888	Chr2	59.8718	3.06702	0.334052	9.18125	4.26134e-20	3.18864e-19	Histone superfamily protein
Zm00001d005789	Chr2	333.659	2.81545	0.236264	11.9166	9.70285e-33	1.29192e-31	Histone superfamily protein
Zm00001d002543	Chr2	9.56613	2.21416	0.695969	3.1814	0.00146564	0.00293386	Histone superfamily protein
Zm00001d039790	Chr3	100.771	-2.85962	0.322474	-8.86776	7.46302e-19	5.23146e-18	Histone superfamily protein
Zm00001d048491	Chr9	60.5386	-5.13794	0.886148	-5.79806	6.70849e-09	2.42235e-08	Histone superfamily protein
Zm00001d051478	Chr4	104.035	-5.37991	0.393755	-13.6631	1.68693e-42	3.27474e-41	Histone superfamily protein
Zm00001d041672	Chr3	114.575	-10.7532	0.863236	-12.4569	1.28328e-35	1.94347e-34	Histone superfamily protein
Zm00001d028928	Chr1	28.6065	-7.0318	0.820045	-8.57489	9.91788e-18	6.50892e-17	HIT zinc finger ;PAPA-1-like conserved region
Zm00001d016082	Chr5	24.0933	-2.79588	0.418055	-6.68783	2.26502e-11	9.93157e-11	HMG (high mobility group) box protein
Zm00001d051749	Chr4	2533.27	2.62509	0.187809	13.9774	2.14083e-44	4.42223e-43	homeobox
Zm00001d005692	Chr2	3763.2	-2.02696	0.286125	-7.0842	1.39849e-12	6.68262e-12	homeobox
Zm00001d017422	Chr5	7.12954	-2.53763	1.11324	-2.2795	0.0226372	0.0370874	homeobox
Zm00001d031745	Chr1	18.9707	2.47357	0.66296	3.7311	0.000190645	0.000434007	homeobox from Arabidopsis thaliana
Zm00001d006687	Chr2	3.67517	6.37133	1.53284	4.15655	3.23092e-05	8.106e-05	homeobox protein
Zm00001d027991	Chr1	523.148	-5.4022	0.314901	-17.1552	5.74414e-66	2.23016e-64	homeobox protein
Zm00001d024060	Chr10	27.1438	5.29472	0.503714	10.5114	7.6576e-26	7.55718e-25	Homeobox-leucine zipper family protein / lipid-binding START domain-containing protein
Zm00001d049529	Chr4	1333.6	-2.69816	0.243908	-11.0622	1.91259e-28	2.12024e-27	Homeobox-leucine zipper family protein / lipid-binding START domain-containing protein
Zm00001d026325	Chr10	3.28789	-3.9978	1.27901	-3.1257	0.00177382	0.00350112	Homeobox-leucine zipper family protein / lipid-binding START domain-containing protein
Zm00001d014628	Chr5	3.2262	-2.29997	1.06339	-2.16287	0.0305514	0.0486583	homeobox-leucine zipper protein
Zm00001d044081	Chr3	32.043	-2.75736	0.485925	-5.67446	1.39128e-08	4.91261e-08	homeobox-leucine zipper protein
Zm00001d007525	Chr2	25.7529	-7.98083	0.819511	-9.73852	2.06542e-22	1.71863e-21	Homeobox-leucine zipper protein family
Zm00001d014309	Chr5	29.7765	9.9431	0.814914	12.2014	3.05471e-34	4.36318e-33	homeodomain GLABROUS
Zm00001d018225	Chr5	12.246	-2.32745	0.991156	-2.34822	0.0188636	0.031356	homeodomain GLABROUS
Zm00001d038811	Chr6	38.9029	-3.55116	0.752454	-4.71943	2.36503e-06	6.76633e-06	Homeodomain-like protein with RING/FYVE/PHD-type zinc finger domain
Zm00001d026106	Chr10	18.5729	5.89702	0.847747	6.95611	3.49804e-12	1.63539e-11	Homeodomain-like superfamily protein
Zm00001d051480	Chr4	17.8089	4.47628	0.859953	5.20526	1.93725e-07	6.18465e-07	Homeodomain-like superfamily protein
Zm00001d003037	Chr2	70.2065	3.6758	0.344123	10.6817	1.24026e-26	1.26643e-25	Homeodomain-like superfamily protein
Zm00001d026017	Chr10	297.677	-3.03382	0.272575	-11.1302	8.94242e-29	1.00173e-27	Homeodomain-like superfamily protein
Zm00001d049511	Chr4	9.64533	-3.94773	1.18691	-3.32604	0.000880888	0.00182292	Homeodomain-like superfamily protein
Zm00001d026537	Chr10	16.845	-6.54346	0.899764	-7.27242	3.53096e-13	1.7591e-12	Homeodomain-like superfamily protein
Zm00001d049837	Chr4	108.244	5.25456	0.559261	9.39554	5.69268e-21	4.45071e-20	homocysteine methyltransferase
Zm00001d006387	Chr2	90.5559	-5.81115	0.429021	-13.5452	8.46303e-42	1.59574e-40	homogentisate phytyltransferase
Zm00001d002056	Chr2	18.9963	-2.4148	0.480256	-5.02814	4.95254e-07	1.52084e-06	homolog of yeast CDT1 A
Zm00001d026393	Chr10	11.65	-2.52841	0.542007	-4.66491	3.08745e-06	8.72505e-06	homolog of yeast CDT1 A
Zm00001d032621	Chr1	585.959	-2.93041	0.165029	-17.757	1.52251e-70	6.50224e-69	homolog of yeast CDT1 A
Zm00001d043522	Chr3	578.884	-6.3943	0.236775	-27.0058	1.26307e-160	2.32011e-158	homolog of yeast sucrose nonfermenting
Zm00001d010972	Chr8	40.3172	-2.60111	0.743579	-3.4981	0.00046859	0.00101085	HOPZ-ACTIVATED RESISTANCE
Zm00001d041684	Chr3	696.317	-2.83318	0.179154	-15.8142	2.48379e-56	7.40499e-55	HOPZ-ACTIVATED RESISTANCE
Zm00001d047168	Chr9	22.0474	-4.22478	0.773351	-5.46296	4.68262e-08	1.58622e-07	HOPZ-ACTIVATED RESISTANCE
Zm00001d041678	Chr3	1434.2	-4.69245	0.183067	-25.6325	6.63482e-145	9.6053e-143	HOPZ-ACTIVATED RESISTANCE
Zm00001d018662	Chr7	4.40764	-4.83028	1.28585	-3.75647	0.000172326	0.000394617	HR-like lesion-inducing protein-related
Zm00001d025508	Chr10	5.85549	4.13832	0.991247	4.17487	2.98161e-05	7.51474e-05	HSP20-like chaperones superfamily protein
Zm00001d010693	Chr8	220.577	3.00674	0.28168	10.6743	1.34224e-26	1.3681e-25	HSP20-like chaperones superfamily protein
Zm00001d013641	Chr5	71.2601	-2.56639	0.433207	-5.92418	3.13858e-09	1.16862e-08	HSP20-like chaperones superfamily protein
Zm00001d018298	Chr5	95.0242	-2.67301	0.24274	-11.0118	3.35173e-28	3.65396e-27	HSP20-like chaperones superfamily protein
Zm00001d032893	Chr1	42.4448	-2.72383	0.388648	-7.00849	2.40898e-12	1.13807e-11	HSP20-like chaperones superfamily protein
Zm00001d039169	Chr6	218.235	-2.73092	0.289413	-9.43608	3.86993e-21	3.05217e-20	HSP20-like chaperones superfamily protein
Zm00001d031129	Chr1	164.682	-3.13355	0.389773	-8.03944	9.02534e-16	5.28557e-15	HSP20-like chaperones superfamily protein
Zm00001d011241	Chr8	33.234	-3.81658	0.466978	-8.17293	3.00987e-16	1.80793e-15	HSP20-like chaperones superfamily protein
Zm00001d014149	Chr5	41.7907	-6.17949	0.551672	-11.2014	4.01387e-29	4.57737e-28	HSP20-like chaperones superfamily protein
Zm00001d030346	Chr1	258.145	-6.56254	0.423317	-15.5027	3.32868e-54	9.36802e-53	HSP20-like chaperones superfamily protein
Zm00001d014146	Chr5	35.8128	-9.38242	0.835226	-11.2334	2.79527e-29	3.2048e-28	HSP20-like chaperones superfamily protein
Zm00001d031773	Chr1	81.539	-2.55133	0.33385	-7.64215	2.13629e-14	1.14942e-13	HVA22 homologue E
Zm00001d049041	Chr4	8.31241	5.17303	0.95427	5.42093	5.92913e-08	1.98876e-07	HVA22-like protein F
Zm00001d011753	Chr8	172.653	-6.20932	0.349893	-17.7463	1.8398e-70	7.83774e-69	HVA22-like protein F
Zm00001d035246	Chr6	599.696	3.39227	0.847634	4.00204	6.27978e-05	0.000151758	HXXXD-type acyl-transferase family protein
Zm00001d024789	Chr10	10.1245	2.6188	0.846322	3.09433	0.00197257	0.00386482	HXXXD-type acyl-transferase family protein
Zm00001d007606	Chr2	21.2287	2.47933	0.537649	4.61143	3.9991e-06	1.11556e-05	HXXXD-type acyl-transferase family protein
Zm00001d036922	Chr6	5.04122	-3.53587	1.11313	-3.17651	0.00149058	0.00298169	HXXXD-type acyl-transferase family protein
Zm00001d031893	Chr1	372.791	-4.26117	0.306348	-13.9096	5.54061e-44	1.13218e-42	HXXXD-type acyl-transferase family protein
Zm00001d021984	Chr7	17.8265	2.96831	0.723213	4.10434	4.05475e-05	0.000100504	hydroxy methylglutaryl CoA reductase
Zm00001d030595	Chr1	13.3946	-4.37337	0.597504	-7.3194	2.49087e-13	1.25262e-12	hydroxy methylglutaryl CoA reductase
Zm00001d039947	Chr3	6.72959	4.93337	1.008	4.89422	9.86965e-07	2.94195e-06	hydroxycinnamoyl-CoA shikimate/quinate hydroxycinnamoyl transferase
Zm00001d039951	Chr3	4.87096	3.58116	1.28851	2.7793	0.00544768	0.00994578	hydroxycinnamoyl-CoA shikimate/quinate hydroxycinnamoyl transferase
Zm00001d027383	Chr1	396.373	2.48217	0.187546	13.235	5.51241e-40	9.91247e-39	hydroxymethylglutaryl-CoA synthase / HMG-CoA synthase / 3-hydroxy-3-methylglutaryl coenzyme A synthase
Zm00001d034787	Chr1	2.36542	4.54499	1.87477	2.4243	0.015338	0.025922	hydroxyproline-rich glycoprotein family protein
Zm00001d017361	Chr5	80.9424	2.38328	0.243939	9.76998	1.51478e-22	1.27599e-21	hydroxyproline-rich glycoprotein family protein
Zm00001d020695	Chr7	129.64	2.21827	0.179156	12.3818	3.28021e-35	4.88969e-34	hydroxyproline-rich glycoprotein family protein
Zm00001d044594	Chr3	6.56002	-4.74271	1.02967	-4.60606	4.10368e-06	1.14342e-05	hydroxyproline-rich glycoprotein family protein
Zm00001d034869	Chr1	6.84	-6.70028	1.22858	-5.45368	4.93385e-08	1.66769e-07	hydroxyproline-rich glycoprotein family protein
Zm00001d047550	Chr9	23.2529	32.856	5.12096	6.41598	1.39919e-10	5.78329e-10	hypothetical protein
Zm00001d010653	Chr8	176.674	11.8597	0.742711	15.9681	2.13083e-57	6.5118e-56	hypothetical protein
Zm00001d002049	Chr2	363.134	11.2466	0.731847	15.3674	2.70768e-53	7.41271e-52	hypothetical protein
Zm00001d002777	Chr2	84.5572	11.2455	0.749488	15.0043	6.88599e-51	1.76627e-49	hypothetical protein
Zm00001d052677	Chr4	85.1442	11.2089	0.804913	13.9256	4.42568e-44	9.09795e-43	hypothetical protein
Zm00001d011207	Chr8	220.705	11.067	0.774223	14.2943	2.37328e-46	5.28589e-45	hypothetical protein
Zm00001d013800	Chr5	212.968	11.0561	0.71896	15.3779	2.30309e-53	6.33554e-52	hypothetical protein
Zm00001d000208	B73V4_ctg129	60.0569	10.7663	0.763517	14.101	3.74511e-45	7.96733e-44	hypothetical protein
Zm00001d013503	Chr5	200.438	10.6695	0.768818	13.8778	8.63261e-44	1.75572e-42	hypothetical protein
Zm00001d020140	Chr7	1737.89	10.4378	0.321286	32.4875	1.59903e-231	6.66247e-229	hypothetical protein
Zm00001d051744	Chr4	41.998	10.3616	1.0184	10.1745	2.57848e-24	2.372e-23	hypothetical protein
Zm00001d036288	Chr6	58.5059	10.1561	0.753648	13.4759	2.169e-41	4.04069e-40	hypothetical protein
Zm00001d012403	Chr8	1012.2	10.0098	0.440223	22.7379	1.89034e-114	1.69961e-112	hypothetical protein
Zm00001d007163	Chr2	197.469	9.88978	0.730449	13.5393	9.16528e-42	1.72434e-40	hypothetical protein
Zm00001d003075	Chr2	190.824	9.87881	0.50282	19.6468	6.15746e-86	3.71688e-84	hypothetical protein
Zm00001d031626	Chr1	146.244	9.811	0.852131	11.5135	1.1283e-30	1.36603e-29	hypothetical protein
Zm00001d038303	Chr6	35.0101	9.64472	0.793819	12.1498	5.75297e-34	8.10205e-33	hypothetical protein
Zm00001d044590	Chr3	57.4592	9.5688	0.926489	10.328	5.26308e-25	5.00329e-24	hypothetical protein
Zm00001d011529	Chr8	231.891	9.52734	0.604906	15.7501	6.85621e-56	1.99871e-54	hypothetical protein
Zm00001d045701	Chr9	65.1064	9.51942	0.795878	11.9609	5.6938e-33	7.67912e-32	hypothetical protein
Zm00001d007324	Chr2	115.919	9.51777	0.855091	11.1307	8.89266e-29	9.96806e-28	hypothetical protein
Zm00001d053309	Chr4	40.7495	9.51369	0.822926	11.5608	6.50839e-31	7.97581e-30	hypothetical protein
Zm00001d006869	Chr2	111.312	9.49387	0.743905	12.7622	2.66534e-37	4.31993e-36	hypothetical protein
Zm00001d019590	Chr7	54.017	9.39208	0.778861	12.0587	1.74422e-33	2.41268e-32	hypothetical protein
Zm00001d034926	Chr1	43.0795	9.38691	0.81406	11.531	9.20868e-31	1.11886e-29	hypothetical protein
Zm00001d020616	Chr7	44.1361	9.31232	0.753231	12.3632	4.13547e-35	6.13249e-34	hypothetical protein
Zm00001d040032	Chr3	75.5136	9.30695	0.780635	11.9223	9.05961e-33	1.20816e-31	hypothetical protein
Zm00001d034171	Chr1	94.7934	9.29834	1.20706	7.70329	1.32605e-14	7.21199e-14	hypothetical protein
Zm00001d019389	Chr7	42.4525	9.25903	0.764693	12.1082	9.5604e-34	1.3365e-32	hypothetical protein
Zm00001d002318	Chr2	251.296	9.22444	0.763467	12.0823	1.30997e-33	1.81936e-32	hypothetical protein
Zm00001d020054	Chr7	44.7623	9.18474	0.759058	12.1002	1.05386e-33	1.47083e-32	hypothetical protein
Zm00001d010874	Chr8	33.1256	9.10268	0.767274	11.8637	1.82808e-32	2.39671e-31	hypothetical protein
Zm00001d043142	Chr3	22.1854	8.97305	0.780684	11.4938	1.4168e-30	1.70445e-29	hypothetical protein
Zm00001d030370	Chr1	169.052	8.96739	0.725316	12.3634	4.12274e-35	6.11892e-34	hypothetical protein
Zm00001d009323	Chr8	81.276	8.94345	0.747549	11.9637	5.50556e-33	7.44667e-32	hypothetical protein
Zm00001d021851	Chr7	444.015	8.92314	0.412258	21.6446	6.83839e-104	5.35873e-102	hypothetical protein
Zm00001d023364	Chr10	20.7435	8.6669	0.757221	11.4457	2.47182e-30	2.95494e-29	hypothetical protein
Zm00001d018327	Chr5	264.672	8.65647	0.380626	22.7427	1.69365e-114	1.53083e-112	hypothetical protein
Zm00001d036389	Chr6	135.994	8.59631	0.794982	10.8132	2.98041e-27	3.13364e-26	hypothetical protein
Zm00001d029114	Chr1	97.063	8.53445	0.458876	18.5986	3.29871e-77	1.65741e-75	hypothetical protein
Zm00001d027788	Chr1	1994.93	8.52581	0.301188	28.3073	2.81257e-176	7.06577e-174	hypothetical protein
Zm00001d000319	B73V4_ctg188	202.999	8.49653	0.313764	27.0793	1.72458e-161	3.20229e-159	hypothetical protein
Zm00001d014475	Chr5	40.9285	8.41999	0.746632	11.2773	1.69905e-29	1.95982e-28	hypothetical protein
Zm00001d043105	Chr3	42.6238	8.3123	0.944885	8.79716	1.40319e-18	9.65783e-18	hypothetical protein
Zm00001d040563	Chr3	193.538	8.2451	0.776571	10.6173	2.4758e-26	2.49082e-25	hypothetical protein
Zm00001d029713	Chr1	8.7085	8.23917	1.67845	4.9088	9.16367e-07	2.74252e-06	hypothetical protein
Zm00001d035688	Chr6	17.3253	8.21689	0.761902	10.7847	4.06565e-27	4.25052e-26	hypothetical protein
Zm00001d046817	Chr9	50.2611	8.16749	0.749577	10.8961	1.2026e-27	1.28481e-26	hypothetical protein
Zm00001d012995	Chr5	25.0284	8.15085	0.864439	9.42906	4.13798e-21	3.25157e-20	hypothetical protein
Zm00001d012637	Chr8	12.8066	8.1039	0.83662	9.68648	3.44187e-22	2.83361e-21	hypothetical protein
Zm00001d026464	Chr10	16.0353	8.08583	0.807597	10.0122	1.34711e-23	1.19485e-22	hypothetical protein
Zm00001d026098	Chr10	32.0602	8.00065	1.39619	5.73034	1.00228e-08	3.5775e-08	hypothetical protein
Zm00001d050062	Chr4	221.983	7.95941	0.721097	11.0379	2.50776e-28	2.7621e-27	hypothetical protein
Zm00001d034242	Chr1	229.36	7.95138	0.770887	10.3146	6.05428e-25	5.74265e-24	hypothetical protein
Zm00001d012360	Chr8	19.5521	7.92693	0.760767	10.4196	2.01697e-25	1.95107e-24	hypothetical protein
Zm00001d013026	Chr5	911.789	7.92687	0.263692	30.0611	1.56505e-198	5.2423e-196	hypothetical protein
Zm00001d007483	Chr2	374.544	7.91815	0.438103	18.0737	5.13501e-73	2.29637e-71	hypothetical protein
Zm00001d031344	Chr1	415.346	7.90196	0.81748	9.66624	4.19494e-22	3.44033e-21	hypothetical protein
Zm00001d042818	Chr3	7.72333	7.89907	1.31286	6.01668	1.78034e-09	6.78723e-09	hypothetical protein
Zm00001d006010	Chr2	1653.78	7.89253	0.55048	14.3375	1.2748e-46	2.8768e-45	hypothetical protein
Zm00001d046181	Chr9	12.5807	7.86796	0.9269	8.48846	2.09391e-17	1.33971e-16	hypothetical protein
Zm00001d017506	Chr5	137.136	7.8217	0.549939	14.2228	6.61106e-46	1.4442e-44	hypothetical protein
Zm00001d043568	Chr3	70.4936	7.6833	0.753701	10.1941	2.10704e-24	1.94355e-23	hypothetical protein
Zm00001d038950	Chr6	31.4887	7.67691	1.06797	7.18833	6.55907e-13	3.21425e-12	hypothetical protein
Zm00001d028001	Chr1	76.7639	7.67137	0.618655	12.4001	2.61063e-35	3.92237e-34	hypothetical protein
Zm00001d053903	Chr4	9.61265	7.66584	1.49779	5.11809	3.08644e-07	9.68688e-07	hypothetical protein
Zm00001d027823	Chr1	17.8923	7.52101	0.777953	9.66769	4.13598e-22	3.39361e-21	hypothetical protein
Zm00001d014508	Chr5	81.4934	7.45528	0.790101	9.43586	3.87806e-21	3.05717e-20	hypothetical protein
Zm00001d052603	Chr4	34.487	7.37026	0.658727	11.1886	4.63455e-29	5.25362e-28	hypothetical protein
Zm00001d047621	Chr9	21.474	7.35268	0.780412	9.42154	4.44522e-21	3.48658e-20	hypothetical protein
Zm00001d053844	Chr4	156.326	7.33819	0.598369	12.2637	1.41948e-34	2.05848e-33	hypothetical protein
Zm00001d015498	Chr5	256.586	7.28622	0.590052	12.3484	4.96651e-35	7.33301e-34	hypothetical protein
Zm00001d035376	Chr6	73.0929	7.27374	0.610593	11.9126	1.01772e-32	1.35192e-31	hypothetical protein
Zm00001d036212	Chr6	27.5324	7.25646	0.665139	10.9097	1.03603e-27	1.11171e-26	hypothetical protein
Zm00001d044938	Chr9	12.9451	7.25314	0.81621	8.88637	6.31351e-19	4.44391e-18	hypothetical protein
Zm00001d053000	Chr4	5.98277	7.1519	1.21201	5.90087	3.61581e-09	1.33902e-08	hypothetical protein
Zm00001d024623	Chr10	25.7938	7.13647	0.79935	8.92784	4.34416e-19	3.08059e-18	hypothetical protein
Zm00001d047546	Chr9	72.5398	7.10518	0.498989	14.2391	5.23617e-46	1.14826e-44	hypothetical protein
Zm00001d044383	Chr3	7.65429	7.07313	1.37661	5.13807	2.77569e-07	8.73405e-07	hypothetical protein
Zm00001d040985	Chr3	301.116	7.05269	0.74171	9.50869	1.93074e-21	1.54486e-20	hypothetical protein
Zm00001d016455	Chr5	4.18293	6.87342	1.28859	5.33407	9.60361e-08	3.16654e-07	hypothetical protein
Zm00001d047065	Chr9	45.8887	6.83807	0.769111	8.89088	6.06275e-19	4.26917e-18	hypothetical protein
Zm00001d018003	Chr5	16.158	6.77067	1.48237	4.56748	4.93628e-06	1.36318e-05	hypothetical protein
Zm00001d024101	Chr10	86.1564	6.7165	0.758706	8.85256	8.55321e-19	5.97605e-18	hypothetical protein
Zm00001d048652	Chr4	112.798	6.71504	0.408264	16.4478	8.70077e-61	2.90303e-59	hypothetical protein
Zm00001d040266	Chr3	155.358	6.69849	0.339529	19.7288	1.22143e-86	7.50564e-85	hypothetical protein
Zm00001d009860	Chr8	7.48471	6.60165	0.983064	6.71538	1.87581e-11	8.29093e-11	hypothetical protein
Zm00001d005815	Chr2	28.2882	6.53812	0.820164	7.97172	1.56482e-15	9.01882e-15	hypothetical protein
Zm00001d034103	Chr1	168.534	6.44359	0.431243	14.9419	1.75921e-50	4.43255e-49	hypothetical protein
Zm00001d026374	Chr10	1616.37	6.42373	0.153467	41.8574	0	0	hypothetical protein
Zm00001d045360	Chr9	4.22927	6.40469	1.36265	4.70016	2.59958e-06	7.40636e-06	hypothetical protein
Zm00001d021215	Chr7	118.122	6.39013	0.405446	15.7608	5.79391e-56	1.69482e-54	hypothetical protein
Zm00001d012580	Chr8	5.90158	6.37923	1.06053	6.01514	1.7973e-09	6.85035e-09	hypothetical protein
Zm00001d004116	Chr2	15.6159	6.36966	0.801733	7.94486	1.9441e-15	1.11334e-14	hypothetical protein
Zm00001d018570	Chr5	43.1778	6.34975	0.882676	7.19375	6.3037e-13	3.09532e-12	hypothetical protein
Zm00001d021905	Chr7	420.652	6.3218	0.27786	22.7517	1.37991e-114	1.25389e-112	hypothetical protein
Zm00001d031733	Chr1	7.04316	6.13959	1.30693	4.6977	2.63104e-06	7.49349e-06	hypothetical protein
Zm00001d016178	Chr5	7.57425	6.12362	0.970024	6.31285	2.73942e-10	1.10659e-09	hypothetical protein
Zm00001d041202	Chr3	46.165	6.07185	0.543307	11.1757	5.3613e-29	6.06136e-28	hypothetical protein
Zm00001d006632	Chr2	9.45481	5.97616	0.91341	6.54269	6.04202e-11	2.56055e-10	hypothetical protein
Zm00001d010184	Chr8	15.6122	5.95967	1.38469	4.30397	1.67764e-05	4.3502e-05	hypothetical protein
Zm00001d047274	Chr9	11.1629	5.9528	1.1124	5.35129	8.73314e-08	2.89181e-07	hypothetical protein
Zm00001d049017	Chr4	3.42888	5.92656	1.52961	3.87456	0.000106815	0.000250994	hypothetical protein
Zm00001d007780	Chr2	12.2076	5.8499	0.849885	6.88317	5.85349e-12	2.68516e-11	hypothetical protein
Zm00001d036229	Chr6	123.203	5.82264	0.360222	16.1641	9.04164e-59	2.87632e-57	hypothetical protein
Zm00001d042371	Chr3	871.375	5.8159	0.429182	13.5511	7.80347e-42	1.47463e-40	hypothetical protein
Zm00001d012570	Chr8	26.4019	5.7414	0.831536	6.90458	5.03531e-12	2.31918e-11	hypothetical protein
Zm00001d051016	Chr4	110.671	5.68517	0.507687	11.1982	4.16144e-29	4.73617e-28	hypothetical protein
Zm00001d019897	Chr7	514.706	5.65278	0.308559	18.3199	5.73788e-75	2.71524e-73	hypothetical protein
Zm00001d026404	Chr10	81.2756	5.63859	0.420423	13.4117	5.16278e-41	9.51411e-40	hypothetical protein
Zm00001d037173	Chr6	68.1528	5.6229	0.531561	10.5781	3.76508e-26	3.77015e-25	hypothetical protein
Zm00001d008844	Chr8	18.9105	5.6034	1.20039	4.66798	3.04171e-06	8.6029e-06	hypothetical protein
Zm00001d000414	B73V4_ctg151	227.964	5.60062	0.546016	10.2573	1.09784e-24	1.02651e-23	hypothetical protein
Zm00001d018002	Chr5	41.1838	5.57625	0.979605	5.69235	1.25306e-08	4.43924e-08	hypothetical protein
Zm00001d033899	Chr1	14.3461	5.56458	0.89201	6.23825	4.42506e-10	1.76373e-09	hypothetical protein
Zm00001d009629	Chr8	6.8725	5.51115	1.01917	5.40751	6.39054e-08	2.13807e-07	hypothetical protein
Zm00001d017509	Chr5	95.3289	5.43976	0.803369	6.77118	1.27732e-11	5.71909e-11	hypothetical protein
Zm00001d019680	Chr7	17.3861	5.4097	1.0415	5.19413	2.05682e-07	6.54314e-07	hypothetical protein
Zm00001d045334	Chr9	57.0137	5.39729	0.552756	9.76432	1.60184e-22	1.34534e-21	hypothetical protein
Zm00001d023949	Chr10	11.5985	5.39193	1.13245	4.7613	1.92348e-06	5.54674e-06	hypothetical protein
Zm00001d019762	Chr7	4.35735	5.33453	1.22232	4.36427	1.27546e-05	3.35521e-05	hypothetical protein
Zm00001d006660	Chr2	2.93373	5.26748	1.47173	3.57911	0.000344762	0.00075711	hypothetical protein
Zm00001d016080	Chr5	229.068	5.19994	0.867443	5.99456	2.04039e-09	7.74232e-09	hypothetical protein
Zm00001d004168	Chr2	980.028	5.18442	0.221992	23.3541	1.25271e-120	1.25147e-118	hypothetical protein
Zm00001d011594	Chr8	8.79159	5.1739	0.827951	6.24905	4.12968e-10	1.651e-09	hypothetical protein
Zm00001d050754	Chr4	31.5886	5.13963	0.47572	10.8039	3.29914e-27	3.46187e-26	hypothetical protein
Zm00001d012942	Chr5	3.71072	5.12577	1.30027	3.94207	8.07809e-05	0.000192412	hypothetical protein
Zm00001d028433	Chr1	2.86561	5.12546	1.05108	4.87639	1.08044e-06	3.20659e-06	hypothetical protein
Zm00001d012621	Chr8	7.32754	5.11734	1.33462	3.83432	0.000125914	0.000293171	hypothetical protein
Zm00001d019896	Chr7	96.3871	5.11293	0.445081	11.4876	1.52225e-30	1.82745e-29	hypothetical protein
Zm00001d017822	Chr5	13.7406	5.03114	0.879817	5.71839	1.07539e-08	3.82965e-08	hypothetical protein
Zm00001d013215	Chr5	12.494	5.01651	1.14615	4.37683	1.20415e-05	3.1779e-05	hypothetical protein
Zm00001d043448	Chr3	8.13734	4.93831	0.99028	4.98678	6.13937e-07	1.87117e-06	hypothetical protein
Zm00001d028336	Chr1	97.6733	4.93449	0.305668	16.1433	1.26603e-58	4.0051e-57	hypothetical protein
Zm00001d046864	Chr9	207.399	4.91085	0.213524	22.9991	4.75955e-117	4.54232e-115	hypothetical protein
Zm00001d050667	Chr4	72.9584	4.90814	1.56153	3.14317	0.0016713	0.00331332	hypothetical protein
Zm00001d004053	Chr2	156.565	4.87971	0.388713	12.5535	3.8032e-36	5.88497e-35	hypothetical protein
Zm00001d012806	Chr5	1194.57	4.8179	0.136494	35.2976	6.38179e-273	4.19308e-270	hypothetical protein
Zm00001d002683	Chr2	61.4017	4.79644	0.390521	12.2822	1.12909e-34	1.64575e-33	hypothetical protein
Zm00001d030724	Chr1	17.6346	4.79628	0.877058	5.46861	4.53585e-08	1.53925e-07	hypothetical protein
Zm00001d000126	B73V4_ctg56	2208.83	4.77873	0.312059	15.3135	6.21053e-53	1.67342e-51	hypothetical protein
Zm00001d031150	Chr1	4.02274	4.76605	1.28239	3.71653	0.000201981	0.000458104	hypothetical protein
Zm00001d006861	Chr2	2136.6	4.7533	0.176767	26.8902	2.86066e-159	5.19879e-157	hypothetical protein
Zm00001d011711	Chr8	13.5157	4.65715	1.06695	4.36491	1.27174e-05	3.34593e-05	hypothetical protein
Zm00001d015944	Chr5	133.149	4.65607	0.284952	16.3398	5.13804e-60	1.68794e-58	hypothetical protein
Zm00001d039826	Chr3	10.1888	4.63347	1.1368	4.0759	4.58374e-05	0.000112977	hypothetical protein
Zm00001d030406	Chr1	117.226	4.60709	0.395244	11.6563	2.13064e-31	2.66846e-30	hypothetical protein
Zm00001d016532	Chr5	290.272	4.55088	0.459985	9.89355	4.4398e-23	3.83056e-22	hypothetical protein
Zm00001d017933	Chr5	3.62165	4.51023	1.67394	2.69438	0.00705199	0.0126318	hypothetical protein
Zm00001d035912	Chr6	40.9862	4.48246	0.276263	16.2253	3.33929e-59	1.08245e-57	hypothetical protein
Zm00001d027981	Chr1	12.3952	4.42908	0.816262	5.42606	5.76123e-08	1.93586e-07	hypothetical protein
Zm00001d030662	Chr1	6.72974	4.42188	0.866363	5.10395	3.3263e-07	1.04014e-06	hypothetical protein
Zm00001d019615	Chr7	3.50924	4.40952	1.61737	2.72635	0.00640387	0.0115618	hypothetical protein
Zm00001d045835	Chr9	15.6086	4.37099	0.910838	4.79887	1.59567e-06	4.64138e-06	hypothetical protein
Zm00001d036876	Chr6	5.0844	4.30742	1.56749	2.74797	0.0059966	0.0108724	hypothetical protein
Zm00001d015634	Chr5	36.3188	4.29115	0.883722	4.85577	1.19922e-06	3.54801e-06	hypothetical protein
Zm00001d041161	Chr3	224.536	4.24172	0.269098	15.7627	5.61411e-56	1.64787e-54	hypothetical protein
Zm00001d004088	Chr2	201.826	4.23957	0.230366	18.4036	1.22864e-75	5.92907e-74	hypothetical protein
Zm00001d031202	Chr1	48.1079	4.21065	0.401842	10.4784	1.08618e-25	1.06639e-24	hypothetical protein
Zm00001d040990	Chr3	8.99144	4.2032	0.720407	5.83449	5.39567e-09	1.96701e-08	hypothetical protein
Zm00001d011126	Chr8	59.1597	4.08101	0.783956	5.20566	1.93304e-07	6.17235e-07	hypothetical protein
Zm00001d011057	Chr8	4.0273	4.07581	1.31321	3.1037	0.00191116	0.00375268	hypothetical protein
Zm00001d042029	Chr3	4.33795	4.03664	1.37859	2.92809	0.00341053	0.00645134	hypothetical protein
Zm00001d003332	Chr2	53.8097	4.03232	0.402282	10.0236	1.20048e-23	1.067e-22	hypothetical protein
Zm00001d009377	Chr8	28.7763	4.00441	0.682698	5.86557	4.47587e-09	1.64398e-08	hypothetical protein
Zm00001d024454	Chr10	16.65	3.95262	0.93457	4.22934	2.34373e-05	5.97403e-05	hypothetical protein
Zm00001d012543	Chr8	14.3232	3.94379	0.517417	7.62206	2.49654e-14	1.33862e-13	hypothetical protein
Zm00001d037002	Chr6	334.072	3.94227	0.798377	4.93786	7.8985e-07	2.3814e-06	hypothetical protein
Zm00001d033402	Chr1	456.922	3.91385	0.157747	24.8109	6.83478e-136	8.64878e-134	hypothetical protein
Zm00001d008372	Chr8	25.8519	3.86735	0.45469	8.50547	1.80857e-17	1.16412e-16	hypothetical protein
Zm00001d042795	Chr3	950.97	3.84374	0.236936	16.2227	3.48571e-59	1.12564e-57	hypothetical protein
Zm00001d004330	Chr2	127.008	3.83524	0.477549	8.03109	9.66077e-16	5.63452e-15	hypothetical protein
Zm00001d040523	Chr3	19.0175	3.80011	0.913578	4.15959	3.18817e-05	8.00463e-05	hypothetical protein
Zm00001d053410	Chr4	54.6945	3.78724	1.01508	3.73097	0.000190744	0.000434174	hypothetical protein
Zm00001d031846	Chr1	22.0709	3.77669	0.642053	5.88221	4.04834e-09	1.49304e-08	hypothetical protein
Zm00001d017002	Chr5	18.0207	3.76797	0.510762	7.37717	1.61695e-13	8.24159e-13	hypothetical protein
Zm00001d024458	Chr10	26.3665	3.76072	0.806262	4.66439	3.09538e-06	8.74601e-06	hypothetical protein
Zm00001d034232	Chr1	18.6451	3.75926	1.49294	2.51803	0.0118013	0.0203391	hypothetical protein
Zm00001d036662	Chr6	8.58037	3.73996	1.02807	3.63784	0.000274935	0.00061243	hypothetical protein
Zm00001d045834	Chr9	49.7261	3.73913	0.330757	11.3048	1.24286e-29	1.4414e-28	hypothetical protein
Zm00001d035460	Chr6	2.67046	3.70054	1.24873	2.96345	0.00304212	0.00579359	hypothetical protein
Zm00001d005278	Chr2	76.4997	3.6817	0.998614	3.68681	0.000227082	0.000512179	hypothetical protein
Zm00001d025090	Chr10	1.97014	3.66074	1.44911	2.5262	0.0115303	0.0199162	hypothetical protein
Zm00001d013704	Chr5	2.7537	3.64224	1.34512	2.70774	0.00677435	0.0121766	hypothetical protein
Zm00001d017552	Chr5	2.27351	3.61903	1.49838	2.41529	0.0157227	0.0265145	hypothetical protein
Zm00001d026500	Chr10	95.2938	3.58607	0.510006	7.03144	2.04415e-12	9.68928e-12	hypothetical protein
Zm00001d038638	Chr6	107.225	3.54002	0.352496	10.0427	9.89163e-24	8.83318e-23	hypothetical protein
Zm00001d039990	Chr3	25.4151	3.53275	0.519315	6.80273	1.02658e-11	4.63207e-11	hypothetical protein
Zm00001d039742	Chr3	14.3652	3.51681	0.895294	3.92811	8.5616e-05	0.000203305	hypothetical protein
Zm00001d009148	Chr8	150.582	3.4949	0.631337	5.53572	3.09958e-08	1.06497e-07	hypothetical protein
Zm00001d025430	Chr10	2.13521	3.47469	1.17762	2.9506	0.00317158	0.00602541	hypothetical protein
Zm00001d019794	Chr7	38.2431	3.46828	0.326966	10.6075	2.751e-26	2.76606e-25	hypothetical protein
Zm00001d020317	Chr7	6.41502	3.44141	1.14608	3.00278	0.00267524	0.00514486	hypothetical protein
Zm00001d044366	Chr3	267.76	3.43908	0.222137	15.4818	4.60259e-54	1.29319e-52	hypothetical protein
Zm00001d024505	Chr10	61.4848	3.43126	0.688776	4.98167	6.30383e-07	1.91889e-06	hypothetical protein
Zm00001d024061	Chr10	24.6748	3.40032	0.772077	4.40412	1.06214e-05	2.82272e-05	hypothetical protein
Zm00001d005536	Chr2	383.015	3.39664	0.411326	8.25779	1.484e-16	9.07991e-16	hypothetical protein
Zm00001d007381	Chr2	229.228	3.39112	0.601537	5.63743	1.72608e-08	6.05724e-08	hypothetical protein
Zm00001d026192	Chr10	1945.75	3.38913	0.0847062	40.0104	0	0	hypothetical protein
Zm00001d033165	Chr1	765.891	3.37306	0.272705	12.3689	3.85088e-35	5.72538e-34	hypothetical protein
Zm00001d019585	Chr7	7.02431	3.36638	0.993028	3.39001	0.000698899	0.00146764	hypothetical protein
Zm00001d004343	Chr2	1024.3	3.34016	0.597296	5.59213	2.24306e-08	7.80095e-08	hypothetical protein
Zm00001d021870	Chr7	7.40237	3.3277	1.31389	2.53271	0.0113184	0.0195859	hypothetical protein
Zm00001d048826	Chr4	803.307	3.30519	0.325649	10.1495	3.32976e-24	3.05163e-23	hypothetical protein
Zm00001d046050	Chr9	4.92428	3.26995	0.933239	3.50388	0.000458536	0.000990037	hypothetical protein
Zm00001d018345	Chr5	209.806	3.26673	0.691483	4.72423	2.30986e-06	6.61736e-06	hypothetical protein
Zm00001d000368	B73V4_ctg18	15.6589	3.25532	0.699059	4.65672	3.21288e-06	9.06003e-06	hypothetical protein
Zm00001d019502	Chr7	3.68995	3.24939	0.991494	3.27727	0.00104817	0.00214339	hypothetical protein
Zm00001d021740	Chr7	246.379	3.19794	0.230848	13.853	1.21925e-43	2.46491e-42	hypothetical protein
Zm00001d017629	Chr5	1190.31	3.19617	0.643017	4.97058	6.67538e-07	2.02802e-06	hypothetical protein
Zm00001d051656	Chr4	240.724	3.19233	0.302107	10.5669	4.24416e-26	4.23994e-25	hypothetical protein
Zm00001d020822	Chr7	150.836	3.17693	0.873852	3.63555	0.000277393	0.000617502	hypothetical protein
Zm00001d008904	Chr8	336.107	3.16919	0.207666	15.261	1.39144e-52	3.70827e-51	hypothetical protein
Zm00001d051944	Chr4	3.54308	3.14274	1.09093	2.88078	0.0039669	0.00741105	hypothetical protein
Zm00001d008584	Chr8	17.3908	3.13896	0.45126	6.956	3.50079e-12	1.63622e-11	hypothetical protein
Zm00001d036946	Chr6	13.0436	3.1083	1.0995	2.82702	0.00469834	0.00866758	hypothetical protein
Zm00001d033846	Chr1	412.396	3.10656	0.823076	3.77433	0.000160441	0.000368538	hypothetical protein
Zm00001d030368	Chr1	102.561	3.05145	0.287831	10.6015	2.93108e-26	2.94366e-25	hypothetical protein
Zm00001d038285	Chr6	35.7086	3.03976	0.776037	3.91702	8.96489e-05	0.000212086	hypothetical protein
Zm00001d030530	Chr1	3.96314	3.03826	1.23582	2.4585	0.0139518	0.0237342	hypothetical protein
Zm00001d012894	Chr5	39.845	3.03751	0.319286	9.51345	1.8445e-21	1.47724e-20	hypothetical protein
Zm00001d005880	Chr2	4.26047	3.02272	1.07596	2.80931	0.00496474	0.00911866	hypothetical protein
Zm00001d021482	Chr7	88.1939	3.01748	0.925546	3.26022	0.00111327	0.00226863	hypothetical protein
Zm00001d043190	Chr3	67.8203	2.97235	0.487849	6.09277	1.10974e-09	4.29977e-09	hypothetical protein
Zm00001d030261	Chr1	17.5364	2.94031	0.532139	5.52547	3.28612e-08	1.12679e-07	hypothetical protein
Zm00001d036179	Chr6	7.85375	2.91922	0.767741	3.80235	0.000143328	0.000331591	hypothetical protein
Zm00001d031032	Chr1	26.8622	2.90919	0.417059	6.97549	3.04816e-12	1.43212e-11	hypothetical protein
Zm00001d005097	Chr2	137.054	2.90027	0.253572	11.4377	2.71059e-30	3.23585e-29	hypothetical protein
Zm00001d021395	Chr7	107.596	2.89468	0.589883	4.90721	9.23798e-07	2.76185e-06	hypothetical protein
Zm00001d023354	Chr10	54.8219	2.89154	0.36691	7.88078	3.25348e-15	1.83916e-14	hypothetical protein
Zm00001d029658	Chr1	21.9919	2.88584	0.37525	7.69045	1.46622e-14	7.96423e-14	hypothetical protein
Zm00001d001871	Chr2	14.7225	2.88087	0.822457	3.50276	0.000460456	0.000993805	hypothetical protein
Zm00001d048636	Chr4	15.2511	2.8678	1.06072	2.70365	0.00685832	0.0123146	hypothetical protein
Zm00001d024994	Chr10	218.108	2.85556	0.150663	18.9533	4.14644e-80	2.2345e-78	hypothetical protein
Zm00001d033349	Chr1	36.2017	2.81243	0.658907	4.26833	1.96941e-05	5.06527e-05	hypothetical protein
Zm00001d031037	Chr1	126.614	2.80949	0.787294	3.56854	0.000358981	0.000786215	hypothetical protein
Zm00001d046076	Chr9	9.61362	2.79601	0.785468	3.55967	0.000371321	0.000811368	hypothetical protein
Zm00001d048909	Chr4	155.852	2.7873	0.331945	8.39689	4.58463e-17	2.87938e-16	hypothetical protein
Zm00001d035079	Chr6	27.3374	2.76698	0.42273	6.5455	5.92963e-11	2.51479e-10	hypothetical protein
Zm00001d030401	Chr1	31.203	2.75805	0.338576	8.14604	3.7605e-16	2.24854e-15	hypothetical protein
Zm00001d004736	Chr2	44.8618	2.75566	1.1423	2.41237	0.015849	0.0267089	hypothetical protein
Zm00001d009088	Chr8	18.9808	2.75132	0.757579	3.63172	0.000281535	0.00062615	hypothetical protein
Zm00001d043578	Chr3	70.6944	2.75038	0.418005	6.57978	4.71143e-11	2.01163e-10	hypothetical protein
Zm00001d050911	Chr4	6.44838	2.69268	0.677254	3.97588	7.01198e-05	0.000168309	hypothetical protein
Zm00001d013294	Chr5	113.612	2.68782	0.388229	6.92328	4.413e-12	2.04468e-11	hypothetical protein
Zm00001d044549	Chr3	97.9353	2.68088	0.410233	6.53502	6.36021e-11	2.69206e-10	hypothetical protein
Zm00001d017142	Chr5	9.82707	2.67907	0.910044	2.9439	0.00324109	0.00615196	hypothetical protein
Zm00001d044427	Chr3	14.5463	2.6716	0.549916	4.8582	1.18456e-06	3.50647e-06	hypothetical protein
Zm00001d022167	Chr7	16.3431	2.66495	0.597508	4.46011	8.19188e-06	2.20138e-05	hypothetical protein
Zm00001d045446	Chr9	5.74301	2.66091	0.708722	3.75451	0.000173678	0.000397554	hypothetical protein
Zm00001d039527	Chr3	10.9729	2.66045	1.14849	2.31648	0.020532	0.0338821	hypothetical protein
Zm00001d018430	Chr5	313.422	2.64253	0.298511	8.85237	8.56824e-19	5.98411e-18	hypothetical protein
Zm00001d022479	Chr7	44.4675	2.64088	0.279178	9.45951	3.09391e-21	2.45715e-20	hypothetical protein
Zm00001d040315	Chr3	18.2509	2.61308	0.523246	4.99399	5.91457e-07	1.80394e-06	hypothetical protein
Zm00001d019624	Chr7	881.252	2.59868	0.141439	18.3731	2.15671e-75	1.03492e-73	hypothetical protein
Zm00001d033570	Chr1	43.6891	2.58429	0.404072	6.39562	1.59899e-10	6.57256e-10	hypothetical protein
Zm00001d029374	Chr1	105.663	2.56155	0.316677	8.08882	6.02467e-16	3.56122e-15	hypothetical protein
Zm00001d035978	Chr6	253.483	2.56017	0.327378	7.82023	5.27269e-15	2.93686e-14	hypothetical protein
Zm00001d005896	Chr2	177.669	2.55613	0.393705	6.4925	8.44231e-11	3.53914e-10	hypothetical protein
Zm00001d046044	Chr9	1637.85	2.55567	0.191471	13.3475	1.22445e-40	2.23714e-39	hypothetical protein
Zm00001d011535	Chr8	33.444	2.55183	0.289317	8.82018	1.14271e-18	7.91603e-18	hypothetical protein
Zm00001d015496	Chr5	113.055	2.53727	0.771492	3.28878	0.00100624	0.00206457	hypothetical protein
Zm00001d023716	Chr10	113.214	2.52648	0.503015	5.02266	5.09609e-07	1.56267e-06	hypothetical protein
Zm00001d014542	Chr5	29.1954	2.51477	0.462696	5.43503	5.4787e-08	1.84455e-07	hypothetical protein
Zm00001d042751	Chr3	31.0802	2.51212	0.539678	4.65485	3.24212e-06	9.13194e-06	hypothetical protein
Zm00001d041794	Chr3	81.9986	2.51032	0.707714	3.54709	0.000389512	0.000848513	hypothetical protein
Zm00001d016712	Chr5	34.3448	2.47065	0.940063	2.62818	0.0085844	0.0151696	hypothetical protein
Zm00001d043360	Chr3	36.3929	2.44575	1.06049	2.30623	0.0210976	0.034725	hypothetical protein
Zm00001d036056	Chr6	20.785	2.39631	1.10215	2.17421	0.0296897	0.0473832	hypothetical protein
Zm00001d004131	Chr2	19.1864	2.39369	0.750773	3.18831	0.00143108	0.00286849	hypothetical protein
Zm00001d006122	Chr2	1148.71	2.39252	0.152165	15.7232	1.04825e-55	3.04027e-54	hypothetical protein
Zm00001d024799	Chr10	442.446	2.37471	0.36485	6.50874	7.57853e-11	3.18799e-10	hypothetical protein
Zm00001d028657	Chr1	43.0745	2.36739	0.326396	7.25312	4.07277e-13	2.02136e-12	hypothetical protein
Zm00001d024344	Chr10	24.2653	2.36446	0.478621	4.94015	7.80621e-07	2.35524e-06	hypothetical protein
Zm00001d014031	Chr5	9.18312	2.33951	0.547457	4.2734	1.92511e-05	4.9543e-05	hypothetical protein
Zm00001d036791	Chr6	6.38956	2.28515	0.702615	3.25235	0.00114455	0.00232904	hypothetical protein
Zm00001d050115	Chr4	27.08	2.24457	0.707857	3.17093	0.00151949	0.00303525	hypothetical protein
Zm00001d053557	Chr4	18.9161	2.2211	0.417862	5.3154	1.06425e-07	3.49695e-07	hypothetical protein
Zm00001d049999	Chr4	68.9065	2.21541	0.374236	5.91982	3.2229e-09	1.19871e-08	hypothetical protein
Zm00001d013678	Chr5	662.732	2.20668	0.172684	12.7787	2.15523e-37	3.50646e-36	hypothetical protein
Zm00001d009958	Chr8	18.3357	2.19558	0.558885	3.92851	8.54753e-05	0.000203028	hypothetical protein
Zm00001d033686	Chr1	6.45081	2.1859	0.726496	3.00883	0.0026226	0.00505094	hypothetical protein
Zm00001d014540	Chr5	110.024	2.1787	0.249394	8.73595	2.41613e-18	1.63919e-17	hypothetical protein
Zm00001d038448	Chr6	186.129	2.17561	0.236752	9.18939	3.95093e-20	2.96025e-19	hypothetical protein
Zm00001d045009	Chr9	8.49271	2.16863	0.922689	2.35034	0.0187563	0.03119	hypothetical protein
Zm00001d017843	Chr5	15.383	2.15873	0.663908	3.25155	0.00114776	0.00233474	hypothetical protein
Zm00001d025867	Chr10	228.043	2.11984	0.213899	9.9105	3.74783e-23	3.24338e-22	hypothetical protein
Zm00001d031927	Chr1	1017.29	2.11046	0.269036	7.84454	4.34538e-15	2.43304e-14	hypothetical protein
Zm00001d026520	Chr10	84.7635	2.10849	0.819125	2.57407	0.010051	0.0175455	hypothetical protein
Zm00001d030992	Chr1	81.7601	2.10734	0.631177	3.33874	0.000841591	0.00174753	hypothetical protein
Zm00001d011110	Chr8	10.5224	2.09023	0.638636	3.27296	0.00106428	0.0021744	hypothetical protein
Zm00001d031800	Chr1	12.628	2.08598	0.493846	4.22394	2.40066e-05	6.10912e-05	hypothetical protein
Zm00001d001989	Chr2	204.884	2.08366	0.52037	4.00418	6.22319e-05	0.000150497	hypothetical protein
Zm00001d040550	Chr3	165.814	2.07007	0.234404	8.83122	1.03542e-18	7.19904e-18	hypothetical protein
Zm00001d022435	Chr7	408.003	2.0668	0.500367	4.13056	3.61884e-05	9.03414e-05	hypothetical protein
Zm00001d033867	Chr1	66.1933	2.06676	0.268191	7.7063	1.29515e-14	7.05516e-14	hypothetical protein
Zm00001d017970	Chr5	28.6303	2.01469	0.283871	7.09719	1.27315e-12	6.11106e-12	hypothetical protein
Zm00001d013565	Chr5	50.2799	2.00648	0.356292	5.63157	1.78577e-08	6.26052e-08	hypothetical protein
Zm00001d009606	Chr8	113.519	2.00451	0.448072	4.47363	7.6901e-06	2.07568e-05	hypothetical protein
Zm00001d005325	Chr2	302.599	-2.02343	0.242287	-8.35137	6.74748e-17	4.20376e-16	hypothetical protein
Zm00001d032654	Chr1	17.3362	-2.04541	0.793127	-2.57892	0.0099109	0.0173152	hypothetical protein
Zm00001d020245	Chr7	13.0845	-2.05854	0.534728	-3.84969	0.000118269	0.000276236	hypothetical protein
Zm00001d023675	Chr10	37.8886	-2.06587	0.304356	-6.78767	1.1396e-11	5.12039e-11	hypothetical protein
Zm00001d036932	Chr6	396.361	-2.07198	0.961802	-2.15427	0.031219	0.0496522	hypothetical protein
Zm00001d048097	Chr9	4.4911	-2.08343	0.788705	-2.64158	0.00825208	0.0146341	hypothetical protein
Zm00001d020326	Chr7	11.4277	-2.10029	0.506683	-4.14517	3.39564e-05	8.50303e-05	hypothetical protein
Zm00001d012090	Chr8	217.01	-2.10783	0.563399	-3.74127	0.000183094	0.000417876	hypothetical protein
Zm00001d007041	Chr2	88.577	-2.10783	0.257128	-8.19759	2.45262e-16	1.48259e-15	hypothetical protein
Zm00001d035584	Chr6	34.5346	-2.13248	0.944869	-2.25691	0.0240137	0.039084	hypothetical protein
Zm00001d026459	Chr10	56.9822	-2.13548	0.312416	-6.83538	8.17851e-12	3.71184e-11	hypothetical protein
Zm00001d032138	Chr1	22.7284	-2.15964	0.964159	-2.23992	0.0250964	0.0406795	hypothetical protein
Zm00001d030056	Chr1	44.0319	-2.16659	0.301788	-7.17919	7.01266e-13	3.43062e-12	hypothetical protein
Zm00001d033355	Chr1	1337.37	-2.17085	0.190808	-11.3771	5.43582e-30	6.41743e-29	hypothetical protein
Zm00001d051538	Chr4	134.795	-2.18353	0.287293	-7.60036	2.95312e-14	1.5765e-13	hypothetical protein
Zm00001d010788	Chr8	85.9298	-2.19165	0.33461	-6.54986	5.75927e-11	2.44315e-10	hypothetical protein
Zm00001d040171	Chr3	364.805	-2.23341	0.302747	-7.37715	1.61715e-13	8.24159e-13	hypothetical protein
Zm00001d042856	Chr3	42.0594	-2.25102	0.821287	-2.74085	0.00612805	0.0110907	hypothetical protein
Zm00001d004583	Chr2	361.906	-2.2515	0.343666	-6.5514	5.7e-11	2.42041e-10	hypothetical protein
Zm00001d051916	Chr4	2931.25	-2.25873	0.130225	-17.3449	2.1563e-67	8.83358e-66	hypothetical protein
Zm00001d015286	Chr5	8.83615	-2.26416	0.947435	-2.38977	0.0168588	0.028249	hypothetical protein
Zm00001d044076	Chr3	5.10861	-2.26737	0.710519	-3.19114	0.00141711	0.00284303	hypothetical protein
Zm00001d016238	Chr5	467.295	-2.28534	0.312254	-7.31885	2.50108e-13	1.25738e-12	hypothetical protein
Zm00001d001826	Chr2	68.9819	-2.29377	0.567211	-4.04393	5.25618e-05	0.000128329	hypothetical protein
Zm00001d018705	Chr7	69.1843	-2.31774	0.363791	-6.37109	1.87686e-10	7.68516e-10	hypothetical protein
Zm00001d046274	Chr9	105.798	-2.32228	0.295033	-7.87125	3.51117e-15	1.97828e-14	hypothetical protein
Zm00001d015097	Chr5	172.604	-2.32263	0.583433	-3.98098	6.86319e-05	0.00016497	hypothetical protein
Zm00001d018284	Chr5	8.80509	-2.32598	0.573204	-4.05786	4.95243e-05	0.000121481	hypothetical protein
Zm00001d036721	Chr6	251.993	-2.34266	0.244068	-9.59839	8.12057e-22	6.59192e-21	hypothetical protein
Zm00001d013608	Chr5	5.77533	-2.34905	0.920233	-2.55267	0.01069	0.0185699	hypothetical protein
Zm00001d039378	Chr3	10.268	-2.35107	0.788869	-2.98031	0.00287961	0.00550496	hypothetical protein
Zm00001d034098	Chr1	119.303	-2.37697	0.627288	-3.78928	0.000151084	0.000348308	hypothetical protein
[truncated: 1,912 more rows]

## Sheet: CML543 vs. CKL05022 DEGs
Gene_ID	Chromosome	baseMean	log2FoldChange	lfcSE	stat	pvalue	padj	scaffold	Protein Name
[truncated: 1,695 more rows]

## Sheet: CKL05022 vs. CKL05004 DEGs
Gene_ID	Chromosomes	baseMean	log2FoldChange	lfcSE	stat	pvalue	padj	Protein Name
[truncated: 1,799 more rows]

[truncated: 2 more sheets: CML536 vs. KS23-6 DEGs, CML543 vs. KS23-6 DEGs]
