# Supplementary material for: Global Transcriptomic Analysis of Inbred Lines Reveal Candidate Genes for Response to Maize Lethal Necrosis
Source: Plants (Basel). 2025 Jan 20;14(2):295. doi: 10.3390/plants14020295 (PMC11768128; doi:10.3390/plants14020295)
Supplement: Supplementary file 1 [file plants-14-00295-s001.zip › Table S4.xlsx]

## Sheet: CML543_GO Term
GO Term	Ontology	Term	Number in input list	Number in BG/Ref	p-value	FDR
GO:0042744	Biological Process	hydrogen peroxide catabolic process	9	11	9.1e-13	4.3e-10
GO:0070301	Biological Process	cellular response to hydrogen peroxide	9	13	2.6e-12	7.1e-10
GO:0009072	Biological Process	aromatic aa family metabolic process	14	85	2.2e-11	3.7e-09
GO:0009698	Biological Process	phenylpropanoid metabolic process	15	125	2.4e-10	1.9e-08
GO:0009803	Biological Process	cinnamic acid metabolic process	7	8	2.5e-10	1.9e-08
GO:0042398	Biological Process	cellular aa derivative biosynthetic process	15	176	1.8e-08	1.1e-06
GO:0006575	Biological Process	cellular aa derivative metabolic process	18	269	2.3e-08	1.3e-06
GO:0009063	Biological Process	cellular aa catabolic process	9	55	9.2e-08	4.4e-06
GO:0044283	Biological Process	small molecule biosynthetic process	30	792	1.5e-07	6.7e-06
GO:0051346	Biological Process	negative reg. of hydrolase activity	6	18	3.8e-07	1.6e-05
GO:0019748	Biological Process	secondary metabolic process	17	302	5.7e-07	2.2e-05
GO:0045548	Molecular Function	phenylalanine ammonia-lyase activity	7	8	2.5e-10	1.2e-07
GO:0016709	Molecular Function	oxidoreductase activity	10	41	6e-10	1.4e-07
GO:0080043	Molecular Function	quercetin glucosyltransferase activity	6	7	5.5e-09	6.6e-07
GO:0016841	Molecular Function	ammonia-lyase activity	7	20	3e-08	2.9e-06
GO:0016840	Molecular Function	carbon-nitrogen lyase activity	8	49	4.9e-07	3.9e-05
GO:0015293	Molecular Function	symporter activity	6	38	1.6e-05	0.0011
GO:0015171	Molecular Function	aa transmembrane transporter activity	5	38	0.00018	0.0068
GO:0016491	Molecular Function	oxidoreductase activity	44	2055	0.00041	0.012
GO:0005576	Cellular Component	extracellular region	27	575	1e-08	5.6e-07
GO:0005615	Cellular Component	extracellular space	6	9	1.6e-08	6.8e-07
GO:0005887	Cellular Component	integral to plasma membrane	6	15	1.6e-07	5.8e-06
GO:0016020	Cellular Component	membrane	102	5709	6.3e-05	0.0013

## Sheet: CKL05004_GO Term
GO Term	Ontology	Term	Number in input list	Number in BG/Ref	p-value	FDR
GO:0009451	Biological Process	RNA modification	13	103	7.1e-11	4.1e-08
GO:0051336	Biological Process	reg. of hydrolase activity	8	94	5.3e-06	0.00062
GO:0051346	Biological Process	negative reg. of hydrolase activity	7	18	2.4e-09	6.9e-07
GO:0052547	Biological Process	reg. of peptidase activity	6	17	5.5e-08	8e-06
GO:0016709	Molecular Function	oxidoreductase activity	7	41	3e-07	9.4e-05
GO:0004866	Molecular Function	endopeptidase inhibitor activity	6	82	0.00018	0.018
GO:0031226	Cellular Component	intrinsic to plasma membrane	6	69	7.4e-05	0.0029
GO:0016020	Cellular Component	membrane	77	5709	0.00041	0.013
GO:0005576	Cellular Component	extracellular region	14	575	0.0014	0.036

## Sheet: CKL05022_GO Term
GO Term	Ontology	Term	Number in input list	Number in BG/Ref	p-value	FDR
GO:0051346	Biological Process	negative reg. of hydrolase activity	8	18	1e-09	9.8e-07
GO:0009803	Biological Process	cinnamic acid metabolic process	5	8	4.5e-07	7.1e-05
GO:0000272	Biological Process	polysaccharide catabolic process	9	70	9.6e-07	0.00013
GO:0006559	Biological Process	L-phenylalanine catabolic process	5	11	1.5e-06	0.00017
GO:0009072	Biological Process	aromatic aa family metabolic process	9	85	4.2e-06	0.00039
GO:0009698	Biological Process	phenylpropanoid metabolic process	10	125	1.2e-05	0.00098
GO:0006575	Biological Process	cellular aa derivative metabolic process	14	269	2.5e-05	0.0015
GO:0007166	Biological Process	cell surface receptor linked signaling pw	7	59	2.5e-05	0.0015
GO:0065009	Biological Process	reg. of molecular function	16	345	2.6e-05	0.0015
GO:0044283	Biological Process	small molecule biosynthetic process	25	792	8.9e-05	0.0037
GO:0009310	Biological Process	amine catabolic process	6	61	0.00025	0.0095
GO:0045548	Molecular Function	phenylalanine ammonia-lyase activity	5	8	4.5e-07	0.0001
GO:0015926	Molecular Function	glucosidase activity	6	24	2.2e-06	0.00033
GO:0016709	Molecular Function	oxidoreductase activity	7	41	2.9e-06	0.00033
GO:0016840	Molecular Function	carbon-nitrogen lyase activity	7	49	8.4e-06	0.00077
GO:0016841	Molecular Function	ammonia-lyase activity	5	20	1.6e-05	0.0012
GO:0015295	Molecular Function	solute:hydrogen symporter activity	5	24	3.5e-05	0.0023
GO:0015291	Molecular Function	secondary transporter activity	10	192	0.00036	0.011
GO:0016747	Molecular Function	transferase activity	14	344	0.0003	0.011
GO:0016798	Molecular Function	hydrolase activity	18	526	0.00034	0.011
GO:0004867	Molecular Function	serine endopeptidase inhibitor activity	6	69	0.00046	0.012
GO:0004497	Molecular Function	monooxygenase activity	11	255	0.00084	0.019
GO:0005215	Molecular Function	transporter activity	29	1225	0.0024	0.042
GO:0005887	Cellular Component	integral to plasma membrane	6	15	2.2e-07	8.7e-06
GO:0016020	Cellular Component	membrane	115	5709	1e-06	3.3e-05
GO:0005576	Cellular Component	extracellular region	22	575	1.6e-05	0.00038

## Sheet: CML536_GO Term
GO term	Ontology	Term	Number in input list	Number in BG/Ref	p-value	FDR
GO:0032508	Biological Process	DNA duplex unwinding	13	21	2.4e-14	1.6e-11
GO:0042744	Biological Process	hydrogen peroxide catabolic process	11	11	6.2e-14	2.8e-11
GO:0070301	Biological Process	cellular response to hydrogen peroxide	11	13	2.1e-13	7.2e-11
GO:0046777	Biological Process	protein aa autophosphorylation	15	83	5.5e-10	9.3e-08
GO:0071555	Biological Process	cell wall organization	18	137	1.1e-09	1.6e-07
GO:0006310	Biological Process	DNA recombination	13	65	2.6e-09	3.6e-07
GO:0033554	Biological Process	cellular response to stress	31	442	2.9e-09	3.6e-07
GO:0071554	Biological Process	cell wall organization or biogenesis	24	289	9.4e-09	1.1e-06
GO:0009056	Biological Process	catabolic process	51	1104	2.5e-08	2.4e-06
GO:0008152	Biological Process	metabolic process	309	13125	9e-07	7.2e-05
GO:0000302	Biological Process	response to reactive oxygen species	11	91	4e-06	0.00023
GO:0051716	Biological Process	cellular response to stimulus	39	893	4.3e-06	0.00023
GO:0044248	Biological Process	cellular catabolic process	41	977	6.1e-06	0.00032
GO:0005976	Biological Process	polysaccharide metabolic process	20	311	6.6e-06	0.00033
GO:0003678	Molecular Function	DNA helicase activity	13	36	5.2e-12	3.2e-09
GO:0016709	Molecular Function	oxidoreductase activity	10	41	3.6e-08	1.1e-05
GO:0003824	Molecular Function	catalytic activity	280	11519	3.6e-07	5.5e-05
GO:0080044	Molecular Function	quercetin glucosyltransferase activity	5	5	5.7e-07	6.9e-05
GO:0016798	Molecular Function	hydrolase activity	29	526	1.1e-06	0.00012
GO:0004386	Molecular Function	helicase activity	17	252	1.8e-05	0.00078
GO:0016829	Molecular Function	lyase activity	21	395	5.6e-05	0.0023
GO:0005506	Molecular Function	iron ion binding	30	712	0.0001	0.0037
GO:0016787	Molecular Function	hydrolase activity	100	3710	0.00045	0.012
GO:0005576	Cellular Component	extracellular region	38	575	2.3e-10	1.7e-08
GO:0016020	Cellular Component	membrane	167	5709	7.9e-09	3.4e-07
GO:0005615	Cellular Component	extracellular space	6	9	2e-07	7.4e-06
GO:0005887	Cellular Component	integral to plasma membrane	5	15	3e-05	0.00081

## Sheet: KS23-6_GO Term
GO Term	Ontology	Term	Number in input list	Number in BG/Ref	p-value	FDR
GO:0009812	Biological Process	flavonoid metabolic process	21	493	5.3e-10	9.5e-07
GO:0009813	Biological Process	flavonoid biosynthetic process	20	438	4.4e-10	9.5e-07
GO:0009699	Biological Process	phenylpropanoid biosynthetic process	20	456	8.5e-10	1e-06
GO:0009698	Biological Process	phenylpropanoid metabolic process	25	761	2e-09	1.8e-06
GO:0019748	Biological Process	secondary metabolic process	34	1706	4.6e-07	0.00021
GO:0080167	Biological Process	response to karrikin	15	426	1.6e-06	0.00065
GO:0010224	Biological Process	response to UV-B	10	207	6.7e-06	0.0024
GO:0046148	Biological Process	pigment biosynthetic process	16	547	7.2e-06	0.0024
GO:0042440	Biological Process	pigment metabolic process	18	750	2.6e-05	0.0079
GO:0048511	Biological Process	rhythmic process	10	275	6.9e-05	0.019
GO:0009744	Biological Process	response to sucrose	11	366	0.00016	0.04
GO:0016709	Molecular Function	oxidoreductase activity	7	41	9.7e-08	1.5e-05
GO:0015197	Molecular Function	peptide transporter activity	5	10	8.3e-08	1.5e-05
GO:0015293	Molecular Function	symporter activity	5	38	2.2e-05	0.0013
GO:0016020	Cellular Component	membrane	75	5709	2.3e-06	5.3e-05
